# Supplementary material for: Distinct pulmonary and systemic effects of dexamethasone in severe COVID-19
Source: Nat Commun. 2024 Jun 28;15:5483. doi: 10.1038/s41467-024-49756-2 (PMC11213873; doi:10.1038/s41467-024-49756-2)
Supplement: Supplementary file 4 — Supplementary Data 1 [file 41467_2024_49756_MOESM4_ESM.xlsx]

## Sheet: cometETA dex+ vs dex-
gene	p_val	avg_log2FC	p_val_adj	isSignificant	cell_type
ACER3	3.76864e-08	0.115907	0.000265614	FALSE	B
MYLPF	1.59089e-07	0.0163613	0.000560631	FALSE	B
SLC9A8	1.0733e-06	-0.0532698	0.00252154	FALSE	B
TATDN3	1.8526e-06	-0.0156746	0.00326429	FALSE	B
BIN3	3.18016e-06	0.0261252	0.00448276	FALSE	B
SLC35D1	1.53747e-05	-0.0211953	0.0180601	FALSE	B
ARSD	5.55599e-05	-0.0132604	0.0559409	FALSE	B
HSDL2	7.72535e-05	-0.0103224	0.0604981	FALSE	B
UBL3	6.97668e-05	-0.047606	0.0604981	FALSE	B
TRMT61B	0.000151378	-0.0473965	0.106691	FALSE	B
TSPAN1	0.000208614	-0.0320025	0.122526	FALSE	B
ZNF841	0.00020642	-0.0374202	0.122526	FALSE	B
THADA	0.000242458	-0.0349355	0.131449	FALSE	B
MON1B	0.000453599	-0.125935	0.188057	FALSE	B
MT-CO1	0.000410761	0.78364	0.188057	FALSE	B
NAPRT	0.000396059	-0.0192537	0.188057	FALSE	B
PDCD2L	0.000437182	0.000128946	0.188057	FALSE	B
PCBP1	0.000514799	0.731552	0.201572	FALSE	B
ALMS1	0.000706267	-0.0278074	0.209819	FALSE	B
DCAF16	0.000703831	-0.0140122	0.209819	FALSE	B
MGLL	0.000594197		0.209819	FALSE	B
NAGPA	0.000714479	0.120737	0.209819	FALSE	B
RAB24	0.000704293	-0.433817	0.209819	FALSE	B
TIMM8A	0.000703007	0.203771	0.209819	FALSE	B
VRK3	0.000818386	-0.03203	0.230719	FALSE	B
ANKRD26	0.000987924		0.267803	FALSE	B
ACO2	0.0021971	-0.298695	0.336633	FALSE	B
CBLB	0.00177126	-0.25869	0.336633	FALSE	B
CDC42	0.00216505	-0.830596	0.336633	FALSE	B
EIF5	0.00137212	-0.677565	0.336633	FALSE	B
ERCC6L2	0.00162986	-0.0672271	0.336633	FALSE	B
GTPBP8	0.00205319	-0.0567796	0.336633	FALSE	B
HELB	0.00164835	-0.0169223	0.336633	FALSE	B
IBA57	0.00148454	-0.0198091	0.336633	FALSE	B
KDM5D	0.00202773		0.336633	FALSE	B
KDM6A	0.00206798	-0.0462296	0.336633	FALSE	B
KIAA0232	0.00177385	0.0289423	0.336633	FALSE	B
LIPA	0.00165366	-0.148164	0.336633	FALSE	B
MAP3K20	0.00147522	-0.0363257	0.336633	FALSE	B
PATL1	0.00201992	0.0131172	0.336633	FALSE	B
POLR1C	0.00169237		0.336633	FALSE	B
RNF31	0.00206295	-0.0440852	0.336633	FALSE	B
SHLD1	0.00188594		0.336633	FALSE	B
STK17B	0.00165077	-0.71906	0.336633	FALSE	B
THTPA	0.00212966		0.336633	FALSE	B
VASP	0.00140005	-0.762288	0.336633	FALSE	B
ENPP2	0.00227146	-0.00761678	0.340622	FALSE	B
AC009779.3	0.00276948	-0.0726778	0.365565	FALSE	B
ARF6	0.00265292	-0.649625	0.365565	FALSE	B
DAZAP2	0.00303715	-0.860813	0.365565	FALSE	B
DUS1L	0.00297461	0.105187	0.365565	FALSE	B
ELMSAN1	0.00256531	-0.24335	0.365565	FALSE	B
IFIH1	0.0028137	0.205803	0.365565	FALSE	B
P2RX7	0.00267854	0.019032	0.365565	FALSE	B
PEAK1	0.00306553	0.0757253	0.365565	FALSE	B
PHACTR1	0.00279901	-0.533059	0.365565	FALSE	B
RCL1	0.00311207	-0.0508854	0.365565	FALSE	B
SSR1	0.00309928	-0.00815034	0.365565	FALSE	B
WDSUB1	0.0030566	-0.0254355	0.365565	FALSE	B
YDJC	0.00253958	-0.070139	0.365565	FALSE	B
SUB1	0.00323082	-0.744593	0.367271	FALSE	B
ZNF350	0.00319534	-0.0231174	0.367271	FALSE	B
C3orf14	0.00382799		0.369519	FALSE	B
CMTM3	0.00366556		0.369519	FALSE	B
CTU2	0.0035348		0.369519	FALSE	B
IL32	0.00392923		0.369519	FALSE	B
ISYNA1	0.00408946		0.369519	FALSE	B
KLHDC2	0.00386026	-0.0141827	0.369519	FALSE	B
KPTN	0.00383156		0.369519	FALSE	B
MUTYH	0.00377642	-0.0453636	0.369519	FALSE	B
NCR3	0.00403311	-0.482787	0.369519	FALSE	B
PHF23	0.00381928	0.130822	0.369519	FALSE	B
POLD4	0.00403638	-0.857458	0.369519	FALSE	B
SURF4	0.00404864	-0.136816	0.369519	FALSE	B
TAF10	0.00398207		0.369519	FALSE	B
TTC37	0.0038601	0.112695	0.369519	FALSE	B
WDR1	0.00404001	-0.671792	0.369519	FALSE	B
ZNF609	0.00386705	-0.0389617	0.369519	FALSE	B
SCIMP	0.0042024	0.795819	0.374918	FALSE	B
AC005261.1	0.00431862		0.376197	FALSE	B
SERPINB8	0.00432348	-0.256685	0.376197	FALSE	B
MT-ND5	0.00443208	0.699214	0.376353	FALSE	B
SNRPA	0.00438113	-0.121174	0.376353	FALSE	B
CFL1	0.00460043	-0.402209	0.378606	FALSE	B
DDX58	0.00458324		0.378606	FALSE	B
RAVER1	0.00461977	0.0509331	0.378606	FALSE	B
HCLS1	0.00467949	-0.677922	0.379093	FALSE	B
FAM213B	0.00475478	-5.2313e-05	0.380815	FALSE	B
CCND2	0.00497161	0.33974	0.389333	FALSE	B
DBNDD2	0.0049316	-0.0345389	0.389333	FALSE	B
CYBB	0.00522862	-0.395106	0.399901	FALSE	B
LACTB	0.00527679	-0.253461	0.399901	FALSE	B
TPCN2	0.00525462		0.399901	FALSE	B
IGLC3	0.00565101	-0.153554	0.420132	FALSE	B
TAF13	0.00566296		0.420132	FALSE	B
ACTR1B	0.00619917	0.0771271	0.424874	FALSE	B
CNBP	0.00646627	0.314009	0.424874	FALSE	B
DUSP10	0.00589513	-0.19884	0.424874	FALSE	B
EIF3H	0.00672684	-0.736047	0.424874	FALSE	B
EPC1	0.00741481	-0.593816	0.424874	FALSE	B
GORASP1	0.0072625	-0.0364351	0.424874	FALSE	B
HLA-B	0.0067074	0.583358	0.424874	FALSE	B
HMBOX1	0.00712561	0.047593	0.424874	FALSE	B
IGLV1-44	0.00636771		0.424874	FALSE	B
LINC02132	0.00622796	-0.0718101	0.424874	FALSE	B
MAGT1	0.00669353	-0.0193668	0.424874	FALSE	B
MFHAS1	0.00724624	0.0188917	0.424874	FALSE	B
MTA3	0.00738081	-0.0338666	0.424874	FALSE	B
PARP2	0.00694217		0.424874	FALSE	B
PER1	0.00714619	-0.082333	0.424874	FALSE	B
PIF1	0.007267	-0.0398673	0.424874	FALSE	B
PNN	0.00630624	-0.274701	0.424874	FALSE	B
PRDM2	0.00690399	-0.00744065	0.424874	FALSE	B
RFX2	0.0073898		0.424874	FALSE	B
RPL7A	0.00705354	0.0639309	0.424874	FALSE	B
SET	0.00585003	0.14226	0.424874	FALSE	B
SIGLEC10	0.00690067	-0.0973175	0.424874	FALSE	B
SLC25A11	0.00665524	0.00898102	0.424874	FALSE	B
SLC25A3	0.00598264	0.806748	0.424874	FALSE	B
SLC29A1	0.00732695	-0.01581	0.424874	FALSE	B
STK19	0.00691006	-0.0735737	0.424874	FALSE	B
XPO6	0.00595157		0.424874	FALSE	B
ZNF689	0.00673029		0.424874	FALSE	B
IPPK	0.0076534	0.0091649	0.428104	FALSE	B
MT-CO2	0.00759123	0.851929	0.428104	FALSE	B
TMEM161B	0.00761884	0.108824	0.428104	FALSE	B
ANP32A	0.00773533	-0.458337	0.429281	FALSE	B
HLA-A	0.00782602	0.685133	0.43092	FALSE	B
ETV7	0.00807414		0.441136	FALSE	B
BRD3OS	0.00937132	-0.0237675	0.443109	FALSE	B
C5orf24	0.00864197	0.142325	0.443109	FALSE	B
CD3E	0.00942328	-0.0580244	0.443109	FALSE	B
CENPT	0.00867126		0.443109	FALSE	B
EPC2	0.00920771	-0.0413305	0.443109	FALSE	B
FAM72B	0.0090171		0.443109	FALSE	B
GPR82	0.00835222	-0.0422633	0.443109	FALSE	B
HNRNPL	0.00898978	-0.215054	0.443109	FALSE	B
IL7R	0.00827502		0.443109	FALSE	B
LARP4B	0.00845063	0.0318416	0.443109	FALSE	B
LIMS1	0.00923115	-0.35728	0.443109	FALSE	B
LZTR1	0.00943052	-0.0165095	0.443109	FALSE	B
MAU2	0.00913593		0.443109	FALSE	B
METTL22	0.00818345		0.443109	FALSE	B
NAGA	0.00883281	-0.00982367	0.443109	FALSE	B
OSBPL11	0.00860197	-0.0328357	0.443109	FALSE	B
PM20D2	0.00871619		0.443109	FALSE	B
PPAT	0.00850148		0.443109	FALSE	B
SLC38A9	0.00935388	0.0320235	0.443109	FALSE	B
TMEM251	0.00898627	0.00202702	0.443109	FALSE	B
ZNF785	0.00879128		0.443109	FALSE	B
GCC2	0.00958928	0.529166	0.447585	FALSE	B
AC119396.1	0.0119872		0.450937	FALSE	B
AIMP2	0.0108496	0.204647	0.450937	FALSE	B
ALG13	0.0110667	-0.255704	0.450937	FALSE	B
ANK3	0.0114796		0.450937	FALSE	B
AP2S1	0.0109317	-0.83239	0.450937	FALSE	B
ATF4	0.0103925	-0.397283	0.450937	FALSE	B
ATP5MF	0.0127164	-0.42189	0.450937	FALSE	B
BCLAF1	0.00978203	-0.549852	0.450937	FALSE	B
C18orf25	0.0132402	-0.0220141	0.450937	FALSE	B
CARD16	0.0119749	-0.185848	0.450937	FALSE	B
CCND1	0.0119243		0.450937	FALSE	B
CEP250	0.0133633	-0.0122631	0.450937	FALSE	B
CLK1	0.0113405	-0.240672	0.450937	FALSE	B
CLOCK	0.013372	0.0885221	0.450937	FALSE	B
CYTOR	0.0107132	-0.406232	0.450937	FALSE	B
DYNLRB1	0.0132445	-0.319931	0.450937	FALSE	B
EMD	0.0105101	-0.426946	0.450937	FALSE	B
FAM161A	0.0130715		0.450937	FALSE	B
GTPBP1	0.010185	-0.0150358	0.450937	FALSE	B
HDAC2	0.012742	0.269125	0.450937	FALSE	B
LAMTOR5	0.0106335	-0.479817	0.450937	FALSE	B
LPXN	0.0122937	-0.428164	0.450937	FALSE	B
MAPK3	0.0132608		0.450937	FALSE	B
MX1	0.0133171	-0.199013	0.450937	FALSE	B
NBPF11	0.0120988		0.450937	FALSE	B
NDUFS4	0.0102782	0.328623	0.450937	FALSE	B
NPM1	0.0103503	0.544003	0.450937	FALSE	B
PEBP1	0.0118809	0.246077	0.450937	FALSE	B
PNOC	0.0124848	-0.215007	0.450937	FALSE	B
POLE4	0.0106215	-0.401667	0.450937	FALSE	B
PRPF40A	0.0117549	0.400874	0.450937	FALSE	B
PSMB3	0.0113035	0.0283164	0.450937	FALSE	B
RAB33B	0.0132212		0.450937	FALSE	B
RAB4B	0.0128409	0.193656	0.450937	FALSE	B
RAB5A	0.0129539	-0.120945	0.450937	FALSE	B
RBM3	0.00992004	-0.689688	0.450937	FALSE	B
RGS1	0.0127097	-0.405025	0.450937	FALSE	B
RGS10	0.0110448	-0.0131942	0.450937	FALSE	B
RRAGB	0.0105335	0.0176276	0.450937	FALSE	B
SAMHD1	0.0130092	-0.154078	0.450937	FALSE	B
SFPQ	0.0129208	-0.627848	0.450937	FALSE	B
SLC25A12	0.011185	0.0322536	0.450937	FALSE	B
SLC43A3	0.0110293	0.0493733	0.450937	FALSE	B
SRF	0.0126223	0.0234598	0.450937	FALSE	B
STAMBP	0.0109475	0.0740284	0.450937	FALSE	B
TBL3	0.0125077		0.450937	FALSE	B
TESK1	0.0117758		0.450937	FALSE	B
TMEM263	0.012451	0.068078	0.450937	FALSE	B
TNFSF13B	0.0117953		0.450937	FALSE	B
TRAF4	0.0129877	0.247926	0.450937	FALSE	B
TTF2	0.0116621	0.0527755	0.450937	FALSE	B
UBC	0.0117639	-0.454835	0.450937	FALSE	B
UBE2A	0.00994718	-0.300647	0.450937	FALSE	B
UNC93B1	0.0110973	-0.196405	0.450937	FALSE	B
WFDC2	0.00994207		0.450937	FALSE	B
YWHAH	0.0126242	0.49817	0.450937	FALSE	B
ZDHHC2	0.0115101	0.0177973	0.450937	FALSE	B
ZNF282	0.0116431		0.450937	FALSE	B
NONO	0.0134797	-0.53531	0.452404	FALSE	B
ADSS	0.0137027	0.292497	0.453192	FALSE	B
AL928742.1	0.0158043	0.0657843	0.453192	FALSE	B
ANKFY1	0.0139507		0.453192	FALSE	B
ANO9	0.0146071		0.453192	FALSE	B
APOO	0.0171176	-0.0082735	0.453192	FALSE	B
AQP3	0.0165648		0.453192	FALSE	B
ARHGAP11B	0.0135779		0.453192	FALSE	B
ARHGAP25	0.0154768	-0.248035	0.453192	FALSE	B
ATPAF1	0.0148421	-0.00548718	0.453192	FALSE	B
BORCS8	0.0151513		0.453192	FALSE	B
C12orf75	0.0174174	-0.47271	0.453192	FALSE	B
CELF2	0.0158402	-0.47492	0.453192	FALSE	B
CES4A	0.0147415	-0.00777462	0.453192	FALSE	B
CHCHD5	0.0151726	-0.378341	0.453192	FALSE	B
COA7	0.0171071		0.453192	FALSE	B
CSF3R	0.0164145		0.453192	FALSE	B
CYBA	0.0167428	-0.817415	0.453192	FALSE	B
DENND4A	0.0167455	-0.268869	0.453192	FALSE	B
EAF1	0.0168928	-0.0722078	0.453192	FALSE	B
EIF2S2	0.0163295	0.385428	0.453192	FALSE	B
GNG7	0.0173304	0.147775	0.453192	FALSE	B
GPBP1L1	0.0150713	0.0918565	0.453192	FALSE	B
GPKOW	0.0160046		0.453192	FALSE	B
HIST2H2AC	0.0140807		0.453192	FALSE	B
HIVEP1	0.017472	0.0648026	0.453192	FALSE	B
HSD17B7	0.015351	0.223914	0.453192	FALSE	B
HTATIP2	0.0169125	-0.177773	0.453192	FALSE	B
IGKV3-15	0.0161961	0.281229	0.453192	FALSE	B
LCN2	0.0174699		0.453192	FALSE	B
MT-ND4L	0.0143554	0.749363	0.453192	FALSE	B
MYL9	0.016627	-0.247205	0.453192	FALSE	B
NARS	0.0171181	0.266726	0.453192	FALSE	B
NOP56	0.0152906	0.265942	0.453192	FALSE	B
OAZ1	0.0160472	-0.224738	0.453192	FALSE	B
PI4KA	0.016094		0.453192	FALSE	B
POLR2L	0.0158491	-0.74478	0.453192	FALSE	B
PPP1R15A	0.0170998	-1.41873	0.453192	FALSE	B
PRMT7	0.0156831		0.453192	FALSE	B
PRUNE1	0.0145635		0.453192	FALSE	B
RASGEF1B	0.01376	-0.332056	0.453192	FALSE	B
RHBDD1	0.015113		0.453192	FALSE	B
RORA	0.0165643		0.453192	FALSE	B
RPS10	0.017457	1.06858	0.453192	FALSE	B
SCO2	0.0143428	0.112554	0.453192	FALSE	B
SKP1	0.0170784	-0.575545	0.453192	FALSE	B
SOX4	0.01434		0.453192	FALSE	B
SRGAP2C	0.0145515	-0.103859	0.453192	FALSE	B
SSU72	0.0140675	0.366449	0.453192	FALSE	B
TANGO2	0.0151255	-0.117072	0.453192	FALSE	B
TAPT1	0.0142911		0.453192	FALSE	B
TMA7	0.0148816	0.020373	0.453192	FALSE	B
TMX2	0.0171102	0.128626	0.453192	FALSE	B
TNFSF14	0.0150101		0.453192	FALSE	B
UBE2Q2	0.0161864	0.075065	0.453192	FALSE	B
UBE2S	0.0173289	0.0917345	0.453192	FALSE	B
UGCG	0.0155397	-0.32807	0.453192	FALSE	B
ZC3H12A	0.0171817	0.135781	0.453192	FALSE	B
ZCCHC17	0.0174898	0.00879081	0.453192	FALSE	B
ZDHHC3	0.0165902	-0.137251	0.453192	FALSE	B
ZEB2-AS1	0.015749		0.453192	FALSE	B
ZNF146	0.0159309	0.124432	0.453192	FALSE	B
ZNF784	0.0164056		0.453192	FALSE	B
STARD4	0.017713	0.0658116	0.455625	FALSE	B
ZBTB4	0.0176816	0.0814871	0.455625	FALSE	B
NRM	0.0179142	-0.0586339	0.459126	FALSE	B
RPL37	0.0181457	0.13783	0.463266	FALSE	B
TP53INP2	0.0182073	-0.0474485	0.463266	FALSE	B
ACTR6	0.0183389	-0.114482	0.463382	FALSE	B
GNL3	0.0186391	0.117296	0.463382	FALSE	B
HIST1H1C	0.0184315	-0.293184	0.463382	FALSE	B
MMS22L	0.0187378		0.463382	FALSE	B
NMI	0.0187061	0.403258	0.463382	FALSE	B
RPS14	0.0187084	-0.0913326	0.463382	FALSE	B
SMCHD1	0.0184995	0.311955	0.463382	FALSE	B
UQCR10	0.0184619	-0.35771	0.463382	FALSE	B
RETREG2	0.0188732	0.0101511	0.464153	FALSE	B
UNKL	0.0189007	-0.0220637	0.464153	FALSE	B
C12orf65	0.0190708	0.0468366	0.464689	FALSE	B
RBM45	0.0191203	0.0137666	0.464689	FALSE	B
TOR1AIP1	0.0190627	-0.088996	0.464689	FALSE	B
ACTR2	0.0195858	-0.627872	0.469153	FALSE	B
AGR2	0.019544		0.469153	FALSE	B
DHRS9	0.0197794	-0.121562	0.469153	FALSE	B
ELOF1	0.0196381	-0.265699	0.469153	FALSE	B
IVD	0.0199031	-0.0822377	0.469153	FALSE	B
NUBPL	0.0196664	-0.0221984	0.469153	FALSE	B
SLC25A5	0.0196048	-0.613205	0.469153	FALSE	B
ST3GAL1	0.0198577	-0.038749	0.469153	FALSE	B
TOGARAM1	0.0197385		0.469153	FALSE	B
JUND	0.0199899	-0.552801	0.469629	FALSE	B
AP005019.1	0.0204325	-0.0179783	0.473708	FALSE	B
ASB7	0.0204526	-0.1142	0.473708	FALSE	B
DCTN1	0.0204996	-0.143812	0.473708	FALSE	B
LY9	0.020462	0.276274	0.473708	FALSE	B
ZBED1	0.02042		0.473708	FALSE	B
IGLC2	0.0205831	-0.0583179	0.474083	FALSE	B
ANKLE2	0.0207329	0.295019	0.474392	FALSE	B
IRF1	0.0207268	-0.63413	0.474392	FALSE	B
LCP1	0.0207984	-0.701368	0.474392	FALSE	B
RAB3GAP2	0.0209377	0.0585503	0.476029	FALSE	B
BTN3A1	0.0210207	0.18898	0.476379	FALSE	B
PRPF4B	0.0211604	0.047364	0.478008	FALSE	B
CCR7	0.0213279	0.989039	0.478694	FALSE	B
CEPT1	0.0213945	-0.00919393	0.478694	FALSE	B
ING1	0.0212598	-0.046675	0.478694	FALSE	B
B4GALT1	0.0215287	-0.306495	0.480034	FALSE	B
PRKCD	0.0215906	0.303631	0.480034	FALSE	B
DERL3	0.02185	-0.0456825	0.481245	FALSE	B
PTP4A1	0.0218347	-0.234852	0.481245	FALSE	B
TRAC	0.0217734	0.339685	0.481245	FALSE	B
MUL1	0.0219534	0.0487613	0.482017	FALSE	B
AC079630.1	0.0223884		0.482486	FALSE	B
ANKRD54	0.0227579	0.0757366	0.482486	FALSE	B
CENPP	0.0228788		0.482486	FALSE	B
CIZ1	0.022599	-0.0165187	0.482486	FALSE	B
EID1	0.0230808	-0.473887	0.482486	FALSE	B
FKBP1A	0.0229501	-0.654313	0.482486	FALSE	B
ITGB7	0.0224227	-0.474461	0.482486	FALSE	B
KMT5B	0.0229693	-0.0419415	0.482486	FALSE	B
NENF	0.0230315		0.482486	FALSE	B
PPID	0.0226278	0.117006	0.482486	FALSE	B
PPP2R2A	0.0225754	-0.0878212	0.482486	FALSE	B
RPL36A	0.0227444	0.793818	0.482486	FALSE	B
SGK1	0.0221586	-0.0311867	0.482486	FALSE	B
SPTAN1	0.0229546	-0.265067	0.482486	FALSE	B
SRSF9	0.0220438	0.0753529	0.482486	FALSE	B
SYK	0.0231385	-0.465933	0.482486	FALSE	B
VPS26A	0.0226256	-0.0522194	0.482486	FALSE	B
CARD8	0.0232389	-0.110427	0.48315	FALSE	B
AC104024.1	0.0239338	-0.0237911	0.485534	FALSE	B
CASP8AP2	0.0241114	0.0549415	0.485534	FALSE	B
CTNNAL1	0.0240442	0.0142127	0.485534	FALSE	B
DBI	0.0240145	-0.562128	0.485534	FALSE	B
MOSPD1	0.0240925	0.0111738	0.485534	FALSE	B
MT-CYB	0.0235343	0.154337	0.485534	FALSE	B
MTHFD1L	0.0237777	0.0323914	0.485534	FALSE	B
NFATC3	0.0239269	-0.0915479	0.485534	FALSE	B
RNPEPL1	0.0239534	0.154919	0.485534	FALSE	B
SOCS1	0.0235667	0.264082	0.485534	FALSE	B
ZNF747	0.0235534		0.485534	FALSE	B
PET100	0.0242889	0.721918	0.48633	FALSE	B
UPP1	0.0242771	-0.121334	0.48633	FALSE	B
TMEM223	0.0244054		0.487278	FALSE	B
DAXX	0.0246424	0.174446	0.487865	FALSE	B
SERPINE2	0.0245434		0.487865	FALSE	B
ZNF544	0.0245774	-0.0359788	0.487865	FALSE	B
FLOT2	0.0248594	-0.383465	0.490781	FALSE	B
FAM160B2	0.0250996	0.0281778	0.491394	FALSE	B
SELENOH	0.0250042	-0.135177	0.491394	FALSE	B
SLC25A45	0.0250676	-0.0342484	0.491394	FALSE	B
GSTP1	0.0253749	-0.278748	0.494983	FALSE	B
TGIF1	0.0254234	0.211677	0.494983	FALSE	B
C12orf29	0.0255255		0.495253	FALSE	B
CCDC173	0.0258117	-0.0159228	0.495253	FALSE	B
METTL9	0.02567	-0.0294046	0.495253	FALSE	B
NBPF15	0.025809	0.0140977	0.495253	FALSE	B
TIMM8B	0.0258589	-0.258515	0.495253	FALSE	B
WASHC5	0.0258507	-0.185488	0.495253	FALSE	B
CMPK2	0.0261492	-0.034439	0.496066	FALSE	B
IGHA1	0.0261987	-0.533855	0.496066	FALSE	B
MAP3K3	0.0263236	-0.0125182	0.496066	FALSE	B
NBEAL1	0.0261603	-0.268474	0.496066	FALSE	B
QRSL1	0.0261175	-0.060522	0.496066	FALSE	B
S100A11	0.0262944	-0.197322	0.496066	FALSE	B
CNST	0.0266514	0.30962	0.499664	FALSE	B
IRF2BP2	0.0267272	-0.304222	0.499664	FALSE	B
PCNP	0.0266848	0.127486	0.499664	FALSE	B
CISD3	0.0269654	-0.184246	0.502617	FALSE	B
CYB561A3	0.0270278	-0.330025	0.502617	FALSE	B
ALKBH6	0.0276599	-0.00940137	0.505196	FALSE	B
ATP13A3	0.0275787	-0.038939	0.505196	FALSE	B
CCL3	0.0275141	0.225076	0.505196	FALSE	B
DOK2	0.0275952	-0.0953241	0.505196	FALSE	B
LIX1L	0.0275193	0.0556537	0.505196	FALSE	B
MCUR1	0.0276922	0.157255	0.505196	FALSE	B
PPP2R1A	0.0277003	-0.56294	0.505196	FALSE	B
PSMG3	0.0278116	0.00479422	0.505196	FALSE	B
RNF168	0.0277574	-0.137658	0.505196	FALSE	B
ILF3	0.0279868	-0.0110153	0.506307	FALSE	B
NDUFA2	0.0280882	-0.417797	0.506307	FALSE	B
NXF1	0.0280523	-0.0145361	0.506307	FALSE	B
CD70	0.0283424	0.141402	0.506998	FALSE	B
COMMD6	0.0283137	-0.649561	0.506998	FALSE	B
RPL27	0.0282223	0.0617334	0.506998	FALSE	B
ADPGK	0.028631	0.225717	0.507138	FALSE	B
CAMKMT	0.0286556	0.0018649	0.507138	FALSE	B
NAA25	0.0285974	-0.014702	0.507138	FALSE	B
NDUFA3	0.0287716	0.435155	0.507138	FALSE	B
PTPN18	0.0285896	-0.190421	0.507138	FALSE	B
RNF139	0.0287819	-0.16126	0.507138	FALSE	B
SERBP1	0.0291725	-0.659412	0.511461	FALSE	B
THAP5	0.0291535	0.0861438	0.511461	FALSE	B
HCK	0.0294408	-0.268193	0.512392	FALSE	B
JAK1	0.0294437	0.545499	0.512392	FALSE	B
OSER1	0.0293803	-0.285441	0.512392	FALSE	B
HIGD2A	0.0295513	-0.527983	0.512999	FALSE	B
RASSF6	0.029679		0.51395	FALSE	B
CORO1B	0.029813	-0.297178	0.515005	FALSE	B
ANXA6	0.0307111	-0.666647	0.519021	FALSE	B
C12orf57	0.0309476	-0.630337	0.519021	FALSE	B
EIF4A1	0.0305519	-0.010865	0.519021	FALSE	B
FRMD8	0.030992	0.0594361	0.519021	FALSE	B
HNRNPA3	0.0310028	-0.211064	0.519021	FALSE	B
IL10RA	0.0306324	-0.305902	0.519021	FALSE	B
OXR1	0.0304257	0.137914	0.519021	FALSE	B
RUNX2	0.0307853	-0.154187	0.519021	FALSE	B
SERINC1	0.0301304	-0.244262	0.519021	FALSE	B
SH2D3A	0.0307356	-0.0113084	0.519021	FALSE	B
SHMT1	0.0303509	0.010489	0.519021	FALSE	B
TBRG4	0.0307196	0.16757	0.519021	FALSE	B
TXNDC15	0.0308406	0.00699475	0.519021	FALSE	B
GABPB1-AS1	0.0311439	0.154086	0.52012	FALSE	B
HDAC3	0.031216	-0.0638678	0.52012	FALSE	B
BEST1	0.0315621	-0.112193	0.520518	FALSE	B
CUL4A	0.0315076	0.180141	0.520518	FALSE	B
NORAD	0.0316161	-0.107172	0.520518	FALSE	B
RAD50	0.0316806	0.0300663	0.520518	FALSE	B
SLC35F5	0.031683	-0.008249	0.520518	FALSE	B
ST20-MTHFS	0.0316265	-0.0468119	0.520518	FALSE	B
KSR1	0.0318334		0.521772	FALSE	B
D2HGDH	0.0322413	-0.0213909	0.524681	FALSE	B
HOOK3	0.0322165	-0.135544	0.524681	FALSE	B
IFT27	0.0323087	0.00620027	0.524681	FALSE	B
TACC1	0.0321095	-0.101655	0.524681	FALSE	B
CANX	0.0327482	0.438742	0.528042	FALSE	B
IGFBP4	0.0328153		0.528042	FALSE	B
MMP24OS	0.0326717	-0.139882	0.528042	FALSE	B
PLEKHM1	0.0326867	-0.0499027	0.528042	FALSE	B
TMEM107	0.032902	-0.0223478	0.528231	FALSE	B
RING1	0.0331303	-0.221314	0.529288	FALSE	B
USP45	0.0331932	0.048701	0.529288	FALSE	B
ZNF672	0.0330744	-0.050662	0.529288	FALSE	B
MYH9	0.0333298	-0.773889	0.530267	FALSE	B
IFRD1	0.0334673	-0.240783	0.530622	FALSE	B
ING3	0.0335026	-0.108065	0.530622	FALSE	B
LGALS1	0.0336085	-0.706107	0.531104	FALSE	B
ALKBH4	0.0339562	0.0184517	0.533014	FALSE	B
C5orf51	0.0339139	0.0599521	0.533014	FALSE	B
MRPS31	0.0338608	0.050492	0.533014	FALSE	B
CENPO	0.034131	-0.0390858	0.534568	FALSE	B
PAXIP1	0.0342171		0.534728	FALSE	B
CDK16	0.0344791	-0.073463	0.535996	FALSE	B
RHOQ	0.0345045	0.152991	0.535996	FALSE	B
TRMT112	0.0345264	0.128215	0.535996	FALSE	B
HYPK	0.0348176	0.070021	0.538146	FALSE	B
PPIH	0.0347624	-0.0684611	0.538146	FALSE	B
COX4I1	0.0350584	-0.065825	0.538327	FALSE	B
GLUL	0.0349129	0.20213	0.538327	FALSE	B
ZNF706	0.0350007	0.404744	0.538327	FALSE	B
COTL1	0.0353981	0.783057	0.540544	FALSE	B
DUS3L	0.0354329	-0.0816549	0.540544	FALSE	B
THAP2	0.035314	0.0138203	0.540544	FALSE	B
CALHM2	0.0356778	-0.0378049	0.542652	FALSE	B
FAM160B1	0.0358017	0.0139033	0.542652	FALSE	B
HPS5	0.0358738	-0.119699	0.542652	FALSE	B
IFT52	0.0358926	-0.0176282	0.542652	FALSE	B
NCOA3	0.0359561	-0.220461	0.542652	FALSE	B
GPN2	0.0362819	0.0147128	0.545696	FALSE	B
KATNBL1	0.03639	0.180198	0.545696	FALSE	B
RAB28	0.0363168	0.0647962	0.545696	FALSE	B
CAPG	0.0368795	-0.634287	0.547536	FALSE	B
CMTM6	0.0372087	0.0691012	0.547536	FALSE	B
DAPK3	0.0371025	0.0589127	0.547536	FALSE	B
DDX6	0.0371593	-0.2364	0.547536	FALSE	B
HP1BP3	0.0367202	0.507741	0.547536	FALSE	B
MT-ND1	0.0370687	0.695045	0.547536	FALSE	B
NHP2	0.0372515	-0.20342	0.547536	FALSE	B
PFKL	0.0372896	-0.209694	0.547536	FALSE	B
RCSD1	0.0367358	0.334097	0.547536	FALSE	B
SIN3B	0.0372543	0.0668033	0.547536	FALSE	B
HAGHL	0.0376255	0.166459	0.549266	FALSE	B
NUP210	0.0376413	-0.170511	0.549266	FALSE	B
WDR91	0.0376154	0.00242822	0.549266	FALSE	B
NDUFS5	0.0378505	-0.274308	0.551178	FALSE	B
AC098613.1	0.0382326	-0.25301	0.551649	FALSE	B
GLS	0.0382636	0.0882361	0.551649	FALSE	B
POLR3D	0.0382742	0.0432913	0.551649	FALSE	B
PPM1K	0.0382065	-0.204434	0.551649	FALSE	B
STXBP2	0.038186	0.253099	0.551649	FALSE	B
COMMD2	0.0392709	0.256941	0.553562	FALSE	B
CREM	0.0388688	-0.358019	0.553562	FALSE	B
CWC25	0.0390165	-0.267406	0.553562	FALSE	B
DNAJB14	0.0386121	0.0438917	0.553562	FALSE	B
ELOVL5	0.0392496	-0.284778	0.553562	FALSE	B
GMFG	0.0391882	-0.569021	0.553562	FALSE	B
IGHG1	0.0390155	0.34409	0.553562	FALSE	B
IL4R	0.0390026	-0.0815782	0.553562	FALSE	B
KCNN4	0.0387731	0.287002	0.553562	FALSE	B
ZNF24	0.0390832	-0.186049	0.553562	FALSE	B
ZNF263	0.0385424	-0.0716606	0.553562	FALSE	B
AC016831.7	0.0398704	-0.293721	0.554563	FALSE	B
FAU	0.0399713	-0.156944	0.554563	FALSE	B
FBH1	0.0399619	-0.125413	0.554563	FALSE	B
SLC22A18	0.0398629	-0.017446	0.554563	FALSE	B
SOAT1	0.0397504	0.0959784	0.554563	FALSE	B
ST6GAL1	0.0399704	0.469678	0.554563	FALSE	B
STK24	0.0398212	0.0590495	0.554563	FALSE	B
ZC3H15	0.0394857	-0.447079	0.554563	FALSE	B
CCNB1IP1	0.0402453	-0.196001	0.555907	FALSE	B
NBDY	0.0403085	-0.296833	0.555907	FALSE	B
NBEAL2	0.0403837	-0.0346287	0.555907	FALSE	B
RELA	0.0402742	0.197403	0.555907	FALSE	B
NDUFB11	0.0406602	-0.557324	0.558623	FALSE	B
PRKRIP1	0.0408102	-0.128582	0.559591	FALSE	B
ERCC3	0.0411669	0.112713	0.559812	FALSE	B
IFNGR2	0.0409313	0.261566	0.559812	FALSE	B
MAP3K7	0.0412234	-0.141374	0.559812	FALSE	B
PROSER3	0.0411212	-0.0644942	0.559812	FALSE	B
SBNO2	0.0410909	-0.0490752	0.559812	FALSE	B
DGUOK	0.0413578	-0.204557	0.560251	FALSE	B
MICU1	0.0414147	0.0832537	0.560251	FALSE	B
ACSL1	0.0427296	-0.144995	0.562074	FALSE	B
ANKRD28	0.0419991	-0.189433	0.562074	FALSE	B
ATP5IF1	0.0431444	-0.267125	0.562074	FALSE	B
CEBPZ	0.0431041	0.340278	0.562074	FALSE	B
CFAP36	0.0426854	0.0341528	0.562074	FALSE	B
COX6A1	0.0431042	0.0253885	0.562074	FALSE	B
FLII	0.0417541	-0.203009	0.562074	FALSE	B
MAPK13	0.0426224		0.562074	FALSE	B
NFKB2	0.0424848	0.210469	0.562074	FALSE	B
OSBP	0.0421264	-0.0317709	0.562074	FALSE	B
PRR14	0.0430482	0.0370655	0.562074	FALSE	B
SH2D2A	0.0429303	-0.226268	0.562074	FALSE	B
SOX5	0.0431425	-0.103736	0.562074	FALSE	B
STX7	0.0421076	0.316383	0.562074	FALSE	B
SYTL3	0.0420155	-0.112381	0.562074	FALSE	B
TFEC	0.0423663	0.130039	0.562074	FALSE	B
TXNDC17	0.0423408	-0.367757	0.562074	FALSE	B
U2AF1L5	0.0424039	0.0895962	0.562074	FALSE	B
VAC14	0.0426069	-0.0452789	0.562074	FALSE	B
ZNF720	0.0430556	-0.00263421	0.562074	FALSE	B
RAMP1	0.0432582	-0.150523	0.562516	FALSE	B
RTN4	0.0433969	-0.355274	0.563281	FALSE	B
CPSF6	0.0436992	-0.153846	0.564755	FALSE	B
MBD1	0.043831	0.233813	0.564755	FALSE	B
NGRN	0.0436578	0.0171494	0.564755	FALSE	B
RMND5B	0.0437599	0.030763	0.564755	FALSE	B
IFI16	0.0440244	0.248743	0.566211	FALSE	B
DUSP4	0.0442809	-0.482621	0.566787	FALSE	B
PSMB8-AS1	0.0443908	-0.285028	0.566787	FALSE	B
RBBP7	0.044321	-0.0925152	0.566787	FALSE	B
WEE1	0.0443086	0.150695	0.566787	FALSE	B
EPM2AIP1	0.0445459	-0.109891	0.567739	FALSE	B
CD320	0.0451286	0.111482	0.568852	FALSE	B
DHRS4	0.0450975	-0.140423	0.568852	FALSE	B
EGLN2	0.0448231	0.195718	0.568852	FALSE	B
PRDM4	0.0450202	0.00965674	0.568852	FALSE	B
SCAMP1	0.0451982		0.568852	FALSE	B
TIMM29	0.0448227	0.0533688	0.568852	FALSE	B
WDR4	0.0451608	0.0307405	0.568852	FALSE	B
AP1S3	0.0455613	-0.183223	0.571086	FALSE	B
ATP6V1H	0.0457196	-0.0276953	0.571086	FALSE	B
BABAM2	0.04601	-0.186463	0.571086	FALSE	B
MED29	0.0458634	-0.105808	0.571086	FALSE	B
PDCD4	0.046105	0.33579	0.571086	FALSE	B
PLEKHA2	0.0456096	-0.111388	0.571086	FALSE	B
RBM25	0.0456491	0.351354	0.571086	FALSE	B
SLC9B2	0.0460493	0.0228404	0.571086	FALSE	B
SNX4	0.0459608	0.140132	0.571086	FALSE	B
HNRNPH3	0.0461934	0.233292	0.571177	FALSE	B
BAX	0.0464069	-0.262402	0.572812	FALSE	B
DDX20	0.0465206	-0.0150272	0.572995	FALSE	B
KARS	0.0465843	-0.0798965	0.572995	FALSE	B
DDX39B	0.046828	0.16728	0.573989	FALSE	B
ZNF326	0.0468266	-0.100303	0.573989	FALSE	B
C8orf76	0.0469276	-0.0664177	0.574211	FALSE	B
ETV6	0.0470484	0.128789	0.574692	FALSE	B
THUMPD1	0.0472132	-0.091518	0.575707	FALSE	B
DCTN3	0.0474923	-0.316198	0.57612	FALSE	B
DNAJC7	0.0474693	-0.225325	0.57612	FALSE	B
MRPL2	0.0473364	0.0333961	0.57612	FALSE	B
OST4	0.0477933	-0.560282	0.576793	FALSE	B
STX10	0.0477806	-0.121184	0.576793	FALSE	B
TNFSF12	0.0476934	-0.0819052	0.576793	FALSE	B
LYST	0.0479347	0.121501	0.577303	FALSE	B
RIT1	0.0480371	-0.0335119	0.577303	FALSE	B
TAGLN2	0.0480813	-0.375873	0.577303	FALSE	B
SPG11	0.0483123	-0.101955	0.579091	FALSE	B
PARVB	0.0485361	-0.00740345	0.579801	FALSE	B
SORL1	0.0484868	-0.10961	0.579801	FALSE	B
CAMK4	0.0491677	0.0205279	0.58339	FALSE	B
HLA-DQB2	0.0491033	-0.155452	0.58339	FALSE	B
RPL35	0.0491453	0.0232455	0.58339	FALSE	B
TUBGCP3	0.0489219	-0.0115612	0.58339	FALSE	B
ARAP2	0.0496924	-0.0418175	0.584679	FALSE	B
ATF3	0.0497866	-0.00294129	0.584679	FALSE	B
ATP5F1D	0.0518239	0.353964	0.584679	FALSE	B
BORCS5	0.0531753	-0.0675075	0.584679	FALSE	B
BUD31	0.0515449	0.25739	0.584679	FALSE	B
C12orf43	0.0514451	-0.018033	0.584679	FALSE	B
CCT3	0.050638	-0.29702	0.584679	FALSE	B
CENPH	0.0531411	-0.0451721	0.584679	FALSE	B
CNPY3	0.0502285	-0.220956	0.584679	FALSE	B
DCPS	0.0529651	0.0472156	0.584679	FALSE	B
DDI2	0.0509025	-0.0139882	0.584679	FALSE	B
DENND1C	0.0507912	-0.252216	0.584679	FALSE	B
DHX37	0.0522598	-0.0131848	0.584679	FALSE	B
DMAC2	0.0510187	-0.0904493	0.584679	FALSE	B
DNAJC3	0.0527856	-0.127941	0.584679	FALSE	B
EPSTI1	0.0499165	0.208778	0.584679	FALSE	B
GGNBP2	0.0528986	-0.305459	0.584679	FALSE	B
GPATCH4	0.0527066	0.210524	0.584679	FALSE	B
GPS1	0.0515964	-0.0840164	0.584679	FALSE	B
GRHPR	0.0495299	-0.235128	0.584679	FALSE	B
HDAC10	0.0493682	-0.121583	0.584679	FALSE	B
HLA-DQA2	0.0524741	-0.540375	0.584679	FALSE	B
IPO8	0.052194	0.0695978	0.584679	FALSE	B
KLF9	0.0512262	-0.033747	0.584679	FALSE	B
LPCAT1	0.0498332	0.172759	0.584679	FALSE	B
LUC7L	0.0515442	0.165595	0.584679	FALSE	B
MCOLN2	0.0517653	0.0800011	0.584679	FALSE	B
NAPG	0.0529592	-0.13258	0.584679	FALSE	B
NEDD8	0.0521773	-0.440511	0.584679	FALSE	B
PLK3	0.05126	0.185089	0.584679	FALSE	B
POM121	0.0515128	0.0547384	0.584679	FALSE	B
POMC	0.0518745	-0.0116845	0.584679	FALSE	B
PTBP3	0.0504459	-0.262104	0.584679	FALSE	B
RABGAP1L	0.0517598	0.20502	0.584679	FALSE	B
RERE	0.0527466	-0.103947	0.584679	FALSE	B
RUVBL1	0.0512816	-0.0270652	0.584679	FALSE	B
SATB1	0.0524355	-0.0313808	0.584679	FALSE	B
SMARCA2	0.0530938	-0.0562573	0.584679	FALSE	B
SNN	0.0519815	-0.0425188	0.584679	FALSE	B
SNX5	0.051252	0.365587	0.584679	FALSE	B
TGIF2	0.0509016	0.0980015	0.584679	FALSE	B
TLK2	0.0500823	-0.0205794	0.584679	FALSE	B
TM9SF4	0.0519028	-0.107061	0.584679	FALSE	B
TMEM11	0.0508991	0.00577352	0.584679	FALSE	B
TRAPPC1	0.0519437	-0.61562	0.584679	FALSE	B
TRIM22	0.0521809	-0.157075	0.584679	FALSE	B
ZNF770	0.0529586	0.0507446	0.584679	FALSE	B
CLTA	0.0536716	0.44675	0.585081	FALSE	B
FAM98C	0.0535409	0.0386401	0.585081	FALSE	B
GALNT6	0.0536581	-0.0210282	0.585081	FALSE	B
NIT1	0.0536023	0.0313076	0.585081	FALSE	B
SH3BP5	0.0537929	-0.291834	0.585081	FALSE	B
SMAD3	0.0537928		0.585081	FALSE	B
SYNE2	0.0533856	0.0974874	0.585081	FALSE	B
HELZ2	0.0540498	-0.0226289	0.586969	FALSE	B
C1orf52	0.0550382	0.0952357	0.588634	FALSE	B
CPEB4	0.0545187	0.0853439	0.588634	FALSE	B
CTPS1	0.0548556	-0.106763	0.588634	FALSE	B
DYNLL1	0.055003	0.109511	0.588634	FALSE	B
NXT1	0.0544915	-0.120834	0.588634	FALSE	B
PEMT	0.0545195	-0.00576293	0.588634	FALSE	B
PIKFYVE	0.0548113	-0.0635945	0.588634	FALSE	B
PQLC3	0.0549707	0.0213842	0.588634	FALSE	B
PTBP1	0.054551	-0.00781526	0.588634	FALSE	B
ZNF451	0.0547946	-0.0326318	0.588634	FALSE	B
CEP78	0.0551259	0.0488389	0.588678	FALSE	B
HIST1H1B	0.0554327	-0.129128	0.589281	FALSE	B
TRIP4	0.0553139	0.0114668	0.589281	FALSE	B
ZNF33A	0.0554332	0.103647	0.589281	FALSE	B
NIPAL2	0.0557501	0.020387	0.591182	FALSE	B
SERTAD1	0.0557798	-0.24533	0.591182	FALSE	B
NDUFA6	0.0558806	-0.542617	0.591361	FALSE	B
C18orf21	0.0565576	-0.072284	0.594257	FALSE	B
GNAI3	0.0564454	-0.245156	0.594257	FALSE	B
LEMD2	0.0563456	-0.0176594	0.594257	FALSE	B
RHOT2	0.0565758	0.0200621	0.594257	FALSE	B
STX8	0.0563893	-0.138612	0.594257	FALSE	B
ARID5B	0.0567802	-0.521079	0.595516	FALSE	B
CASC4	0.0569561	-0.0120875	0.596473	FALSE	B
CSRNP1	0.0570654	-0.179175	0.596731	FALSE	B
SERPINB9	0.0572603	0.124828	0.597883	FALSE	B
CDIPT	0.0574802	-0.075317	0.598406	FALSE	B
FCRL1	0.0573978	-0.0917155	0.598406	FALSE	B
EEFSEC	0.0578488	0.0277098	0.598448	FALSE	B
GRWD1	0.0578648	-0.143484	0.598448	FALSE	B
NCOR2	0.0579089	-0.107088	0.598448	FALSE	B
RARS	0.0576701	0.030118	0.598448	FALSE	B
SPCS3	0.0577271	0.276151	0.598448	FALSE	B
NPRL3	0.0580208	0.0452974	0.598728	FALSE	B
AARSD1	0.0630735	-0.114228	0.59917	FALSE	B
AC093010.2	0.0630433	-0.0167078	0.59917	FALSE	B
AD000671.2	0.0597248	-0.189266	0.59917	FALSE	B
ADGRE5	0.0612514	-0.469581	0.59917	FALSE	B
AFF4	0.0604839	-0.125213	0.59917	FALSE	B
AGTRAP	0.0634031	-0.134828	0.59917	FALSE	B
ARL2	0.0631148	0.273372	0.59917	FALSE	B
ARPC5	0.0584315	-0.636095	0.59917	FALSE	B
BLOC1S6	0.0622427	-0.0847383	0.59917	FALSE	B
BLZF1	0.0589422	-0.0765591	0.59917	FALSE	B
C1D	0.0618104	-0.246365	0.59917	FALSE	B
CCDC12	0.0586573	-0.242395	0.59917	FALSE	B
CLNS1A	0.0598247	-0.382153	0.59917	FALSE	B
COMMD10	0.0612981	-0.0471827	0.59917	FALSE	B
DHTKD1	0.0614544	-0.0554919	0.59917	FALSE	B
DIS3L2	0.0615627	0.0328343	0.59917	FALSE	B
DTX3L	0.0620269	-0.117802	0.59917	FALSE	B
EIF2S3	0.0594967	-0.417594	0.59917	FALSE	B
EIF4EBP1	0.0613613	0.0996416	0.59917	FALSE	B
EMC1	0.0609773	0.0503116	0.59917	FALSE	B
ERAL1	0.0601565	0.0824729	0.59917	FALSE	B
EXOC1	0.0613843	-0.00194001	0.59917	FALSE	B
FAM122B	0.0608634	-0.146519	0.59917	FALSE	B
FCGR2B	0.0607813	-0.177621	0.59917	FALSE	B
HCST	0.0633845	-0.413578	0.59917	FALSE	B
HDAC1	0.0630413	-0.365656	0.59917	FALSE	B
HIP1R	0.0613658	0.11842	0.59917	FALSE	B
HIPK2	0.0592171	0.0954749	0.59917	FALSE	B
HMGB3	0.0627868	-0.00271025	0.59917	FALSE	B
HMGN4	0.0602684	0.0277796	0.59917	FALSE	B
IRF8	0.0626655	-0.495785	0.59917	FALSE	B
KAT2A	0.0604871	-0.0477531	0.59917	FALSE	B
LMNA	0.0634247	-0.38742	0.59917	FALSE	B
LPIN1	0.0596538	-0.225004	0.59917	FALSE	B
LYN	0.0588566	0.439434	0.59917	FALSE	B
MIR3945HG	0.0589251	-0.0955454	0.59917	FALSE	B
MRPL53	0.0618594	0.101563	0.59917	FALSE	B
MZF1	0.0587893	0.0209478	0.59917	FALSE	B
NEK7	0.059767	0.159206	0.59917	FALSE	B
NME1	0.0590808	-0.0920161	0.59917	FALSE	B
NOP10	0.0620971	0.0706179	0.59917	FALSE	B
PCID2	0.0606747	0.033747	0.59917	FALSE	B
PDAP1	0.059661	-0.243464	0.59917	FALSE	B
PIBF1	0.0619891	0.0138877	0.59917	FALSE	B
PRDM15	0.0600403	0.0705108	0.59917	FALSE	B
RCC2	0.058432	0.159699	0.59917	FALSE	B
RNASE6	0.0599492	-0.171774	0.59917	FALSE	B
RNF10	0.0624649	-0.135436	0.59917	FALSE	B
RPL11	0.0627448	-0.157806	0.59917	FALSE	B
RPS6KA5	0.0627692	-0.124052	0.59917	FALSE	B
RPS9	0.0618187	0.65372	0.59917	FALSE	B
SLC25A23	0.0598474	0.0245776	0.59917	FALSE	B
SNRPD1	0.0636418	-0.199019	0.59917	FALSE	B
SNRPD2	0.0637596	-0.17378	0.59917	FALSE	B
SP1	0.0606433	-0.0465447	0.59917	FALSE	B
SRSF6	0.0636268	-0.110484	0.59917	FALSE	B
TCP11L1	0.0620137	-0.0301098	0.59917	FALSE	B
TMEM109	0.063692	-0.197025	0.59917	FALSE	B
TMEM120B	0.058615	-0.0293333	0.59917	FALSE	B
TMEM41B	0.059376	0.0976471	0.59917	FALSE	B
TYK2	0.0609342	0.200945	0.59917	FALSE	B
USP15	0.0624253	0.0107351	0.59917	FALSE	B
VCPIP1	0.059787	-0.0739081	0.59917	FALSE	B
VPS28	0.0634373	-0.0926768	0.59917	FALSE	B
XPO4	0.0631733	-0.00987797	0.59917	FALSE	B
ZCRB1	0.0593021	0.0224118	0.59917	FALSE	B
ZMPSTE24	0.0621567	0.0995161	0.59917	FALSE	B
ARHGDIB	0.0645554	-0.561088	0.599183	FALSE	B
CD96	0.0646111	-0.158598	0.599183	FALSE	B
DCAF4	0.0645957	-0.0168553	0.599183	FALSE	B
FAM192A	0.06407	-0.0464564	0.599183	FALSE	B
JPT2	0.0643293	0.121402	0.599183	FALSE	B
NCBP3	0.0641648	-0.110983	0.599183	FALSE	B
PCMT1	0.0645357	0.106806	0.599183	FALSE	B
RAB5C	0.0642667	-0.342868	0.599183	FALSE	B
SSBP4	0.0639969	-0.0260195	0.599183	FALSE	B
TNFAIP2	0.0644919	0.0986712	0.599183	FALSE	B
GPBP1	0.0649434	0.51984	0.601473	FALSE	B
NPAT	0.0651235	-0.0330183	0.60156	FALSE	B
NUP160	0.0651124	-0.00236057	0.60156	FALSE	B
DCTN6	0.0653847	-0.157916	0.602422	FALSE	B
RDX	0.0653878	0.0844378	0.602422	FALSE	B
MRPS21	0.0654982	0.454025	0.602652	FALSE	B
FGD3	0.0656763	0.0488426	0.603503	FALSE	B
MBNL3	0.0664919	0.050149	0.60517	FALSE	B
MOB1A	0.0663194	-0.465213	0.60517	FALSE	B
PSME4	0.0663657	0.0797319	0.60517	FALSE	B
SERPINB1	0.0661164	-0.565082	0.60517	FALSE	B
TMEM131	0.0665447	-0.0601395	0.60517	FALSE	B
TMEM154	0.0660446	0.198297	0.60517	FALSE	B
TRMT1L	0.0660793		0.60517	FALSE	B
VSIR	0.0664958	-0.092432	0.60517	FALSE	B
PNPT1	0.0667833	0.0858524	0.606558	FALSE	B
GABARAPL2	0.0670905	0.181391	0.607781	FALSE	B
TNRC6A	0.0670305	-0.052142	0.607781	FALSE	B
EMB	0.0673622	0.021994	0.607899	FALSE	B
GSTM1	0.0672782	-0.0763132	0.607899	FALSE	B
HPCAL1	0.0673375	0.00316449	0.607899	FALSE	B
ATM	0.0675059	0.149616	0.608324	FALSE	B
PTPN6	0.067582	-0.518196	0.608324	FALSE	B
LRRFIP1	0.0679851	-0.138581	0.610394	FALSE	B
TMEM141	0.0679168	-0.143702	0.610394	FALSE	B
ATOX1	0.068553	0.234269	0.61088	FALSE	B
DOK3	0.0685959	0.202902	0.61088	FALSE	B
EFR3A	0.068483	0.0689855	0.61088	FALSE	B
GAR1	0.0689796	0.0593127	0.61088	FALSE	B
GPX7	0.0684009	0.053283	0.61088	FALSE	B
GRN	0.0689927	-0.541852	0.61088	FALSE	B
IQGAP2	0.0685822	-0.00755939	0.61088	FALSE	B
MLEC	0.0687314	-0.0405553	0.61088	FALSE	B
NDUFA12	0.0688825	-0.479121	0.61088	FALSE	B
PRDX1	0.0688853	-0.464914	0.61088	FALSE	B
ZFYVE27	0.0689613	0.081496	0.61088	FALSE	B
GPATCH3	0.0698487	-0.101603	0.616137	FALSE	B
MR1	0.069769	-0.0193355	0.616137	FALSE	B
PTAFR	0.0697965	-0.0507845	0.616137	FALSE	B
C19orf24	0.0703008	-0.0410263	0.617534	FALSE	B
COX6B1	0.0705659	-0.427257	0.617534	FALSE	B
EAF2	0.0705666	-0.128076	0.617534	FALSE	B
HADHA	0.070708	-0.0578371	0.617534	FALSE	B
NR4A2	0.0703858	-0.362593	0.617534	FALSE	B
SGO1	0.0706731	-0.0421169	0.617534	FALSE	B
SMPD1	0.0706605	0.0354496	0.617534	FALSE	B
UBALD1	0.070277	0.00323027	0.617534	FALSE	B
WDR77	0.0709424	-0.145315	0.618815	FALSE	B
TPGS2	0.0710401	-0.0619149	0.6189	FALSE	B
ZRANB2	0.0712115	-0.133953	0.619628	FALSE	B
TROVE2	0.0713356	0.214045	0.619942	FALSE	B
PMM2	0.0714832	0.17767	0.62046	FALSE	B
ADD1	0.0718434	-0.159253	0.621291	FALSE	B
RNF145	0.0717388	0.215393	0.621291	FALSE	B
TOP3B	0.071792	0.0740727	0.621291	FALSE	B
ADCY3	0.0734374	0.069803	0.623598	FALSE	B
ALG11	0.0729311	0.0803488	0.623598	FALSE	B
ANKAR	0.0726918	-0.115373	0.623598	FALSE	B
CASZ1	0.0731775	-0.00381173	0.623598	FALSE	B
CGRRF1	0.0722272	-0.0924165	0.623598	FALSE	B
NOC3L	0.0733465	0.116152	0.623598	FALSE	B
PEF1	0.0733881	-0.177176	0.623598	FALSE	B
PSMG1	0.0723899	0.0397234	0.623598	FALSE	B
PTPA	0.0725239	-0.116763	0.623598	FALSE	B
SKAP2	0.0722899	-0.323468	0.623598	FALSE	B
SLC1A5	0.0732873	0.138954	0.623598	FALSE	B
TAF9	0.0729775	0.253059	0.623598	FALSE	B
TFG	0.0734296	0.0284333	0.623598	FALSE	B
TKFC	0.0733891	-0.0769473	0.623598	FALSE	B
TRBC2	0.0733633	-0.443709	0.623598	FALSE	B
CCDC59	0.0739161	-0.292216	0.62475	FALSE	B
ELOA	0.0740163	0.167642	0.62475	FALSE	B
MAPRE2	0.0739819	-0.138963	0.62475	FALSE	B
TIMM50	0.0737679	0.0617802	0.62475	FALSE	B
TRIM41	0.0737226	0.151167	0.62475	FALSE	B
MFSD14C	0.0742964	-0.0209517	0.625399	FALSE	B
SLC25A39	0.0743593	-0.326216	0.625399	FALSE	B
THAP9-AS1	0.0742232	-0.0613886	0.625399	FALSE	B
MALT1	0.0746265	-0.245059	0.625622	FALSE	B
OSBPL9	0.0746297	0.000496238	0.625622	FALSE	B
RPN1	0.0746773	0.202042	0.625622	FALSE	B
STXBP3	0.0747409	0.0829165	0.625622	FALSE	B
CNOT1	0.0750234	0.107728	0.626555	FALSE	B
ISY1	0.0750302	-0.221016	0.626555	FALSE	B
ARMH1	0.0752458	-0.0713349	0.62687	FALSE	B
BASP1	0.0752076	0.376445	0.62687	FALSE	B
POLK	0.0753504	0.119839	0.627	FALSE	B
MDM1	0.0755061		0.627555	FALSE	B
TSPAN31	0.0756929	-0.0333817	0.628367	FALSE	B
COA1	0.0760946	0.0909814	0.628811	FALSE	B
GNB2	0.0761033	0.234882	0.628811	FALSE	B
PARP6	0.0760221	0.0583465	0.628811	FALSE	B
SLC1A4	0.0760076	-0.0402645	0.628811	FALSE	B
CORO1A	0.0769855	-0.265166	0.62906	FALSE	B
CRTC3	0.077383	-0.184849	0.62906	FALSE	B
EVI2A	0.0767917	0.259763	0.62906	FALSE	B
GPRIN3	0.0769163	-0.135321	0.62906	FALSE	B
KCTD13	0.0773113	0.086339	0.62906	FALSE	B
METTL8	0.0771392	0.0772654	0.62906	FALSE	B
MIR155HG	0.0768431	-0.162428	0.62906	FALSE	B
MTOR	0.0771672	0.105374	0.62906	FALSE	B
PDCD6IP	0.0763419	0.220075	0.62906	FALSE	B
PPP6R3	0.0772953	0.166996	0.62906	FALSE	B
PSMD6	0.077058	0.125487	0.62906	FALSE	B
SCAPER	0.0770363	-0.0369343	0.62906	FALSE	B
SEC62	0.0769466	0.313789	0.62906	FALSE	B
SIVA1	0.076325	-0.247152	0.62906	FALSE	B
MT-CO3	0.0776909	0.432038	0.629386	FALSE	B
RPS6KA4	0.0776861	-0.0532031	0.629386	FALSE	B
ZNF141	0.0776484	0.018386	0.629386	FALSE	B
C11orf71	0.0779606	-0.0359469	0.630417	FALSE	B
DNAJC14	0.0781446	0.00604962	0.630417	FALSE	B
MAP7D1	0.0786505	-0.0058193	0.630417	FALSE	B
MARCH1	0.078298	0.345406	0.630417	FALSE	B
MTRR	0.0785931	0.0426025	0.630417	FALSE	B
NDUFA4	0.0786623	-0.512489	0.630417	FALSE	B
PIAS3	0.0787399	0.0953128	0.630417	FALSE	B
POMZP3	0.0787231	-0.0358408	0.630417	FALSE	B
SUMO1	0.0783167	0.0371737	0.630417	FALSE	B
TNFAIP8	0.0788021	0.502742	0.630417	FALSE	B
YPEL3	0.0781297	0.149214	0.630417	FALSE	B
ATP1B3	0.080823	-0.0612762	0.630855	FALSE	B
C2orf68	0.0796106	-0.0682475	0.630855	FALSE	B
COQ9	0.0803638	0.0527203	0.630855	FALSE	B
EIF5A	0.0807247	-0.745416	0.630855	FALSE	B
ETFRF1	0.081137	-0.0315056	0.630855	FALSE	B
FAM173A	0.080291	-0.0465029	0.630855	FALSE	B
FUOM	0.0791422	-0.02764	0.630855	FALSE	B
GGA2	0.0802103	-0.215546	0.630855	FALSE	B
GPR137	0.0811054	0.0583813	0.630855	FALSE	B
MRM2	0.0810633	-0.04526	0.630855	FALSE	B
NBN	0.0807574	0.133296	0.630855	FALSE	B
NDUFAB1	0.0805155	-0.0448759	0.630855	FALSE	B
POFUT2	0.081335	-0.044756	0.630855	FALSE	B
PPIL4	0.0799496	-0.0420133	0.630855	FALSE	B
RASSF3	0.0807298	0.0760186	0.630855	FALSE	B
RNFT1	0.0805237	0.117955	0.630855	FALSE	B
RPL39	0.081042	-0.0293425	0.630855	FALSE	B
SEC61A1	0.0803299	-0.0615402	0.630855	FALSE	B
SEMA4D	0.0799369	-0.231889	0.630855	FALSE	B
SIK1	0.0808514	-0.0337546	0.630855	FALSE	B
SLC39A9	0.0810564	-0.0266538	0.630855	FALSE	B
SZRD1	0.0811867	-0.248613	0.630855	FALSE	B
TBC1D17	0.0813064	0.111324	0.630855	FALSE	B
TFPT	0.0790844	-0.0692306	0.630855	FALSE	B
TMEM205	0.0792618	0.185629	0.630855	FALSE	B
USP14	0.0805474	0.149282	0.630855	FALSE	B
ZC3H6	0.0804358	-0.0993154	0.630855	FALSE	B
ZNF235	0.0813631	-0.0153277	0.630855	FALSE	B
MEA1	0.0815548	-0.211263	0.631074	FALSE	B
YBEY	0.0815704	0.176618	0.631074	FALSE	B
SNRNP40	0.0817963	0.0601894	0.632128	FALSE	B
ABHD4	0.0837781	0.00747753	0.633463	FALSE	B
AC243960.1	0.0831477	0.179028	0.633463	FALSE	B
ADD3	0.0865743	-0.121772	0.633463	FALSE	B
AHCYL1	0.0857147	0.0313742	0.633463	FALSE	B
ANKRD49	0.0851253	0.140605	0.633463	FALSE	B
APPL1	0.0841573	0.119965	0.633463	FALSE	B
ARL4C	0.0825258	-0.206996	0.633463	FALSE	B
C9orf16	0.0854448	-0.317114	0.633463	FALSE	B
CDKN2D	0.0860834	-0.0417362	0.633463	FALSE	B
CFLAR	0.0842368	0.412418	0.633463	FALSE	B
CHMP6	0.0836848	0.00358369	0.633463	FALSE	B
CSNK2A2	0.0823232	0.0302518	0.633463	FALSE	B
DCAF15	0.0864796	-0.0138246	0.633463	FALSE	B
DELE1	0.0856626	-0.205372	0.633463	FALSE	B
EIF4G3	0.0840377	0.211475	0.633463	FALSE	B
EVI2B	0.0821086	0.420822	0.633463	FALSE	B
FAM129A	0.084294	-0.130743	0.633463	FALSE	B
FAM50A	0.0842808	0.106906	0.633463	FALSE	B
FAM78A	0.084361		0.633463	FALSE	B
FGR	0.0833321	-0.163387	0.633463	FALSE	B
GHITM	0.0847614	-0.0291414	0.633463	FALSE	B
GNGT2	0.084496	-0.0421997	0.633463	FALSE	B
GRAMD1C	0.0831338	0.105511	0.633463	FALSE	B
HNRNPDL	0.0866427	-0.774949	0.633463	FALSE	B
HPS3	0.0856397	-0.0226714	0.633463	FALSE	B
HSPE1	0.0849419	0.140057	0.633463	FALSE	B
ICAM1	0.0849913	-0.185235	0.633463	FALSE	B
LUC7L3	0.0844312	-0.132584	0.633463	FALSE	B
MAGED1	0.0864195	-0.0589456	0.633463	FALSE	B
NADSYN1	0.0852086	-0.159235	0.633463	FALSE	B
NCOA4	0.0859551	-0.0891183	0.633463	FALSE	B
OLA1	0.0863413	0.208017	0.633463	FALSE	B
PAWR	0.0829721	0.0488239	0.633463	FALSE	B
PDHA1	0.0825254	0.0805776	0.633463	FALSE	B
RAB29	0.0822143	-0.305421	0.633463	FALSE	B
RANBP3	0.0844384	-0.0414957	0.633463	FALSE	B
RBM33	0.0826775	-0.136806	0.633463	FALSE	B
RPTOR	0.0849056	0.039879	0.633463	FALSE	B
RUFY2	0.0864601	-0.0318581	0.633463	FALSE	B
SDF4	0.0844427	0.117986	0.633463	FALSE	B
SLC30A7	0.0865866	0.0112188	0.633463	FALSE	B
SLC39A3	0.0860149	-0.0660558	0.633463	FALSE	B
SNRNP70	0.085774	0.234566	0.633463	FALSE	B
SP100	0.0827758	0.530172	0.633463	FALSE	B
ST3GAL2	0.0840724	0.0616619	0.633463	FALSE	B
SUPT3H	0.0825197	-0.0149214	0.633463	FALSE	B
SYNJ2	0.0866355	-0.0921998	0.633463	FALSE	B
TMEM99	0.0858304	0.0704651	0.633463	FALSE	B
UBXN7	0.0843361	0.0306609	0.633463	FALSE	B
ZNF264	0.0857401	-0.0390784	0.633463	FALSE	B
ZNF75A	0.085825	-0.0490648	0.633463	FALSE	B
ZNF808	0.0849265	0.0289418	0.633463	FALSE	B
ARHGAP4	0.0871059	-0.11379	0.634596	FALSE	B
CYB561D2	0.0874101	-0.247688	0.634596	FALSE	B
FKBP5	0.087865	0.118865	0.634596	FALSE	B
GOPC	0.0878783	-0.0152456	0.634596	FALSE	B
IMMP1L	0.087794	-0.0259801	0.634596	FALSE	B
ITFG2	0.0873385	-0.00505729	0.634596	FALSE	B
LSM1	0.087363	-0.147434	0.634596	FALSE	B
NOL12	0.0874572	0.0238437	0.634596	FALSE	B
PAXIP1-AS1	0.0869638	0.0563716	0.634596	FALSE	B
PEX19	0.0877751	-0.015621	0.634596	FALSE	B
SDCCAG8	0.0875507	-0.11888	0.634596	FALSE	B
ZNF480	0.0878571	0.122995	0.634596	FALSE	B
AC090152.1	0.0892792	-0.0718453	0.635631	FALSE	B
ATP6V1D	0.0889297	-0.131568	0.635631	FALSE	B
ATXN7L3	0.0894752	-0.0258175	0.635631	FALSE	B
BOLA2-SMG1P6	0.0883446	-0.243861	0.635631	FALSE	B
CARHSP1	0.0882721	-0.241418	0.635631	FALSE	B
GATAD2B	0.0889102	-0.0519397	0.635631	FALSE	B
GPR137B	0.0891162	-0.0874545	0.635631	FALSE	B
KHSRP	0.0894918	-0.144777	0.635631	FALSE	B
NDUFA8	0.0886924	0.144309	0.635631	FALSE	B
NDUFC2	0.0884384	0.116996	0.635631	FALSE	B
NUP88	0.0893384	-0.0547482	0.635631	FALSE	B
PDCD2	0.0891988	-0.048792	0.635631	FALSE	B
R3HDM4	0.0894012	0.27348	0.635631	FALSE	B
SPI1	0.089489	-0.154611	0.635631	FALSE	B
TXLNA	0.0895547	-0.180604	0.635631	FALSE	B
USP33	0.0882058	0.0134854	0.635631	FALSE	B
ZNF322	0.089094	0.0283524	0.635631	FALSE	B
CD1C	0.0902299	-0.178338	0.636377	FALSE	B
COPS5	0.0899889	0.0520571	0.636377	FALSE	B
CPTP	0.0903748	0.0256348	0.636377	FALSE	B
CTSW	0.0901567	-0.0408848	0.636377	FALSE	B
FAM3A	0.0900611	-0.0161134	0.636377	FALSE	B
SMAP2	0.0903821	0.599046	0.636377	FALSE	B
TMEM184C	0.0897807	0.0414558	0.636377	FALSE	B
TNKS	0.0903039	-0.00949762	0.636377	FALSE	B
CTDSP2	0.0905886	0.0160784	0.636558	FALSE	B
HMGN3	0.0905625	-0.354379	0.636558	FALSE	B
ATP2C1	0.0907961	0.0726429	0.637382	FALSE	B
LSM7	0.0911927	-0.397074	0.638893	FALSE	B
SCAND1	0.0911036	-0.412022	0.638893	FALSE	B
ADK	0.0913613	0.271231	0.639211	FALSE	B
AK6	0.0917863	0.0855466	0.639211	FALSE	B
CEBPG	0.0918046	0.0894008	0.639211	FALSE	B
HNRNPC	0.0918449	-0.2437	0.639211	FALSE	B
RRAS2	0.0919184	0.0828434	0.639211	FALSE	B
SETD2	0.0918611	-0.0893838	0.639211	FALSE	B
SLC9A3R1	0.0919858	-0.132028	0.639211	FALSE	B
TCOF1	0.0920544	0.0318883	0.639211	FALSE	B
ZFAND2A	0.0918058	-0.140472	0.639211	FALSE	B
DNMT3A	0.0925962	-0.0106131	0.640939	FALSE	B
IGHG2	0.0923951	-0.219011	0.640939	FALSE	B
MED1	0.0927383	-0.101403	0.640939	FALSE	B
POLR2M	0.0927617	0.0377635	0.640939	FALSE	B
TPK1	0.0928488	-0.0219722	0.640939	FALSE	B
UBE2B	0.0925449	0.194416	0.640939	FALSE	B
CHST12	0.0932682	0.0719408	0.641322	FALSE	B
GID8	0.0930473	-0.134033	0.641322	FALSE	B
MIR4435-2HG	0.0931986	-0.289654	0.641322	FALSE	B
MOB3B	0.0931672	-0.0414029	0.641322	FALSE	B
LSR	0.0934612	-0.072147	0.642022	FALSE	B
ADAM28	0.09473	0.0713144	0.642131	FALSE	B
ARFRP1	0.0941986	-0.13511	0.642131	FALSE	B
ECD	0.0945697	-0.0838208	0.642131	FALSE	B
GLRX2	0.094777	0.021849	0.642131	FALSE	B
GPATCH2	0.0941103	-0.0286646	0.642131	FALSE	B
LBR	0.0939995	0.0753683	0.642131	FALSE	B
LRMP	0.0942862	-0.42786	0.642131	FALSE	B
OCEL1	0.0947882	0.0177161	0.642131	FALSE	B
PFDN4	0.0948437	0.0511736	0.642131	FALSE	B
PHKG2	0.0938669	-0.00553591	0.642131	FALSE	B
RBKS	0.0939252	-0.0840923	0.642131	FALSE	B
RPS19	0.0947607	0.30228	0.642131	FALSE	B
SERPINA1	0.0947328	0.0793422	0.642131	FALSE	B
TBC1D22B	0.0943546		0.642131	FALSE	B
VPS53	0.0948143	-0.0212777	0.642131	FALSE	B
NR4A3	0.0951635	-0.0963813	0.643678	FALSE	B
SYT1	0.095386	-0.0654723	0.644564	FALSE	B
CEP95	0.0956351	-0.0846166	0.645628	FALSE	B
VPS13B	0.0959099	-0.0400509	0.646864	FALSE	B
TLNRD1	0.0960482	0.0226309	0.647178	FALSE	B
PSME2	0.0963218	-0.184024	0.647916	FALSE	B
RPL31	0.0963416	0.257334	0.647916	FALSE	B
GHDC	0.096477	-0.104736	0.648208	FALSE	B
CSPP1	0.0970907	0.0375502	0.650334	FALSE	B
HIST2H2AA4	0.0972406	0.102544	0.650334	FALSE	B
LENG1	0.0971561	0.0153264	0.650334	FALSE	B
SYS1	0.0969027	-0.235355	0.650334	FALSE	B
UBR2	0.0972548	0.100567	0.650334	FALSE	B
AC025164.1	0.0979814	0.124688	0.652201	FALSE	B
CD2AP	0.0979968	0.140378	0.652201	FALSE	B
EGR1	0.0978128	0.151742	0.652201	FALSE	B
JPT1	0.0978839	-0.615227	0.652201	FALSE	B
TMSB10	0.0978637	0.0114546	0.652201	FALSE	B
AK3	0.0981841	-0.0762689	0.652562	FALSE	B
BDP1	0.0982361	0.0166559	0.652562	FALSE	B
UTRN	0.0988713	-0.0382361	0.656163	FALSE	B
COIL	0.0993111	-0.130017	0.657225	FALSE	B
KMT2E	0.09922	-0.424606	0.657225	FALSE	B
LAT2	0.0993108	-0.528202	0.657225	FALSE	B
AHSA1	0.101651	-0.069922	0.660633	FALSE	B
ARMC5	0.101147	-0.065867	0.660633	FALSE	B
BTBD7	0.101373	-0.0992799	0.660633	FALSE	B
C11orf24	0.101067	0.222718	0.660633	FALSE	B
CFDP1	0.100752	-0.232783	0.660633	FALSE	B
DGCR6L	0.101542	0.0424065	0.660633	FALSE	B
DOCK11	0.100243	0.0791935	0.660633	FALSE	B
E2F4	0.101579	-0.0852789	0.660633	FALSE	B
EPB41	0.100626	0.135622	0.660633	FALSE	B
FBXL5	0.101499	-0.0913195	0.660633	FALSE	B
FBXW7	0.100466	0.0552625	0.660633	FALSE	B
IL1B	0.100634	0.0689744	0.660633	FALSE	B
LINC02256	0.100824	-0.10165	0.660633	FALSE	B
MINDY2	0.101104	0.0295747	0.660633	FALSE	B
MUS81	0.101566	-0.0183401	0.660633	FALSE	B
RAB8A	0.100088	-0.160682	0.660633	FALSE	B
RPL8	0.100842	-0.14071	0.660633	FALSE	B
TFRC	0.101701	0.0146626	0.660633	FALSE	B
VEZT	0.100332	0.132394	0.660633	FALSE	B
ZFR	0.101414	-0.14579	0.660633	FALSE	B
ACTN4	0.102177	-0.199188	0.660986	FALSE	B
CLSTN1	0.101893	0.0477792	0.660986	FALSE	B
HDAC7	0.10222	0.142717	0.660986	FALSE	B
ITGAX	0.102164	-0.287617	0.660986	FALSE	B
RAC1	0.102224	0.462246	0.660986	FALSE	B
TCEAL4	0.102476	0.0859088	0.662005	FALSE	B
RNASEK-C17orf49	0.102614	0.0321315	0.662295	FALSE	B
GSN	0.103147	-0.414283	0.664513	FALSE	B
PSMD3	0.10307	0.105753	0.664513	FALSE	B
AMMECR1L	0.103395	0.038745	0.664901	FALSE	B
ISG20	0.103393	0.457402	0.664901	FALSE	B
FEM1C	0.103587	-0.0326015	0.664922	FALSE	B
LDLR	0.103545	-0.0541198	0.664922	FALSE	B
NUCB1	0.103741	-0.00565595	0.665305	FALSE	B
ARL8A	0.103907	-0.0143419	0.665759	FALSE	B
KDM6B	0.104605	0.164716	0.666435	FALSE	B
PEA15	0.104625	-0.368035	0.666435	FALSE	B
PPP1R14B	0.104807	0.0220363	0.666435	FALSE	B
RPS6KB2	0.104764	-0.0731478	0.666435	FALSE	B
TRMU	0.104392	0.0458419	0.666435	FALSE	B
UNC50	0.104666	0.0999229	0.666435	FALSE	B
VGLL4	0.104846	-0.0942351	0.666435	FALSE	B
ZDHHC6	0.104863	0.0647993	0.666435	FALSE	B
ZNF736	0.104855	0.0417789	0.666435	FALSE	B
LIMK1	0.105046	-0.150363	0.666995	FALSE	B
BLNK	0.105475	0.395123	0.667911	FALSE	B
COX7C	0.10546	-0.140012	0.667911	FALSE	B
SPATA2	0.105463	-0.0225128	0.667911	FALSE	B
PTDSS1	0.10567	-0.212853	0.668547	FALSE	B
B9D2	0.105902	-0.106657	0.669417	FALSE	B
ANKRD44	0.106269	-0.0707901	0.669801	FALSE	B
HINT1	0.106095	-0.234862	0.669801	FALSE	B
PHB2	0.106343	0.0252246	0.669801	FALSE	B
PRPF6	0.106189	-0.127326	0.669801	FALSE	B
TNFAIP1	0.106438	0.0247636	0.669801	FALSE	B
ANKZF1	0.106893	0.128568	0.670866	FALSE	B
GCSH	0.106891	-0.0159368	0.670866	FALSE	B
UBASH3B	0.106777	0.0110496	0.670866	FALSE	B
BCL6	0.10712	-0.0577287	0.671694	FALSE	B
GTF2H2C	0.107642	0.126361	0.673823	FALSE	B
NDUFS8	0.107651	-0.237596	0.673823	FALSE	B
ARID3B	0.108152	-0.0257769	0.674292	FALSE	B
CCT6A	0.108139	0.16797	0.674292	FALSE	B
CXorf40A	0.108287	-0.0322012	0.674292	FALSE	B
DDX52	0.107971	0.127677	0.674292	FALSE	B
IL27RA	0.108349	-0.178293	0.674292	FALSE	B
RBM22	0.108396	-0.170229	0.674292	FALSE	B
UBALD2	0.108133	-0.0412254	0.674292	FALSE	B
ACSL4	0.108559	0.0479094	0.674511	FALSE	B
KATNB1	0.108622	-0.00623105	0.674511	FALSE	B
LINC00926	0.109694	-0.0192589	0.68038	FALSE	B
TAF12	0.10976	0.0119607	0.68038	FALSE	B
DENR	0.110574	-0.230776	0.680405	FALSE	B
MGAT1	0.110633	0.175897	0.680405	FALSE	B
MTMR6	0.110606	-0.0856454	0.680405	FALSE	B
MTSS1	0.110234	0.0446725	0.680405	FALSE	B
POLR2D	0.110489	-0.0678323	0.680405	FALSE	B
RTN3	0.110036	0.0755259	0.680405	FALSE	B
SEC61B	0.109938	-0.404982	0.680405	FALSE	B
SUPT5H	0.110614	-0.191558	0.680405	FALSE	B
YIPF6	0.110321	0.109243	0.680405	FALSE	B
ANAPC16	0.110913	-0.035446	0.680414	FALSE	B
ANXA2R	0.111638	-0.0643819	0.680414	FALSE	B
CNDP2	0.112421	-0.311111	0.680414	FALSE	B
DHX16	0.112469	0.0144063	0.680414	FALSE	B
DUSP23	0.111843	0.0478554	0.680414	FALSE	B
EIF1B	0.111228	-0.352287	0.680414	FALSE	B
GFER	0.111044	-0.0605807	0.680414	FALSE	B
HIST1H2BC	0.11222	-0.0142006	0.680414	FALSE	B
MNDA	0.110995	-0.0943153	0.680414	FALSE	B
RBX1	0.112155	0.395208	0.680414	FALSE	B
RCOR3	0.111738	0.0253623	0.680414	FALSE	B
RPS15A	0.112416	-0.207651	0.680414	FALSE	B
SNU13	0.111674	-0.441222	0.680414	FALSE	B
SRP14	0.112113	-0.282433	0.680414	FALSE	B
TAF1	0.112107	0.0111787	0.680414	FALSE	B
TRAK2	0.112296	-0.0288789	0.680414	FALSE	B
TUBB4B	0.111716	-0.320397	0.680414	FALSE	B
UGT8	0.111087	-0.0169292	0.680414	FALSE	B
ZNF738	0.112243	-0.0115345	0.680414	FALSE	B
ABHD10	0.113699	0.125023	0.680546	FALSE	B
ATRAID	0.112854	-0.151835	0.680546	FALSE	B
DHRSX	0.11368	0.0445333	0.680546	FALSE	B
DYNLT1	0.112628	-0.163969	0.680546	FALSE	B
ENTPD4	0.113885	0.0353689	0.680546	FALSE	B
NACA	0.113948	0.0239722	0.680546	FALSE	B
NCAPH2	0.113615	-0.0623231	0.680546	FALSE	B
NDUFA13	0.11368	0.34154	0.680546	FALSE	B
OSBPL8	0.113782	-0.161702	0.680546	FALSE	B
POLR2C	0.113114	-0.0144841	0.680546	FALSE	B
PPP4R3B	0.113714	0.205148	0.680546	FALSE	B
PSMC2	0.114036	0.172772	0.680546	FALSE	B
PTCD3	0.11295	0.0459564	0.680546	FALSE	B
RPS18	0.113026	0.171671	0.680546	FALSE	B
SLC52A2	0.113564	0.187864	0.680546	FALSE	B
TRANK1	0.112834	0.114616	0.680546	FALSE	B
ATP8B4	0.114506	-0.138863	0.680975	FALSE	B
MKI67	0.11431	-0.0935514	0.680975	FALSE	B
MOB2	0.114558	0.00525313	0.680975	FALSE	B
SLC38A10	0.114643	-0.148506	0.680975	FALSE	B
TMEM87A	0.114688	0.191976	0.680975	FALSE	B
UBR4	0.114367	0.232642	0.680975	FALSE	B
NDUFAF4	0.114855	0.112921	0.681395	FALSE	B
BEX2	0.115785	0.132455	0.681523	FALSE	B
CSNK2B	0.11594	-0.504123	0.681523	FALSE	B
FUNDC1	0.115793	-0.0483966	0.681523	FALSE	B
ITM2C	0.115586	0.0514255	0.681523	FALSE	B
LINC01480	0.115878	0.269975	0.681523	FALSE	B
NAPA	0.11569	-0.269918	0.681523	FALSE	B
SASH3	0.115623	-0.137096	0.681523	FALSE	B
SLC39A1	0.115492	0.138369	0.681523	FALSE	B
TNFRSF1B	0.115451	-0.0500922	0.681523	FALSE	B
TPR	0.115805	-0.305528	0.681523	FALSE	B
USB1	0.115597	-0.10069	0.681523	FALSE	B
MRPS17	0.116054	0.0473698	0.681622	FALSE	B
AAAS	0.122996	0.0672128	0.682359	FALSE	B
ACAA1	0.118255	-0.0868822	0.682359	FALSE	B
ANAPC13	0.116858	0.156356	0.682359	FALSE	B
ANKRD12	0.121517	0.292908	0.682359	FALSE	B
ATP5ME	0.121816	0.147445	0.682359	FALSE	B
BLOC1S1	0.120489	0.250887	0.682359	FALSE	B
BTF3L4	0.119329	0.209523	0.682359	FALSE	B
BTLA	0.117713	0.0855425	0.682359	FALSE	B
CCDC6	0.120785	0.100228	0.682359	FALSE	B
CDKN2A	0.117928	-0.0849429	0.682359	FALSE	B
CENPK	0.122253	-0.0614969	0.682359	FALSE	B
CENPW	0.119897	-0.0997596	0.682359	FALSE	B
COCH	0.123032	0.137578	0.682359	FALSE	B
CRLF3	0.122317	-0.057156	0.682359	FALSE	B
CSGALNACT2	0.120472	0.0321697	0.682359	FALSE	B
CUL3	0.120954	-0.0591815	0.682359	FALSE	B
DNM1L	0.123584	0.023404	0.682359	FALSE	B
DPH2	0.122661	0.0222371	0.682359	FALSE	B
EIF4ENIF1	0.119653	0.0484347	0.682359	FALSE	B
EMC6	0.122922	-0.0769983	0.682359	FALSE	B
EML3	0.122212	-0.152127	0.682359	FALSE	B
ERBIN	0.121377	0.0475165	0.682359	FALSE	B
GCN1	0.116687	0.0206043	0.682359	FALSE	B
GNAI2	0.117196	-0.0783184	0.682359	FALSE	B
HAUS1	0.12066	-0.0881336	0.682359	FALSE	B
HIST1H2AC	0.121372	-0.00917611	0.682359	FALSE	B
HSPB1	0.121095	-0.332408	0.682359	FALSE	B
IGKC	0.122531	0.384779	0.682359	FALSE	B
IRF5	0.122741	0.309507	0.682359	FALSE	B
ITPR2	0.123439	-0.0117495	0.682359	FALSE	B
KMT2E-AS1	0.12029	0.0575748	0.682359	FALSE	B
KPNA3	0.121953	-0.0184744	0.682359	FALSE	B
LPAR5	0.116447	-0.0910822	0.682359	FALSE	B
LTB	0.120146	-0.654819	0.682359	FALSE	B
MACC1	0.116966	-0.0200987	0.682359	FALSE	B
MFSD1	0.123154	0.208142	0.682359	FALSE	B
MTFMT	0.122895	0.105586	0.682359	FALSE	B
MYCBP	0.121619	0.084027	0.682359	FALSE	B
NDUFV3	0.116882	0.217396	0.682359	FALSE	B
NIP7	0.118084	-0.171786	0.682359	FALSE	B
NUDT15	0.117148	0.0164539	0.682359	FALSE	B
PDCD1	0.122357	-0.100792	0.682359	FALSE	B
PDRG1	0.121776	-0.0946331	0.682359	FALSE	B
PHLDB3	0.121044	-0.0299142	0.682359	FALSE	B
PPP1R16B	0.116629	-0.250817	0.682359	FALSE	B
PPP3CC	0.118825	-0.093792	0.682359	FALSE	B
PRKAG2	0.123081	-0.0341742	0.682359	FALSE	B
PRKX	0.119534	-0.075764	0.682359	FALSE	B
PYHIN1	0.118417	0.11986	0.682359	FALSE	B
RAB5B	0.121734	0.179197	0.682359	FALSE	B
RABAC1	0.117692	0.462922	0.682359	FALSE	B
RDH14	0.116934	0.0696094	0.682359	FALSE	B
RGCC	0.123459	-0.75892	0.682359	FALSE	B
RPRD1B	0.123634	-0.0294748	0.682359	FALSE	B
RSU1	0.119658	-0.212474	0.682359	FALSE	B
SAMSN1	0.121569	0.44678	0.682359	FALSE	B
SCAP	0.122781	0.0859571	0.682359	FALSE	B
SEL1L3	0.118454	0.0976926	0.682359	FALSE	B
SLC25A1	0.120409	0.0260103	0.682359	FALSE	B
SNF8	0.12256	-0.181023	0.682359	FALSE	B
SP110	0.123418	-0.397763	0.682359	FALSE	B
SPPL2B	0.117398	-0.0488513	0.682359	FALSE	B
STAG2	0.120853	0.16652	0.682359	FALSE	B
TAF6	0.120847	0.0301908	0.682359	FALSE	B
TBC1D10C	0.119276	-0.265781	0.682359	FALSE	B
TGFB1	0.119141	0.254823	0.682359	FALSE	B
THOC3	0.12	0.0543264	0.682359	FALSE	B
TM9SF1	0.122883	-0.0270612	0.682359	FALSE	B
TNFRSF10A	0.122458	0.0738636	0.682359	FALSE	B
TRIM26	0.120957	-0.039222	0.682359	FALSE	B
TYROBP	0.122953	-0.121269	0.682359	FALSE	B
UBE2T	0.11855	-0.0227041	0.682359	FALSE	B
VAV1	0.123293	-0.116264	0.682359	FALSE	B
VPS39	0.117801	-0.0770823	0.682359	FALSE	B
WDR33	0.11758	-0.0908201	0.682359	FALSE	B
ZFP36L2	0.123102	0.69099	0.682359	FALSE	B
ZHX1	0.121868	0.105507	0.682359	FALSE	B
CAPZA1	0.123749	-0.267529	0.682462	FALSE	B
ANKRD13C	0.123984	0.056774	0.682689	FALSE	B
PHF3	0.123899	-0.089427	0.682689	FALSE	B
PCGF5	0.124227	0.016321	0.683489	FALSE	B
HLA-DOA	0.124442	-0.0801809	0.683527	FALSE	B
KTI12	0.124912	0.0163772	0.683527	FALSE	B
LSM10	0.124881	0.0266579	0.683527	FALSE	B
PTEN	0.124795	-0.02839	0.683527	FALSE	B
RBBP6	0.124855	-0.158311	0.683527	FALSE	B
RPS17	0.124796	0.0621267	0.683527	FALSE	B
TMEM126B	0.1244	-0.0489217	0.683527	FALSE	B
SH3YL1	0.125073	0.021914	0.683874	FALSE	B
AC120193.1	0.125968	0.0610198	0.684254	FALSE	B
CDK5RAP2	0.125853	0.0145544	0.684254	FALSE	B
DDX3X	0.12563	-0.397709	0.684254	FALSE	B
LEPROTL1	0.125363	-0.0618546	0.684254	FALSE	B
MRPL43	0.125332	0.233421	0.684254	FALSE	B
NIPSNAP1	0.126016	0.00151114	0.684254	FALSE	B
SLC25A13	0.125992	-0.0277293	0.684254	FALSE	B
UBR7	0.125539	-0.117803	0.684254	FALSE	B
ZNF568	0.125772	0.0894854	0.684254	FALSE	B
NCF2	0.12628	-0.155276	0.684736	FALSE	B
TMEM185B	0.126299	-0.0683556	0.684736	FALSE	B
ADGRG5	0.126507	-0.0848334	0.685179	FALSE	B
PSMC4	0.126575	0.039969	0.685179	FALSE	B
ACYP1	0.129184	0.0447649	0.685544	FALSE	B
ADAM19	0.126989	-0.175239	0.685544	FALSE	B
ARL8B	0.127867	0.182248	0.685544	FALSE	B
ARMC10	0.128951	0.0750464	0.685544	FALSE	B
BUB3	0.128817	0.294862	0.685544	FALSE	B
EEF2KMT	0.128971	0.0167164	0.685544	FALSE	B
EPS8L2	0.129499	0.059084	0.685544	FALSE	B
ERH	0.128398	0.449215	0.685544	FALSE	B
HS2ST1	0.127242	-0.054589	0.685544	FALSE	B
JTB	0.127191	-0.371193	0.685544	FALSE	B
MARK3	0.129524	-0.0365558	0.685544	FALSE	B
MRPL44	0.12721	-0.0182795	0.685544	FALSE	B
MRPS2	0.127588	-0.0107018	0.685544	FALSE	B
MS4A7	0.127581	-0.0191242	0.685544	FALSE	B
ODC1	0.128027	0.301502	0.685544	FALSE	B
PCSK7	0.128286	-0.165142	0.685544	FALSE	B
PPP4R3A	0.127343	-0.122429	0.685544	FALSE	B
PSMB10	0.128284	-0.120841	0.685544	FALSE	B
RASSF5	0.129789	-0.230075	0.685544	FALSE	B
RBM26	0.128216	0.103255	0.685544	FALSE	B
RBM5	0.127178	0.132153	0.685544	FALSE	B
SCML4	0.128912	0.0502747	0.685544	FALSE	B
SETD5	0.129778	0.121982	0.685544	FALSE	B
SF3B5	0.128985	-0.308032	0.685544	FALSE	B
SGPP1	0.129699	-0.0597515	0.685544	FALSE	B
SH2D3C	0.12905	0.0422838	0.685544	FALSE	B
STAM2	0.129356	-0.0321579	0.685544	FALSE	B
TMEM243	0.12749	0.266708	0.685544	FALSE	B
TRIM25	0.12932	-0.0440775	0.685544	FALSE	B
TRIM4	0.128197	0.045679	0.685544	FALSE	B
WDFY4	0.128708	-0.193058	0.685544	FALSE	B
ZNF143	0.129853	0.0784476	0.685544	FALSE	B
ZNHIT1	0.128867	-0.155835	0.685544	FALSE	B
ATP5MD	0.13065	-0.104375	0.686339	FALSE	B
SNX29	0.130685	0.0714979	0.686339	FALSE	B
STN1	0.130414	-0.0932656	0.686339	FALSE	B
TERF2IP	0.130626	0.299982	0.686339	FALSE	B
TUBGCP6	0.130345	-0.0362129	0.686339	FALSE	B
WDR83	0.130452	-0.0609546	0.686339	FALSE	B
YME1L1	0.130501	-0.228027	0.686339	FALSE	B
WDR55	0.131156	-0.0686828	0.688299	FALSE	B
CENPB	0.131645	0.0188643	0.688306	FALSE	B
EXOSC5	0.131524	0.118405	0.688306	FALSE	B
RPRD1A	0.131598	-0.0509092	0.688306	FALSE	B
SMC6	0.131482	0.298162	0.688306	FALSE	B
USP36	0.131504	-0.0875541	0.688306	FALSE	B
BUD13	0.132021	-0.0287042	0.689248	FALSE	B
VRK2	0.131983	0.0269482	0.689248	FALSE	B
IGLV1-51	0.132613	-0.0431552	0.690295	FALSE	B
RFTN1	0.132522	-0.202062	0.690295	FALSE	B
SAMM50	0.132428	-0.0286105	0.690295	FALSE	B
TRAM1	0.132445	0.197069	0.690295	FALSE	B
GTF2H5	0.132753	-0.153556	0.690512	FALSE	B
RPL7	0.132926	0.0646901	0.690902	FALSE	B
NIPSNAP2	0.133059	0.0186147	0.691083	FALSE	B
ARHGEF3	0.133347	-0.019719	0.691581	FALSE	B
CLDND1	0.13362	-0.224878	0.691581	FALSE	B
CRBN	0.13394	-0.0933214	0.691581	FALSE	B
HLA-DRB1	0.133812	0.254058	0.691581	FALSE	B
PELI1	0.133675	-0.196396	0.691581	FALSE	B
PPP1R11	0.133917	-0.2874	0.691581	FALSE	B
RBBP4	0.133416	-0.276032	0.691581	FALSE	B
RMC1	0.133489	-0.234212	0.691581	FALSE	B
USF2	0.134357	0.066453	0.693227	FALSE	B
BLOC1S4	0.136078	0.192653	0.69342	FALSE	B
BTBD10	0.135098	0.0265411	0.69342	FALSE	B
CALCOCO1	0.135518	0.0201904	0.69342	FALSE	B
CNOT10	0.136081	0.0305324	0.69342	FALSE	B
CSTB	0.135825	0.188744	0.69342	FALSE	B
DCAF6	0.136165	-0.000699612	0.69342	FALSE	B
ECHDC1	0.135089	-0.170261	0.69342	FALSE	B
EIF1AD	0.135789	-0.14182	0.69342	FALSE	B
EIF3B	0.136139	0.0999613	0.69342	FALSE	B
FN3KRP	0.135099	0.0116459	0.69342	FALSE	B
MCMBP	0.135084	0.073621	0.69342	FALSE	B
MED13	0.134755	-0.0219871	0.69342	FALSE	B
MT-ND3	0.135207	0.630443	0.69342	FALSE	B
NUDT22	0.135498	-0.0934785	0.69342	FALSE	B
THAP7	0.135243	0.0480034	0.69342	FALSE	B
USF1	0.134759	-0.149634	0.69342	FALSE	B
VAMP7	0.136013	0.0485946	0.69342	FALSE	B
YY1AP1	0.135802	0.166061	0.69342	FALSE	B
AC104971.3	0.136379	-0.0215061	0.693505	FALSE	B
RPS7	0.13635	0.137498	0.693505	FALSE	B
BECN1	0.136568	-0.19879	0.693966	FALSE	B
FAM107B	0.136691	0.133937	0.694091	FALSE	B
WASF2	0.137055	0.13856	0.695437	FALSE	B
C6orf136	0.137215	0.0153583	0.695751	FALSE	B
RPN2	0.137341	-0.16274	0.695885	FALSE	B
AP3M1	0.137867	-0.100146	0.696442	FALSE	B
ARMT1	0.137858	0.0992502	0.696442	FALSE	B
IL6ST	0.137743	-0.0150488	0.696442	FALSE	B
LDHB	0.137974	-0.246404	0.696442	FALSE	B
RAB11B	0.13808	-0.142312	0.696442	FALSE	B
RINT1	0.137868	0.107603	0.696442	FALSE	B
UQCR11	0.138142	-0.351464	0.696442	FALSE	B
DPP7	0.138938	0.204547	0.697133	FALSE	B
FABP5	0.138662	0.165255	0.697133	FALSE	B
LSM12	0.138714	-0.0129115	0.697133	FALSE	B
NOM1	0.138957	0.00791718	0.697133	FALSE	B
SIGMAR1	0.138385	-0.00692304	0.697133	FALSE	B
SUGP1	0.138972	0.051645	0.697133	FALSE	B
ZFAND2B	0.138702	0.0761258	0.697133	FALSE	B
LRRC58	0.139126	0.0339033	0.697204	FALSE	B
MTFP1	0.139184	0.0300852	0.697204	FALSE	B
CBWD2	0.139951	0.276171	0.697569	FALSE	B
CKLF	0.139493	-0.120955	0.697569	FALSE	B
DGAT2	0.139478	0.00914407	0.697569	FALSE	B
ELL	0.139855	-0.0722731	0.697569	FALSE	B
GPSM3	0.140143	-0.514428	0.697569	FALSE	B
GTF3C5	0.140124	-0.0109998	0.697569	FALSE	B
SARS2	0.140107	-0.0012082	0.697569	FALSE	B
SDR39U1	0.14023	0.0240141	0.697569	FALSE	B
TBC1D22A	0.140246	-0.209062	0.697569	FALSE	B
TMEM115	0.140008	-0.0482207	0.697569	FALSE	B
CAPZA2	0.140822	-0.160276	0.69763	FALSE	B
ELP2	0.141192	0.0988259	0.69763	FALSE	B
FERMT3	0.141328	-0.290007	0.69763	FALSE	B
FUZ	0.141527	-0.00612899	0.69763	FALSE	B
MED19	0.141545	-0.00479172	0.69763	FALSE	B
MIOS	0.140467	0.00562674	0.69763	FALSE	B
MRPS34	0.141263	0.204906	0.69763	FALSE	B
NIFK	0.141029	0.062022	0.69763	FALSE	B
PIGS	0.141524	0.023633	0.69763	FALSE	B
PYURF	0.141172	0.0339167	0.69763	FALSE	B
SPAG1	0.140711	0.117102	0.69763	FALSE	B
TOMM22	0.141428	-0.312624	0.69763	FALSE	B
URI1	0.140647	0.065975	0.69763	FALSE	B
BOD1	0.141737	-0.030843	0.697677	FALSE	B
NUDT18	0.141753	-0.0848579	0.697677	FALSE	B
CDCA8	0.142065	-0.132551	0.697753	FALSE	B
HACD3	0.142007	-0.0424572	0.697753	FALSE	B
XRCC1	0.142038	0.00458016	0.697753	FALSE	B
ANXA1	0.142465	-0.116729	0.698907	FALSE	B
GATC	0.142598	-0.00552777	0.698907	FALSE	B
THAP4	0.142569	0.12646	0.698907	FALSE	B
MON1A	0.142744	0.0237161	0.699138	FALSE	B
SMIM30	0.142845	-0.0813011	0.699148	FALSE	B
PRKCB	0.143031	-0.123627	0.699265	FALSE	B
PTMS	0.143067	0.120141	0.699265	FALSE	B
CYP4V2	0.143445	0.0332276	0.699741	FALSE	B
RPL38	0.143463	0.30971	0.699741	FALSE	B
TIPARP	0.143386	-0.0280025	0.699741	FALSE	B
PIN1	0.144171	-0.22607	0.702109	FALSE	B
RSRP1	0.144135	-0.416463	0.702109	FALSE	B
TESPA1	0.144247	-0.0371402	0.702109	FALSE	B
SPOUT1	0.144468	0.0454783	0.702697	FALSE	B
DNPEP	0.144614	0.121039	0.702924	FALSE	B
ALG1	0.148516	0.165742	0.703774	FALSE	B
BZW1	0.145784	-0.403411	0.703774	FALSE	B
CA5B	0.146446	-0.0674533	0.703774	FALSE	B
CASP1	0.147431	-0.137883	0.703774	FALSE	B
CD74	0.14766	0.119793	0.703774	FALSE	B
CMIP	0.146737	-0.0938699	0.703774	FALSE	B
CMTR1	0.146885	-0.0193546	0.703774	FALSE	B
DENND1B	0.147683	0.00302852	0.703774	FALSE	B
EDEM3	0.146945	0.00719289	0.703774	FALSE	B
GLRX3	0.148952	0.109872	0.703774	FALSE	B
GNB5	0.146503	0.0509645	0.703774	FALSE	B
HNRNPAB	0.147248	-0.133074	0.703774	FALSE	B
HYLS1	0.144957	0.122411	0.703774	FALSE	B
ILKAP	0.148816	0.0929034	0.703774	FALSE	B
ITGB1	0.14658	0.292356	0.703774	FALSE	B
MAFF	0.148983	-0.0502524	0.703774	FALSE	B
MRPL39	0.146643	-0.0403992	0.703774	FALSE	B
MRPS18C	0.145776	0.226218	0.703774	FALSE	B
MTPN	0.147772	-0.249841	0.703774	FALSE	B
MYL6	0.147904	-0.304113	0.703774	FALSE	B
NAIP	0.148216	-0.0560029	0.703774	FALSE	B
PCYT1A	0.147575	0.0646921	0.703774	FALSE	B
PPDPF	0.148655	0.351579	0.703774	FALSE	B
PPOX	0.147176	-0.0412397	0.703774	FALSE	B
RAB11FIP4	0.146484	0.0433526	0.703774	FALSE	B
REEP3	0.147305	0.0826812	0.703774	FALSE	B
RIC1	0.148936	0.0225889	0.703774	FALSE	B
RNF149	0.148633	-0.114049	0.703774	FALSE	B
RPL13	0.147592	0.296566	0.703774	FALSE	B
RPL18A	0.146804	0.178264	0.703774	FALSE	B
RTN2	0.148516	-0.0448457	0.703774	FALSE	B
SEC23A	0.145637	0.0804626	0.703774	FALSE	B
SELENOT	0.145383	-0.135256	0.703774	FALSE	B
SEPT1	0.146451	-0.272035	0.703774	FALSE	B
SNX12	0.148542	-0.0021454	0.703774	FALSE	B
SUCO	0.146681	-0.0864892	0.703774	FALSE	B
TMEM191C	0.147815	-0.0493781	0.703774	FALSE	B
TPD52	0.148291	-0.00409277	0.703774	FALSE	B
WASHC4	0.146916	0.14062	0.703774	FALSE	B
WBP2	0.145725	-0.171428	0.703774	FALSE	B
ZFX	0.14593	-0.0904206	0.703774	FALSE	B
ZNF688	0.148398	-0.0355076	0.703774	FALSE	B
ATP6V0E2	0.149185	0.0154991	0.703912	FALSE	B
BSCL2	0.15078	-0.0332352	0.703912	FALSE	B
CALR	0.151425	0.429759	0.703912	FALSE	B
CAP1	0.149919	-0.312944	0.703912	FALSE	B
CBFA2T3	0.152408	-0.157614	0.703912	FALSE	B
CFAP20	0.150008	-0.108745	0.703912	FALSE	B
DOT1L	0.151708	0.0700782	0.703912	FALSE	B
ENO1	0.149761	0.086028	0.703912	FALSE	B
FES	0.150607	-0.0809384	0.703912	FALSE	B
IGLV2-8	0.151396	0.0341274	0.703912	FALSE	B
LIG3	0.149874	-0.0228971	0.703912	FALSE	B
LSM14A	0.152331	0.244914	0.703912	FALSE	B
LYPLAL1	0.149707	0.186668	0.703912	FALSE	B
OXA1L	0.150942	0.00237402	0.703912	FALSE	B
PIGB	0.152395	-0.0491444	0.703912	FALSE	B
PRKCSH	0.151383	-0.177936	0.703912	FALSE	B
PSPC1	0.149593	-0.0750108	0.703912	FALSE	B
PTOV1	0.150466	0.149653	0.703912	FALSE	B
REXO4	0.15183	-0.24042	0.703912	FALSE	B
RPL4	0.152352	0.176442	0.703912	FALSE	B
RPUSD3	0.152359	0.11028	0.703912	FALSE	B
RRM2B	0.14929	-0.0646483	0.703912	FALSE	B
SINHCAF	0.150745	0.25766	0.703912	FALSE	B
SLC12A9	0.150093	-0.0791123	0.703912	FALSE	B
SLC50A1	0.150197	0.0604145	0.703912	FALSE	B
STX12	0.152314	0.111574	0.703912	FALSE	B
TLE1	0.151259	0.08621	0.703912	FALSE	B
TOX	0.151767	-0.21884	0.703912	FALSE	B
TSPAN33	0.150557	-0.0209373	0.703912	FALSE	B
UBA3	0.150582	-0.0520825	0.703912	FALSE	B
UBE2L6	0.150934	0.128344	0.703912	FALSE	B
WASHC1	0.151722	0.189971	0.703912	FALSE	B
ZMAT3	0.152344	-0.0465302	0.703912	FALSE	B
ZNF266	0.15184	0.0328138	0.703912	FALSE	B
LIN37	0.152731	0.018338	0.704044	FALSE	B
PDLIM2	0.15261	-0.162772	0.704044	FALSE	B
WDR61	0.152736	-0.0814581	0.704044	FALSE	B
BORA	0.152949	0.00579796	0.704566	FALSE	B
FBXO44	0.153101	0.00615064	0.704806	FALSE	B
ALOX5AP	0.155895	0.0998141	0.70513	FALSE	B
ANXA4	0.155727	0.206123	0.70513	FALSE	B
ARRDC1	0.155975	0.0195598	0.70513	FALSE	B
BCKDHA	0.15518	-0.039032	0.70513	FALSE	B
CBFA2T2	0.156232	0.00980627	0.70513	FALSE	B
CLEC16A	0.154654	0.0062496	0.70513	FALSE	B
CNOT2	0.155655	0.139655	0.70513	FALSE	B
COMMD1	0.154286	-0.0863358	0.70513	FALSE	B
E2F6	0.154311	-0.0327698	0.70513	FALSE	B
EDEM1	0.156443	-0.0423975	0.70513	FALSE	B
FH	0.156262	-0.0323748	0.70513	FALSE	B
FLYWCH2	0.155845	0.0487852	0.70513	FALSE	B
GBF1	0.154289	0.0392143	0.70513	FALSE	B
INPP5K	0.153546	-0.02779	0.70513	FALSE	B
LY6E	0.154026	-0.0317443	0.70513	FALSE	B
MAPKAPK3	0.155428	-0.0101896	0.70513	FALSE	B
MNT	0.154141	-0.0730266	0.70513	FALSE	B
PAICS	0.156419	-0.0155891	0.70513	FALSE	B
PAK1IP1	0.154757	0.0236236	0.70513	FALSE	B
PGK1	0.155167	0.459197	0.70513	FALSE	B
PIAS4	0.155092	0.135123	0.70513	FALSE	B
PMS1	0.15532	0.0537671	0.70513	FALSE	B
PSMD4	0.155535	0.189973	0.70513	FALSE	B
RABEPK	0.153497	-0.0307511	0.70513	FALSE	B
RPL10A	0.155346	0.287118	0.70513	FALSE	B
SAR1B	0.15348	0.0967456	0.70513	FALSE	B
SDE2	0.155084	-0.072331	0.70513	FALSE	B
TMEM256	0.153964	0.170013	0.70513	FALSE	B
TOB2	0.155342	0.022023	0.70513	FALSE	B
TUBGCP5	0.154719	-0.0491652	0.70513	FALSE	B
UBAP2L	0.156473	0.246703	0.70513	FALSE	B
WIPF1	0.156239	-0.328711	0.70513	FALSE	B
XRN2	0.155241	0.374764	0.70513	FALSE	B
FBXO8	0.156646	0.00702907	0.705456	FALSE	B
MKRN2	0.15684	0.0114805	0.705879	FALSE	B
AL662844.4	0.161822	-0.0745633	0.706463	FALSE	B
ANP32E	0.161617	-0.376515	0.706463	FALSE	B
AP5M1	0.160569	0.0233393	0.706463	FALSE	B
ARHGAP17	0.16182	0.380489	0.706463	FALSE	B
ARHGAP5	0.161739	-0.103382	0.706463	FALSE	B
ATAD1	0.157318	0.109414	0.706463	FALSE	B
ATF6B	0.162384	-0.0435968	0.706463	FALSE	B
BNIP2	0.165104	-0.169083	0.706463	FALSE	B
BSDC1	0.164083	0.109523	0.706463	FALSE	B
BTF3	0.162788	0.123699	0.706463	FALSE	B
CALM2	0.158488	-0.4522	0.706463	FALSE	B
CCDC47	0.165419	0.152785	0.706463	FALSE	B
CCDC84	0.159417	0.115178	0.706463	FALSE	B
CHMP4B	0.160552	-0.144499	0.706463	FALSE	B
CPSF2	0.164166	-0.0422286	0.706463	FALSE	B
CUEDC2	0.159139	0.0214929	0.706463	FALSE	B
DIS3	0.165583	-0.0178335	0.706463	FALSE	B
EEF1G	0.165888	0.511132	0.706463	FALSE	B
EIF3F	0.164719	-0.486847	0.706463	FALSE	B
ERCC5	0.165714	-0.0281414	0.706463	FALSE	B
ERICH1	0.163746	0.0791904	0.706463	FALSE	B
FAM91A1	0.162156	-0.0137685	0.706463	FALSE	B
FEM1A	0.163731	-0.0311756	0.706463	FALSE	B
FNIP1	0.16148	-0.0831621	0.706463	FALSE	B
GCH1	0.165868	0.0134423	0.706463	FALSE	B
GYG1	0.160948	0.103494	0.706463	FALSE	B
HERC5	0.163998	0.0890936	0.706463	FALSE	B
HIST1H2BK	0.163928	-0.0406474	0.706463	FALSE	B
HMG20A	0.161576	-0.0298095	0.706463	FALSE	B
IFIT1	0.162765	0.00354451	0.706463	FALSE	B
IPO9	0.157399	0.0980619	0.706463	FALSE	B
ITM2B	0.161883	0.0860166	0.706463	FALSE	B
KAT8	0.163616	0.0149376	0.706463	FALSE	B
KIAA2026	0.163165	0.0340616	0.706463	FALSE	B
KLF12	0.165621	-0.0333737	0.706463	FALSE	B
KPNA1	0.159699	0.090807	0.706463	FALSE	B
MCTS1	0.160768	-0.112953	0.706463	FALSE	B
METTL3	0.160275	0.0378866	0.706463	FALSE	B
MKRN1	0.16563	-0.0684751	0.706463	FALSE	B
MRPL17	0.164825	0.0480671	0.706463	FALSE	B
MRPL27	0.165876	-0.18508	0.706463	FALSE	B
MRPL32	0.160243	0.00305387	0.706463	FALSE	B
MRPS27	0.158143	-0.135415	0.706463	FALSE	B
MSRB1	0.165382	0.081851	0.706463	FALSE	B
MTX1	0.163341	-0.136235	0.706463	FALSE	B
MYL12A	0.159396	-0.283982	0.706463	FALSE	B
MYO1F	0.1579	-0.199844	0.706463	FALSE	B
MZB1	0.16203	0.13344	0.706463	FALSE	B
NR1D1	0.162118	0.0791824	0.706463	FALSE	B
NT5DC1	0.16582	-0.0254772	0.706463	FALSE	B
NUDT4	0.165037	0.2167	0.706463	FALSE	B
PAOX	0.158407	-0.0733415	0.706463	FALSE	B
PARP15	0.157701	0.231434	0.706463	FALSE	B
PDCD10	0.15734	0.132349	0.706463	FALSE	B
PDK3	0.162852	-0.00942352	0.706463	FALSE	B
PDLIM5	0.16589	0.0664351	0.706463	FALSE	B
PDZD11	0.162572	-0.0241228	0.706463	FALSE	B
PFDN2	0.16029	0.375739	0.706463	FALSE	B
PIK3CG	0.159858	-0.034772	0.706463	FALSE	B
PPM1B	0.161048	-0.0625222	0.706463	FALSE	B
PRKAB1	0.165137	-0.0297064	0.706463	FALSE	B
RABL6	0.161899	-0.0261667	0.706463	FALSE	B
RBFA	0.163284	-0.0721007	0.706463	FALSE	B
RFXANK	0.160287	0.158115	0.706463	FALSE	B
RNPC3	0.161262	-0.0561883	0.706463	FALSE	B
RPL23A	0.163775	0.367955	0.706463	FALSE	B
RPL29	0.164858	0.125445	0.706463	FALSE	B
RPS20	0.165502	0.186229	0.706463	FALSE	B
SCPEP1	0.158164	-0.265583	0.706463	FALSE	B
SEC11C	0.161006	0.228659	0.706463	FALSE	B
SETX	0.165331	-0.0755346	0.706463	FALSE	B
STAG3	0.161606	-0.0666336	0.706463	FALSE	B
SUMO2	0.158073	-0.0109623	0.706463	FALSE	B
TMEM53	0.15769	-0.0597005	0.706463	FALSE	B
TNFRSF14	0.16583	0.286079	0.706463	FALSE	B
TRIM27	0.15818	0.0860677	0.706463	FALSE	B
TRIM28	0.164714	0.0557951	0.706463	FALSE	B
TRPC4AP	0.159475	0.0629086	0.706463	FALSE	B
TUBB2A	0.16573	-0.09199	0.706463	FALSE	B
UBE2E2	0.164507	0.0316062	0.706463	FALSE	B
UBL7	0.163384	-0.07822	0.706463	FALSE	B
ULK3	0.160756	0.0144438	0.706463	FALSE	B
VIRMA	0.16123	-0.0546692	0.706463	FALSE	B
VOPP1	0.160179	0.286245	0.706463	FALSE	B
WDR82	0.16329	-0.0741954	0.706463	FALSE	B
YIPF4	0.16472	-0.0352447	0.706463	FALSE	B
ZNF331	0.163657	-0.197655	0.706463	FALSE	B
ZNF35	0.157444	-0.0622445	0.706463	FALSE	B
ZSWIM8	0.164803	0.0229476	0.706463	FALSE	B
DNAJC21	0.166056	0.0577365	0.706742	FALSE	B
RPL32	0.166309	0.0600679	0.707391	FALSE	B
IL16	0.166523	0.272607	0.707875	FALSE	B
GLE1	0.167411	-0.0575695	0.709823	FALSE	B
IL4I1	0.167449	-0.0453203	0.709823	FALSE	B
NBPF14	0.167687	0.0629216	0.709823	FALSE	B
PPP1CC	0.167278	0.192405	0.709823	FALSE	B
STAU1	0.167519	-0.103804	0.709823	FALSE	B
ZNF428	0.16763	0.120693	0.709823	FALSE	B
ZNF655	0.167658	-0.0806612	0.709823	FALSE	B
RBM47	0.168129	-0.188927	0.710414	FALSE	B
TRAFD1	0.168015	-0.039603	0.710414	FALSE	B
ZBTB8OS	0.168047	-0.104097	0.710414	FALSE	B
MT-ND6	0.168273	0.172743	0.710597	FALSE	B
ATP6V0D1	0.168412	-0.282947	0.71076	FALSE	B
EPRS	0.168749	0.220576	0.711329	FALSE	B
SKI	0.168707	-0.0662928	0.711329	FALSE	B
PPCS	0.169033	0.302605	0.711673	FALSE	B
SLC38A5	0.168974	0.0179906	0.711673	FALSE	B
LRRC41	0.169252	-0.100142	0.711845	FALSE	B
SLC39A4	0.169275	-0.059808	0.711845	FALSE	B
AC010422.3	0.16961	0.0165088	0.71205	FALSE	B
KLHL6	0.169482	0.112329	0.71205	FALSE	B
SEC11A	0.169627	-0.245649	0.71205	FALSE	B
UBE2L3	0.169852	-0.0300527	0.712569	FALSE	B
HNRNPUL2	0.170152	0.0102028	0.713404	FALSE	B
C4orf48	0.170917	0.341815	0.714486	FALSE	B
LPP	0.17081	-0.0714745	0.714486	FALSE	B
MYO18A	0.170776	-0.0469643	0.714486	FALSE	B
MYO1C	0.17082	0.137141	0.714486	FALSE	B
NCKAP1L	0.170851	-0.257491	0.714486	FALSE	B
ELAVL1	0.171508	0.154242	0.715258	FALSE	B
RALB	0.171312	-0.00694983	0.715258	FALSE	B
RFNG	0.171419	0.0158133	0.715258	FALSE	B
SPATA33	0.171229	-0.0391088	0.715258	FALSE	B
CSK	0.1719	0.189038	0.715271	FALSE	B
EXOC2	0.171934	0.0695966	0.715271	FALSE	B
PHF11	0.172018	-0.0427831	0.715271	FALSE	B
SENP5	0.171947	-0.0246399	0.715271	FALSE	B
WAC-AS1	0.171697	0.0304821	0.715271	FALSE	B
LRRC47	0.172455	0.0301304	0.716664	FALSE	B
DICER1	0.172563	-0.0366453	0.716693	FALSE	B
AP1B1	0.172754	-0.0747333	0.716967	FALSE	B
RAD23B	0.172833	-0.0728366	0.716967	FALSE	B
PRPF19	0.173055	-0.0787213	0.717046	FALSE	B
SUPT16H	0.172967	0.0309464	0.717046	FALSE	B
ACBD5	0.173346	-0.0268002	0.717185	FALSE	B
C15orf40	0.173496	-0.0917528	0.717185	FALSE	B
KRR1	0.173488	0.110275	0.717185	FALSE	B
LSG1	0.173226	0.203309	0.717185	FALSE	B
AAED1	0.174264	0.0999718	0.717382	FALSE	B
ANXA2	0.174761	-0.209502	0.717382	FALSE	B
BHLHE40	0.174265	-0.20087	0.717382	FALSE	B
CLEC17A	0.174373	-0.0782217	0.717382	FALSE	B
GMDS-DT	0.174551	-0.0117239	0.717382	FALSE	B
HDAC9	0.174777	-0.0906115	0.717382	FALSE	B
METTL13	0.174507	0.00753133	0.717382	FALSE	B
MTHFD2	0.174823	0.0986553	0.717382	FALSE	B
NINJ1	0.17465	-0.0877876	0.717382	FALSE	B
PNRC1	0.174154	-0.500064	0.717382	FALSE	B
SERTAD3	0.173826	-0.0559454	0.717382	FALSE	B
STAT3	0.174867	-0.41343	0.717382	FALSE	B
TGOLN2	0.173896	-0.189459	0.717382	FALSE	B
FAM96B	0.175062	-0.48335	0.717764	FALSE	B
MOB3A	0.175186	-0.194863	0.717853	FALSE	B
COQ6	0.175622	0.0115008	0.718397	FALSE	B
DAD1	0.176145	0.363108	0.718397	FALSE	B
DNTTIP1	0.17629	0.0541526	0.718397	FALSE	B
FAM30A	0.176103	0.139795	0.718397	FALSE	B
MFSD12	0.176036	-0.00472014	0.718397	FALSE	B
MRPL55	0.175989	-0.150242	0.718397	FALSE	B
OSBPL10	0.175903	0.0621676	0.718397	FALSE	B
PIK3R6	0.176034	-0.0837689	0.718397	FALSE	B
SPAG9	0.175782	-0.0808249	0.718397	FALSE	B
TTN	0.176338	0.115456	0.718397	FALSE	B
RBM39	0.176464	-0.527467	0.718498	FALSE	B
ABHD14B	0.179103	-0.216379	0.718975	FALSE	B
APOBEC3F	0.177526	0.0138599	0.718975	FALSE	B
ARPC2	0.17882	-0.397978	0.718975	FALSE	B
ATP5F1B	0.179927	0.0891185	0.718975	FALSE	B
BATF3	0.180758	0.0686802	0.718975	FALSE	B
CCDC91	0.179341	0.138286	0.718975	FALSE	B
CPSF4	0.178696	0.0240681	0.718975	FALSE	B
CSKMT	0.17916	0.0223348	0.718975	FALSE	B
DDB2	0.17842	0.045924	0.718975	FALSE	B
EIPR1	0.180667	-0.0567456	0.718975	FALSE	B
HDGF	0.178173	-0.0399209	0.718975	FALSE	B
ITGA4	0.177325	0.211014	0.718975	FALSE	B
KRI1	0.179946	-0.0218701	0.718975	FALSE	B
KTN1	0.17907	0.185122	0.718975	FALSE	B
LASP1	0.180496	0.0212084	0.718975	FALSE	B
LEPROT	0.177584	-0.0368219	0.718975	FALSE	B
MACF1	0.177242	-0.103235	0.718975	FALSE	B
MARCKS	0.178505	0.0368756	0.718975	FALSE	B
MARCKSL1	0.180341	0.130978	0.718975	FALSE	B
MCL1	0.180562	-0.660294	0.718975	FALSE	B
MIB2	0.17963	0.0332959	0.718975	FALSE	B
MZT1	0.180689	0.0308414	0.718975	FALSE	B
OSTN-AS1	0.179766	-0.100189	0.718975	FALSE	B
OTUB1	0.179621	-0.286194	0.718975	FALSE	B
PKM	0.176692	-0.39347	0.718975	FALSE	B
POLH	0.179807	0.0274967	0.718975	FALSE	B
PRCC	0.180548	0.123193	0.718975	FALSE	B
PRKDC	0.179372	0.137833	0.718975	FALSE	B
RASGRP2	0.178946	-0.210763	0.718975	FALSE	B
RHOG	0.177787	-0.389002	0.718975	FALSE	B
RLF	0.17966	-0.0259135	0.718975	FALSE	B
RPL30	0.178626	0.106233	0.718975	FALSE	B
SEC23B	0.179828	-0.00995446	0.718975	FALSE	B
SNUPN	0.179212	0.0365665	0.718975	FALSE	B
SP4	0.180067	0.0157691	0.718975	FALSE	B
STK38	0.177779	0.0712966	0.718975	FALSE	B
TEX9	0.181007	0.0775468	0.718975	FALSE	B
UBE2G2	0.180463	-0.0830068	0.718975	FALSE	B
VPS13C	0.18107	0.241126	0.718975	FALSE	B
YWHAZ	0.180782	-0.343763	0.718975	FALSE	B
ZBED4	0.17985	0.0144192	0.718975	FALSE	B
ZNF273	0.179267	0.0148027	0.718975	FALSE	B
ZNF32	0.180947	-0.0743869	0.718975	FALSE	B
ZSCAN32	0.1793	0.0526709	0.718975	FALSE	B
ARHGAP1	0.181457	-0.0188051	0.720106	FALSE	B
MPEG1	0.181699	-0.0996803	0.720365	FALSE	B
RBM8A	0.181795	-0.393986	0.720365	FALSE	B
TXNL1	0.181829	0.158454	0.720365	FALSE	B
GSK3A	0.182251	0.0760674	0.720634	FALSE	B
MRPL42	0.182274	-0.263361	0.720634	FALSE	B
SPATA13	0.182009	-0.0759386	0.720634	FALSE	B
XPO7	0.182306	0.00221731	0.720634	FALSE	B
ALG2	0.182908	0.0928096	0.720885	FALSE	B
AREG	0.182983	-0.152515	0.720885	FALSE	B
PLAC8	0.182602	-0.0839497	0.720885	FALSE	B
RRAGA	0.182749	0.0332343	0.720885	FALSE	B
ST8SIA4	0.182582	-0.163165	0.720885	FALSE	B
STAU2	0.182976	-0.0520114	0.720885	FALSE	B
ELP3	0.183335	0.0971401	0.721065	FALSE	B
SEC24C	0.183242	0.0498768	0.721065	FALSE	B
TMEM248	0.183156	0.081523	0.721065	FALSE	B
DCK	0.183605	0.0582724	0.721318	FALSE	B
FOXN3	0.183572	0.0695746	0.721318	FALSE	B
CD52	0.184648	-0.373179	0.723222	FALSE	B
OGA	0.184277	-0.159808	0.723222	FALSE	B
ROGDI	0.185115	-0.0518585	0.723222	FALSE	B
RUFY3	0.184572	0.0136544	0.723222	FALSE	B
SMPD2	0.184761	-0.0873671	0.723222	FALSE	B
TRADD	0.184336	0.0748113	0.723222	FALSE	B
VPS13A	0.185045	0.0549753	0.723222	FALSE	B
VPS18	0.1848	-0.0696329	0.723222	FALSE	B
YKT6	0.184953	-0.0217066	0.723222	FALSE	B
ZNF490	0.184876	0.0737716	0.723222	FALSE	B
PRRC2C	0.185536	0.0391647	0.724462	FALSE	B
ABCD4	0.186448	-0.00217754	0.725069	FALSE	B
AVL9	0.186092	0.0088251	0.725069	FALSE	B
CBFB	0.18635	-0.0203092	0.725069	FALSE	B
CIAO1	0.186306	0.0801873	0.725069	FALSE	B
MIR22HG	0.186421	-0.0914228	0.725069	FALSE	B
PDE4D	0.186514	0.189425	0.725069	FALSE	B
PSMA3-AS1	0.186435	0.0598407	0.725069	FALSE	B
TMEM156	0.185833	-0.0853806	0.725069	FALSE	B
SPOPL	0.187164	-0.0576907	0.727195	FALSE	B
CCR6	0.187915	-0.341305	0.728233	FALSE	B
COPS3	0.187881	-0.103443	0.728233	FALSE	B
GALNT7	0.188458	0.0455371	0.728233	FALSE	B
MAP4K4	0.187975	-0.0363461	0.728233	FALSE	B
MAT2A	0.188333	0.0439959	0.728233	FALSE	B
NAP1L1	0.188368	-0.514509	0.728233	FALSE	B
PARK7	0.188464	0.154682	0.728233	FALSE	B
RRP7A	0.187692	0.0660107	0.728233	FALSE	B
TRAF1	0.18822	0.158586	0.728233	FALSE	B
ZNF821	0.187603	0.0435886	0.728233	FALSE	B
CD81	0.189181	-0.0730882	0.728384	FALSE	B
CYB5R3	0.189072	-0.15989	0.728384	FALSE	B
HMGXB4	0.189261	-0.0528285	0.728384	FALSE	B
NR2C2AP	0.18933	-0.0872014	0.728384	FALSE	B
NUDCD3	0.18928	-0.031031	0.728384	FALSE	B
PPP3R1	0.188931	-0.0328426	0.728384	FALSE	B
SMIM14	0.189058	-0.616547	0.728384	FALSE	B
TSPYL2	0.189267	-0.0863292	0.728384	FALSE	B
ARPC4-TTLL3	0.189568	0.0736514	0.728503	FALSE	B
EBI3	0.189475	0.35917	0.728503	FALSE	B
RANGRF	0.189902	-0.10361	0.72939	FALSE	B
SELENOI	0.19024	-0.0364236	0.73029	FALSE	B
FAM234A	0.190357	0.0447325	0.730341	FALSE	B
SRP72	0.190522	0.177297	0.730578	FALSE	B
DARS	0.190706	0.023343	0.730883	FALSE	B
NAA10	0.190933	-0.0886747	0.731141	FALSE	B
PDF	0.190981	0.0611773	0.731141	FALSE	B
BTAF1	0.191217	-0.019961	0.731573	FALSE	B
MAF1	0.191301	-0.177088	0.731573	FALSE	B
COMMD5	0.191472	0.139068	0.731831	FALSE	B
MAP4	0.191738	-0.0998774	0.732055	FALSE	B
PPP1R2	0.191737	-0.115414	0.732055	FALSE	B
ABHD2	0.193071	0.0312213	0.732068	FALSE	B
AHCTF1	0.193592	-0.00395539	0.732068	FALSE	B
BRD2	0.194119	-0.323149	0.732068	FALSE	B
CACYBP	0.194522	0.130248	0.732068	FALSE	B
DDX21	0.194809	-0.432879	0.732068	FALSE	B
DOK1	0.193732	-0.12517	0.732068	FALSE	B
EWSR1	0.193173	-0.132822	0.732068	FALSE	B
FLOT1	0.194904	-0.0459719	0.732068	FALSE	B
FTSJ3	0.194136	0.0443739	0.732068	FALSE	B
G2E3	0.194042	0.0611161	0.732068	FALSE	B
GSTZ1	0.193268	-0.111191	0.732068	FALSE	B
LBH	0.194667	-0.209761	0.732068	FALSE	B
LUC7L2	0.193142	0.125974	0.732068	FALSE	B
MIEN1	0.193868	-0.18906	0.732068	FALSE	B
MLF2	0.195005	-0.0284642	0.732068	FALSE	B
NAA15	0.194752	0.106178	0.732068	FALSE	B
NCLN	0.195066	0.01327	0.732068	FALSE	B
NPM3	0.193297	0.0543043	0.732068	FALSE	B
PDHB	0.194092	0.0878157	0.732068	FALSE	B
PFKP	0.19313	-0.00795743	0.732068	FALSE	B
PHF14	0.192381	-0.0748807	0.732068	FALSE	B
PLD4	0.194425	-0.593331	0.732068	FALSE	B
PPHLN1	0.193389	-0.361846	0.732068	FALSE	B
RASSF2	0.192373	-0.166813	0.732068	FALSE	B
RGS16	0.192856	0.0796266	0.732068	FALSE	B
SMIM26	0.193058	-0.133426	0.732068	FALSE	B
STK16	0.193774	-0.0628289	0.732068	FALSE	B
THEM4	0.194021	-0.0240078	0.732068	FALSE	B
TMED10	0.194395	0.178726	0.732068	FALSE	B
TYW5	0.193328	-0.0166738	0.732068	FALSE	B
UBE2N	0.194737	-0.278939	0.732068	FALSE	B
UTP18	0.194078	0.0832239	0.732068	FALSE	B
HAUS5	0.195307	-0.0563025	0.732192	FALSE	B
JAK2	0.195254	-0.0237627	0.732192	FALSE	B
LINC01215	0.195525	-0.0588832	0.73262	FALSE	B
COX20	0.196529	0.236039	0.732952	FALSE	B
FARSB	0.196653	0.0601946	0.732952	FALSE	B
GMFB	0.196233	-0.0829258	0.732952	FALSE	B
HELZ	0.196051	-0.00660668	0.732952	FALSE	B
IL7	0.1964	-0.0037386	0.732952	FALSE	B
MEF2C	0.196647	-0.0415666	0.732952	FALSE	B
NLE1	0.196342	0.0224689	0.732952	FALSE	B
PSMD12	0.196018	0.160065	0.732952	FALSE	B
PTPN1	0.195833	-0.436795	0.732952	FALSE	B
UBA52	0.195809	0.216457	0.732952	FALSE	B
CAMLG	0.196791	-0.243305	0.733079	FALSE	B
TMEM106C	0.197101	0.124708	0.733844	FALSE	B
CCNDBP1	0.197904	0.316689	0.734505	FALSE	B
GRINA	0.197532	-0.0250179	0.734505	FALSE	B
MAP3K13	0.197703	-0.0832352	0.734505	FALSE	B
PRPF3	0.197898	-0.0472692	0.734505	FALSE	B
SSSCA1	0.197811	-0.034674	0.734505	FALSE	B
TP53	0.197597	0.0669921	0.734505	FALSE	B
CCDC137	0.198432	0.0127977	0.734662	FALSE	B
CD48	0.198307	-0.149774	0.734662	FALSE	B
LINC02210-CRHR1	0.198321	0.0188904	0.734662	FALSE	B
NOD1	0.198255	-0.0228663	0.734662	FALSE	B
VAMP3	0.198467	-0.0475293	0.734662	FALSE	B
CD164	0.198908	-0.00993583	0.735129	FALSE	B
IGHG3	0.199011	-0.0594362	0.735129	FALSE	B
OVCA2	0.198876	-0.0613216	0.735129	FALSE	B
TMEM183A	0.198907	0.171448	0.735129	FALSE	B
AKAP10	0.199204	0.135132	0.735458	FALSE	B
BABAM1	0.199969	0.0496828	0.735586	FALSE	B
CXCL8	0.199828	0.226697	0.735586	FALSE	B
LRPAP1	0.199904	0.237289	0.735586	FALSE	B
N4BP2L1	0.199866	-0.0262621	0.735586	FALSE	B
PDPK1	0.199521	-0.00831235	0.735586	FALSE	B
RAE1	0.199886	-0.160721	0.735586	FALSE	B
SUMF2	0.199759	0.0197357	0.735586	FALSE	B
ADSL	0.200171	0.177255	0.735943	FALSE	B
MED28	0.200341	-0.100984	0.736147	FALSE	B
TP53RK	0.200435	0.0366331	0.736147	FALSE	B
CHST11	0.200664	-0.0371733	0.736379	FALSE	B
IFNGR1	0.200769	-0.0962	0.736379	FALSE	B
SNX9	0.200812	0.0193923	0.736379	FALSE	B
EIF4G1	0.201148	-0.0178403	0.73723	FALSE	B
WASHC2A	0.201261	0.00511848	0.737258	FALSE	B
AC020916.1	0.201993	-0.0727639	0.73764	FALSE	B
DMXL1	0.201814	-0.0346601	0.73764	FALSE	B
DNAJB2	0.201759	-0.017957	0.73764	FALSE	B
HLA-F	0.201934	0.40504	0.73764	FALSE	B
SEC24B	0.201789	0.0735743	0.73764	FALSE	B
SLC30A5	0.20162	0.0687015	0.73764	FALSE	B
MALAT1	0.202273	0.58288	0.738282	FALSE	B
AKIRIN1	0.203641	0.149187	0.740009	FALSE	B
GEMIN7	0.203501	-0.0190397	0.740009	FALSE	B
LPGAT1	0.203306	0.198264	0.740009	FALSE	B
OCIAD1	0.203641	0.428083	0.740009	FALSE	B
SMG5	0.203561	-0.125588	0.740009	FALSE	B
SUCLA2	0.203644	-0.0152903	0.740009	FALSE	B
TIMM9	0.203375	0.074487	0.740009	FALSE	B
TRIM33	0.203691	0.0284642	0.740009	FALSE	B
VEGFB	0.203647	0.0275978	0.740009	FALSE	B
ATP5MG	0.204172	-0.504645	0.740158	FALSE	B
GSAP	0.204108	0.0504731	0.740158	FALSE	B
RPP21	0.204015	0.176297	0.740158	FALSE	B
TMEM102	0.203886	0.0585573	0.740158	FALSE	B
ZNF43	0.204258	0.0315914	0.740158	FALSE	B
CISD2	0.204595	0.16222	0.740188	FALSE	B
GRASP	0.2047	-0.105385	0.740188	FALSE	B
M6PR	0.204699	-0.357584	0.740188	FALSE	B
SH3GLB2	0.204791	0.0494975	0.740188	FALSE	B
ZYX	0.204705	-0.0507302	0.740188	FALSE	B
PAPOLA	0.204933	0.0600192	0.740322	FALSE	B
AGPAT1	0.205067	-0.0889622	0.740426	FALSE	B
AAMDC	0.218004	-0.0627319	0.740641	FALSE	B
ABCE1	0.214176	0.138057	0.740641	FALSE	B
ADPRH	0.215659	-0.0606899	0.740641	FALSE	B
ADPRHL2	0.217333	0.1035	0.740641	FALSE	B
AGO2	0.210217	-0.0777026	0.740641	FALSE	B
AP3S1	0.209855	0.24386	0.740641	FALSE	B
ARID2	0.219801	0.0111801	0.740641	FALSE	B
ARIH2	0.218914	-0.100993	0.740641	FALSE	B
ARL1	0.217353	0.0571796	0.740641	FALSE	B
ARL6IP1	0.205695	-0.0604008	0.740641	FALSE	B
ASAH1	0.217043	-0.149339	0.740641	FALSE	B
ATP5F1E	0.211661	-0.059198	0.740641	FALSE	B
ATP5MC2	0.221877	-0.121811	0.740641	FALSE	B
BAG6	0.221628	0.152124	0.740641	FALSE	B
BCAS4	0.211775	-0.217908	0.740641	FALSE	B
BNIP1	0.207348	-0.0891036	0.740641	FALSE	B
C1orf35	0.210677	-0.111453	0.740641	FALSE	B
C1orf50	0.219184	0.00441903	0.740641	FALSE	B
CBX5	0.208729	-0.120766	0.740641	FALSE	B
CCDC167	0.205912	-0.00601819	0.740641	FALSE	B
CD86	0.21831	-0.262943	0.740641	FALSE	B
CDC40	0.210254	0.040321	0.740641	FALSE	B
CENPN	0.210349	-0.0284305	0.740641	FALSE	B
CEP97	0.21216	0.101291	0.740641	FALSE	B
CFAP97	0.212156	0.154804	0.740641	FALSE	B
CHMP1A	0.219924	-0.0939069	0.740641	FALSE	B
CLN8	0.209329	-0.0297059	0.740641	FALSE	B
COMMD8	0.218917	-0.154193	0.740641	FALSE	B
COMT	0.219645	0.0308674	0.740641	FALSE	B
COPRS	0.213737	0.0552787	0.740641	FALSE	B
COX7B	0.215434	-0.300939	0.740641	FALSE	B
CPPED1	0.208673	-0.0657743	0.740641	FALSE	B
CREBRF	0.21269	-0.0623065	0.740641	FALSE	B
CRIPT	0.221814	-0.00871376	0.740641	FALSE	B
CUX1	0.209534	-0.094084	0.740641	FALSE	B
CXCR3	0.219889	-0.23815	0.740641	FALSE	B
CYB5B	0.213003	-0.0478352	0.740641	FALSE	B
DCTN2	0.207	-0.148043	0.740641	FALSE	B
DGKA	0.209454	0.0810633	0.740641	FALSE	B
DHX58	0.220322	0.0272013	0.740641	FALSE	B
DNAJC2	0.206836	-0.111062	0.740641	FALSE	B
DPF2	0.219692	0.00917209	0.740641	FALSE	B
DPH7	0.217682	0.0360562	0.740641	FALSE	B
EIF3K	0.21884	-0.275418	0.740641	FALSE	B
EIF4B	0.215389	0.356332	0.740641	FALSE	B
EMG1	0.207914	0.0797114	0.740641	FALSE	B
FTL	0.218119	0.337307	0.740641	FALSE	B
[truncated: 54,953 more rows]

## Sheet: cometWB dex+ vs dex-
gene	p_val	avg_log2FC	p_val_adj	isSignificant	cell_type
EEF1G	4.19869e-06	1.6318	0.0147727	TRUE	B
MATR3.1	4.98428e-06	0.429088	0.0147727	FALSE	B
MOB2	5.57322e-06	-0.177953	0.0147727	FALSE	B
RPS21P4	9.4328e-06		0.0187524		B
DNAJC25-GNG10	2.4436e-05	-0.0469308	0.038863	FALSE	B
RAC1	3.39678e-05	-0.314471	0.0450186	FALSE	B
ABCC4	9.89696e-05	-0.0332811	0.0500262	FALSE	B
ARL6IP4	0.000181227	0.340156	0.0500262	FALSE	B
CDC42BPB	0.000141754	-0.0478829	0.0500262	FALSE	B
MTND2P28	0.000105308	-0.121134	0.0500262	FALSE	B
NBPF26	0.000160434	0.40563	0.0500262	FALSE	B
NBPF8	6.98098e-05	0.09947	0.0500262	FALSE	B
NCF1C	0.00018244	0.358735	0.0500262	FALSE	B
NDUFA13	0.000147427	0.429643	0.0500262	FALSE	B
NDUFA7	0.000108646	0.169269	0.0500262	FALSE	B
PRR13	0.000123498	0.449087	0.0500262	FALSE	B
PSMA3	0.000119475	-0.0678687	0.0500262	FALSE	B
RN7SK	4.80668e-05	1.56141	0.0500262	TRUE	B
RNF187	0.000174134	-0.152643	0.0500262	FALSE	B
RP11-148O21.4	0.000129395		0.0500262		B
RP11-273G15.2	0.000155667		0.0500262		B
RP11-756P10.3	0.000176816	-0.081887	0.0500262	FALSE	B
RPL36A	0.000135242	0.823235	0.0500262	TRUE	B
RPL41P2	0.000146468	-0.175527	0.0500262	FALSE	B
RPL6P27	5.44268e-05		0.0500262		B
RPS3AP26	8.52719e-05		0.0500262		B
S100A8	0.000166766	-1.03936	0.0500262	TRUE	B
S100A9	6.42977e-05	-0.428971	0.0500262	FALSE	B
TRAPPC5	0.000116433	0.45111	0.0500262	FALSE	B
PABPC1	0.000192463	0.401429	0.0510155	FALSE	B
WASH3P	0.000215001	0.30644	0.0551511	FALSE	B
FKBP5	0.000249361	0.265561	0.0599555	FALSE	B
HLA-DRA	0.000256349	-0.398542	0.0599555	FALSE	B
IL7R	0.000253718	0.0414189	0.0599555	FALSE	B
CIRBP	0.000279555	0.495627	0.0623292	FALSE	B
CSNK2B	0.000286906	0.474355	0.0623292	FALSE	B
GPX1P1	0.000290013	0.834361	0.0623292	TRUE	B
RP11-40C6.2	0.000300729		0.0629316		B
DNMT3A	0.00036823	-0.0676288	0.0638177	FALSE	B
HSD17B7P2	0.000369167	-0.0670433	0.0638177	FALSE	B
MT-RNR1	0.000347921	-1.10015	0.0638177	TRUE	B
NDUFB8	0.00036404	0.138767	0.0638177	FALSE	B
PHF23	0.000359899	-0.0531265	0.0638177	FALSE	B
RCC1	0.00033085	-0.0251849	0.0638177	FALSE	B
RP11-796E2.4	0.000347497	0.262454	0.0638177	FALSE	B
WAS	0.000341597	0.296409	0.0638177	FALSE	B
RP11-343H5.4	0.00038924		0.0658561		B
PATJ	0.000415943	0.0610988	0.0689078	FALSE	B
RBMX	0.000438774	0.43981	0.0696156	FALSE	B
RP11-543P15.1	0.000455233	0.0995116	0.0696156	FALSE	B
RPL21P75	0.000437215		0.0696156		B
RPL26P19	0.00044986	-0.680105	0.0696156	TRUE	B
DYNC1LI1	0.00047788	-0.113149	0.0717	FALSE	B
CYB5R3	0.000498333	0.202909	0.0720499	FALSE	B
IFITM3	0.000495801	-0.728556	0.0720499	TRUE	B
ELAVL1	0.000543783	-0.221152	0.0758625	FALSE	B
NAA10	0.000542633	0.150718	0.0758625	FALSE	B
RNASEK	0.000564529	0.875042	0.0770801	TRUE	B
RP11-572P18.1	0.000571897		0.0770801		B
C18orf8	0.000592322	-0.118201	0.0785024	FALSE	B
CKLF	0.000621589	0.249435	0.0796544	FALSE	B
CTD-2192J16.15	0.000641082	0.440468	0.0796544	FALSE	B
RAB5C	0.000635949	0.205674	0.0796544	FALSE	B
SP110	0.000618933	0.251506	0.0796544	FALSE	B
MT-ATP8	0.000721663	-1.21759	0.0882872	TRUE	B
PSMB2	0.000749237	-0.0830124	0.0902717	FALSE	B
RP11-464D20.2	0.000782645	-0.0655277	0.0928895	FALSE	B
AC002480.5	0.000840181		0.096931		B
C11orf98	0.000877645	0.21343	0.096931	FALSE	B
CTD-2192J16.22	0.000849646		0.096931		B
HIGD1A	0.000863589	0.0963921	0.096931	FALSE	B
HLA-DRB5	0.000871418	-1.93738	0.096931	TRUE	B
AGK	0.000902769	-0.0549993	0.0982575	FALSE	B
SUGT1	0.000914368	-0.101288	0.0982575	FALSE	B
MYLK	0.000942717	0.0293038	0.0999532	FALSE	B
PCMTD1	0.000999807	0.155142	0.104611	FALSE	B
TCEA1	0.0010239	0.410397	0.105741	FALSE	B
AC241585.1	0.0010707	0.251721	0.107775	FALSE	B
YWHAB	0.00106799	-0.152963	0.107775	FALSE	B
SRP19	0.00108578	0.103498	0.107927	FALSE	B
GLO1	0.00114214	0.511919	0.112127	FALSE	B
HIST2H2AA4	0.00120864	0.210672	0.117209	FALSE	B
GBP1	0.00122352	-0.066225	0.117222	FALSE	B
PTPN1	0.00132527	0.296437	0.119985	FALSE	B
RNF6	0.00129304	-0.0786865	0.119985	FALSE	B
RPL26	0.00131739	0.577407	0.119985	FALSE	B
RPL39P3	0.0013278	-0.312582	0.119985	FALSE	B
RPL9P7	0.00129463		0.119985	FALSE	B
FAM134C	0.00142204	-0.0479731	0.126065	FALSE	B
RELA	0.0014268	0.175187	0.126065	FALSE	B
UQCRHL	0.00146027	-0.0649092	0.127605	FALSE	B
HLA-L	0.0015558	-0.0605138	0.134343	FALSE	B
PRICKLE4	0.00157116	0.134021	0.134343	FALSE	B
MLH3	0.00165336	-0.0517674	0.138395	FALSE	B
TICAM1	0.00164315	0.122064	0.138395	FALSE	B
ABHD12	0.00167121	-0.0396798	0.138432	FALSE	B
FAM234A	0.00170867	0.0707002	0.140076	FALSE	B
PTGER4	0.00175112	0.136202	0.142091	FALSE	B
RAB11FIP4	0.00194094	-0.0648391	0.155903	FALSE	B
RPL7AP6	0.00198978	0.106185	0.158228	FALSE	B
PACSIN2	0.00201661	-0.144121	0.158748	FALSE	B
TMEM126B	0.00203626	-0.0676413	0.158748	FALSE	B
PRDM2	0.00210587	-0.118488	0.159991	FALSE	B
RPL41	0.00210496	-1.97661	0.159991	FALSE	B
SEPHS2	0.00211256	-0.165266	0.159991	FALSE	B
BRD7	0.00222278	-0.0827559	0.162011	FALSE	B
CPNE1	0.00224966	0.144273	0.162011	FALSE	B
EVI2B	0.00226147	0.447234	0.162011	FALSE	B
GSN	0.00223728	-0.036496	0.162011	FALSE	B
NME3	0.00219437	0.158468	0.162011	FALSE	B
RP11-449H3.3	0.00216302	0.0544727	0.162011	FALSE	B
CDK2AP2	0.00239233	-0.142369	0.164081	FALSE	B
EEF1A1P5	0.0025761	0.396858	0.164081	FALSE	B
FH	0.00238657	-0.0548694	0.164081	FALSE	B
IRF2BPL	0.00264002	-0.0484153	0.164081	FALSE	B
MANBA	0.00262664	-0.0611504	0.164081	FALSE	B
RBM18	0.00241815	-0.0731316	0.164081	FALSE	B
RCSD1	0.00242045	0.797272	0.164081	FALSE	B
RN7SL2	0.00264114	0.181508	0.164081	FALSE	B
RNVU1-15	0.00245996		0.164081	FALSE	B
RP11-182L21.6	0.00253627	-0.0564227	0.164081	FALSE	B
RP11-574K11.24	0.00235214	0.138821	0.164081	FALSE	B
RPS20	0.00255388	-1.22208	0.164081	FALSE	B
SDHAP1	0.0024941	0.0787943	0.164081	FALSE	B
SESN1	0.00249266	0.511163	0.164081	FALSE	B
SSU72	0.00253338	-0.205326	0.164081	FALSE	B
TAGAP	0.0024063	0.365403	0.164081	FALSE	B
ZFP36L2	0.00261644	0.697305	0.164081	FALSE	B
CDC73	0.0026802	-0.0499862	0.165217	FALSE	B
RBBP7	0.00274155	-0.0870089	0.167698	FALSE	B
SNHG25	0.00277159	0.0678597	0.168242	FALSE	B
RP11-80H18.3	0.00279974	-0.0307063	0.168663	FALSE	B
MRPL38	0.00285609	0.152839	0.16949	FALSE	B
RPS10P2	0.00283619		0.16949	FALSE	B
PCBP1	0.0029668	-1.4774	0.173471	FALSE	B
RSAD1	0.00294619	-0.0348124	0.173471	FALSE	B
EIF4A2	0.00303204	-0.401237	0.173796	FALSE	B
SMG9	0.00303793	-0.032387	0.173796	FALSE	B
TSTD1	0.00299798	0.369311	0.173796	FALSE	B
PF4V1	0.00307908	-0.0709678	0.174892	FALSE	B
AC004057.1	0.00315615		0.175508	FALSE	B
S100A12	0.0031296	-0.189882	0.175508	FALSE	B
SECISBP2L	0.00314866	0.221384	0.175508	FALSE	B
IGKV1-39	0.00332278	0.150544	0.179334	FALSE	B
ISY1	0.00330349	0.134565	0.179334	FALSE	B
MRPL36	0.00336026	0.07322	0.179334	FALSE	B
PEX3	0.00335483	0.0784353	0.179334	FALSE	B
RPS15AP24	0.00328087	-0.0491133	0.179334	FALSE	B
SLC25A1	0.00334428	-0.0804256	0.179334	FALSE	B
MYO18A	0.00341325	-0.0537478	0.179778	FALSE	B
SNRPN	0.00344793	0.336261	0.179778	FALSE	B
WHSC1L1	0.00342744	0.392187	0.179778	FALSE	B
ZNF287	0.00345902	-0.0246192	0.179778	FALSE	B
RP11-466H18.1	0.0035297	-0.841224	0.182261	FALSE	B
PLD3	0.00359437	-0.0975147	0.184403	FALSE	B
ZNF721	0.00362632	0.131821	0.18485	FALSE	B
CYB5A	0.00368617	-0.219042	0.186703	FALSE	B
EEF1A1P6	0.00372486	0.046968	0.187469	FALSE	B
COX6A1P2	0.00386424	-0.0721591	0.193261	FALSE	B
ELK1	0.00389295	0.0740669	0.19348	FALSE	B
RPL27A	0.00396109	-0.99886	0.195327	FALSE	B
TESK2	0.00397926	-0.0428297	0.195327	FALSE	B
SMURF2P1	0.00404899	-0.0932791	0.197531	FALSE	B
CH17-431G21.1	0.00411392	0.0440101	0.198266	FALSE	B
MTRF1L	0.00411	0.068489	0.198266	FALSE	B
CDK2	0.00413901	-0.0399108	0.198273	FALSE	B
ZCCHC9	0.00419187	-0.0906664	0.199603	FALSE	B
COPS9	0.00431978	-0.0630805	0.204113	FALSE	B
EEF1E1	0.00433792	0.0983332	0.204113	FALSE	B
RDH11	0.00438747	-0.120563	0.20523	FALSE	B
SNRPGP10	0.00465399	-0.0451459	0.216424	FALSE	B
ALDH16A1	0.0048095	-0.0970519	0.217657	FALSE	B
BORCS7	0.00491028	0.160191	0.217657	FALSE	B
CECR5	0.00488845	-0.0797914	0.217657	FALSE	B
DDT	0.00500968	0.336057	0.217657	FALSE	B
EAF2	0.00490732	-0.424555	0.217657	FALSE	B
EAPP	0.00508064	0.123018	0.217657	FALSE	B
FAM58A	0.00514581	0.13267	0.217657	FALSE	B
FAM65A	0.0049156	0.199913	0.217657	FALSE	B
FAU	0.00514437	0.189315	0.217657	FALSE	B
LCLAT1	0.00486403	-0.0214219	0.217657	FALSE	B
MEMO1	0.00504772	0.000770013	0.217657	FALSE	B
NDUFB7	0.00479914	0.0032888	0.217657	FALSE	B
POLD2	0.00505706	-0.0764248	0.217657	FALSE	B
SRM	0.00503286	-0.0940608	0.217657	FALSE	B
SRPRA	0.00497306	0.296804	0.217657	FALSE	B
TLR10	0.00493425	-0.0768461	0.217657	FALSE	B
ZNF271P	0.00512652	-0.130382	0.217657	FALSE	B
PTMS	0.00525663	0.00265169	0.218852	FALSE	B
RNU5A-1	0.00523774	0.134362	0.218852	FALSE	B
XPA	0.00525186	0.145822	0.218852	FALSE	B
SLC41A3	0.0052986	-0.00877562	0.21945	FALSE	B
ZFP36	0.00533207	0.631695	0.219692	FALSE	B
PP7080	0.00539822	0.0746182	0.221271	FALSE	B
C2CD3	0.00551639	-0.0283495	0.221993	FALSE	B
KXD1	0.00552729	0.191922	0.221993	FALSE	B
MTFP1	0.00554762	-0.0107133	0.221993	FALSE	B
NDUFV2	0.00551001	0.299382	0.221993	FALSE	B
RABGEF1	0.00556741	-0.0493099	0.221993	FALSE	B
YPEL3	0.00558333	0.267783	0.221993	FALSE	B
UNC50	0.0057324	0.0814252	0.226786	FALSE	B
SMARCB1	0.00581544	0.343929	0.228933	FALSE	B
ARL2	0.00627562	0.13927	0.229245	FALSE	B
CYFIP2	0.00607981	0.242713	0.229245	FALSE	B
EIF3CL	0.00628397	0.0451953	0.229245	FALSE	B
HPS6	0.00629028	-0.00949265	0.229245	FALSE	B
KLF13	0.00630458	-0.0336457	0.229245	FALSE	B
MT-ND1	0.00621164	-0.57242	0.229245	FALSE	B
MTG2	0.00621039	0.019453	0.229245	FALSE	B
PARP6	0.00626729	-0.0556798	0.229245	FALSE	B
PKNOX1	0.0060379	-0.0638701	0.229245	FALSE	B
PTPN18	0.00620725	0.0354908	0.229245	FALSE	B
RABEPK	0.00598487	0.00265933	0.229245	FALSE	B
RPL23AP42	0.00613092	0.101892	0.229245	FALSE	B
SAMD9	0.00617576	-0.0314014	0.229245	FALSE	B
SCAF4	0.00631345	0.150157	0.229245	FALSE	B
SYVN1	0.00621098	0.200307	0.229245	FALSE	B
TINF2	0.00614105	0.126382	0.229245	FALSE	B
USP1	0.00622138	0.0739163	0.229245	FALSE	B
IGLC2	0.00635719	-0.11497	0.229783	FALSE	B
FAM213A	0.00641575	-0.0345092	0.23008	FALSE	B
SH3KBP1	0.00642325	-0.0381313	0.23008	FALSE	B
ATF7IP	0.00656666	0.351415	0.234162	FALSE	B
MPHOSPH10	0.00666383	-0.0834421	0.236566	FALSE	B
AP1S1	0.00687445	-0.0232578	0.238714	FALSE	B
GPS2	0.00685214	0.0719752	0.238714	FALSE	B
HHLA3	0.00683631	-0.0194435	0.238714	FALSE	B
RP11-792A8.4	0.00679841	0.0195821	0.238714	FALSE	B
RPL6	0.006824	0.29281	0.238714	FALSE	B
ARFGEF1	0.00728916	-0.0097074	0.241155	FALSE	B
C7orf55	0.00730864	0.13852	0.241155	FALSE	B
COA4	0.00702191	-0.0748119	0.241155	FALSE	B
HLA-DQB1	0.00706633	-0.310712	0.241155	FALSE	B
IFNAR2	0.00720128	0.124252	0.241155	FALSE	B
LRRC16A	0.00713957	0.125588	0.241155	FALSE	B
NARS	0.00721276	-0.0865497	0.241155	FALSE	B
PDK2	0.0073042	0.0249488	0.241155	FALSE	B
RP11-408P14.1	0.00723193	-0.0548855	0.241155	FALSE	B
RPL35P2	0.00725384	-0.0698517	0.241155	FALSE	B
TAF11	0.00700532	0.0900293	0.241155	FALSE	B
ZNF672	0.00707811	-0.0555474	0.241155	FALSE	B
BAG6	0.00738152	0.154154	0.241555	FALSE	B
FAM50A	0.0073706	-0.135119	0.241555	FALSE	B
CORO1A	0.00743801	-0.24122	0.241687	FALSE	B
GIGYF1	0.00744634	-0.0523807	0.241687	FALSE	B
GAR1	0.00754074	-0.084523	0.242769	FALSE	B
MTCO1P12	0.00752936		0.242769	FALSE	B
CFL2	0.00783644	0.0433189	0.244785	FALSE	B
CNOT1	0.00789043	0.140573	0.244785	FALSE	B
CXorf40A	0.00791118	-0.0374674	0.244785	FALSE	B
LINC01588	0.00770299	-0.0370009	0.244785	FALSE	B
NRDC	0.00778864	-0.113185	0.244785	FALSE	B
NXT1	0.00781678	0.00302849	0.244785	FALSE	B
PFKM	0.00783185	-0.0213937	0.244785	FALSE	B
POLR2K	0.00769027	-0.0808293	0.244785	FALSE	B
RPS27	0.00786028	-0.399749	0.244785	FALSE	B
STAT5B	0.00766421	-0.0292296	0.244785	FALSE	B
RP4-545C24.1	0.00798103	0.0774533	0.245989	FALSE	B
PPIA	0.00804303	-0.171286	0.246943	FALSE	B
KLHDC4	0.008186	0.0467925	0.250366	FALSE	B
AC024560.3	0.00836441	-0.0203639	0.253038	FALSE	B
BBS7	0.00832762	-0.0439535	0.253038	FALSE	B
LRWD1	0.00842409	-0.0494915	0.253038	FALSE	B
NSMAF	0.00837691	-0.0898067	0.253038	FALSE	B
SEC24B	0.00843247	0.0614187	0.253038	FALSE	B
KIZ	0.00848216	0.146941	0.253572	FALSE	B
AAED1	0.00852403	-0.042724	0.253869	FALSE	B
DDX39B	0.00855694	0.204602	0.253899	FALSE	B
LRRC42	0.00863556	-0.0241393	0.253948	FALSE	B
NAA60	0.00865121	0.056989	0.253948	FALSE	B
RPS2P5	0.00865443	1.74033	0.253948	FALSE	B
MAGED1	0.00871558	0.0987608	0.25406	FALSE	B
TDRD7	0.00872211	-0.0126974	0.25406	FALSE	B
DNPH1	0.00880329	-0.0782455	0.254559	FALSE	B
NDUFV2P1	0.00878159	-0.171385	0.254559	FALSE	B
MED15	0.00887648	0.125435	0.254822	FALSE	B
TRMT10C	0.00885899	-0.0599346	0.254822	FALSE	B
INPP5D	0.00891009	0.189042	0.254867	FALSE	B
CHERP	0.00897818	0.100002	0.25498	FALSE	B
CRTC2	0.00895624	0.187645	0.25498	FALSE	B
CBWD1	0.00902413	0.0828214	0.255373	FALSE	B
APPL1	0.00918633	0.229893	0.25618	FALSE	B
CHTF8	0.0091231	-0.126869	0.25618	FALSE	B
HNRNPH2	0.00921373	0.0594866	0.25618	FALSE	B
LRRC23	0.00918302	-0.0380329	0.25618	FALSE	B
RFWD2	0.00919217	-0.0716897	0.25618	FALSE	B
PIGW	0.00935343	-0.0241993	0.259158	FALSE	B
SHMT2	0.0094573	0.272108	0.261126	FALSE	B
ATP6V0C	0.00949719	0.328027	0.261321	FALSE	B
PIGP	0.00963506	-0.0653649	0.2642	FALSE	B
CMPK1	0.00971038	-0.223618	0.264442	FALSE	B
PRRG3	0.00967779	-0.195732	0.264442	FALSE	B
RPL17	0.00989763	1.07095	0.2668	FALSE	B
SRSF3	0.00983661	-0.176368	0.2668	FALSE	B
SUFU	0.00989703	-0.0563342	0.2668	FALSE	B
ARL6IP1	0.0099801	0.314737	0.268114	FALSE	B
GART	0.0100483	-0.008253	0.268136	FALSE	B
PARK7	0.0100295	-0.100366	0.268136	FALSE	B
LTBP4	0.0101019	-0.031934	0.268663	FALSE	B
RAD51B	0.0101951	0.0769431	0.269341	FALSE	B
RB1	0.0101908	0.140847	0.269341	FALSE	B
ALG6	0.0120471	-0.028357	0.270142	FALSE	B
B3GAT3	0.0113227	0.0870308	0.270142	FALSE	B
BCL2A1	0.0117429	-0.128857	0.270142	FALSE	B
BRAF	0.0112246	-0.0380608	0.270142	FALSE	B
CCDC97	0.0118738	0.0922755	0.270142	FALSE	B
CERS2	0.0111741	-0.034597	0.270142	FALSE	B
CPSF7	0.0120599	0.133739	0.270142	FALSE	B
DDX24	0.0117334	0.257793	0.270142	FALSE	B
DGUOK	0.0104735	0.15266	0.270142	FALSE	B
DNAJC8	0.0114767	-0.0923055	0.270142	FALSE	B
ELOF1	0.0119277	0.0621978	0.270142	FALSE	B
ERICH1	0.0105089	0.0358564	0.270142	FALSE	B
GBP4	0.0112476	-0.12312	0.270142	FALSE	B
GRK6	0.0119694	-0.14431	0.270142	FALSE	B
HAUS3	0.010753	-0.0680768	0.270142	FALSE	B
HERC5	0.0110077	0.0793589	0.270142	FALSE	B
HGH1	0.0110086	-0.0238646	0.270142	FALSE	B
IARS	0.0119078	-0.0773158	0.270142	FALSE	B
IKZF3	0.0119748	-0.139837	0.270142	FALSE	B
KLRK1	0.0119591	-0.0488218	0.270142	FALSE	B
MCCC1	0.0103979	0.0814708	0.270142	FALSE	B
MDM1	0.0119153	-0.00559475	0.270142	FALSE	B
METAP1	0.0115058	-0.0229831	0.270142	FALSE	B
MPV17L2	0.0117905	-0.0240358	0.270142	FALSE	B
MRPL55	0.0106393	0.0278603	0.270142	FALSE	B
MTA1	0.0116131	-0.0746689	0.270142	FALSE	B
MYNN	0.0115834	-0.0984774	0.270142	FALSE	B
NBEAL1	0.0116141	0.08535	0.270142	FALSE	B
NBPF15	0.0113046	-0.0539942	0.270142	FALSE	B
PDCD2	0.010951	-0.114587	0.270142	FALSE	B
PDLIM2	0.0112739	0.0246256	0.270142	FALSE	B
PM20D2	0.011976	-0.0191742	0.270142	FALSE	B
PSMA5	0.0114393	-0.0674092	0.270142	FALSE	B
PSME4	0.0104244	-0.0356694	0.270142	FALSE	B
RBM4	0.0109942	0.238716	0.270142	FALSE	B
RNGTT	0.0112193	0.0873054	0.270142	FALSE	B
RP11-452F19.3	0.0117842	0.00983737	0.270142	FALSE	B
RPS14P8	0.010932		0.270142	FALSE	B
SCAPER	0.0106241	0.157587	0.270142	FALSE	B
SLC25A37	0.0105612	-0.0819937	0.270142	FALSE	B
SMAP2	0.0115372	0.399975	0.270142	FALSE	B
SMARCAL1	0.0104103	0.0720695	0.270142	FALSE	B
SMIM4	0.0114349	0.0795144	0.270142	FALSE	B
SMN2	0.0105945	-0.045743	0.270142	FALSE	B
SOCS5	0.0110542	0.0616063	0.270142	FALSE	B
STX8	0.010724	0.110705	0.270142	FALSE	B
THUMPD2	0.010876	0.0721319	0.270142	FALSE	B
TMEM134	0.0120318	0.192731	0.270142	FALSE	B
TUBGCP4	0.0117788	-0.0459051	0.270142	FALSE	B
UBXN4	0.0106455	0.252396	0.270142	FALSE	B
UCP2	0.0109163	0.394748	0.270142	FALSE	B
UFC1	0.0113835	-0.0576774	0.270142	FALSE	B
WASF2	0.0105172	0.274237	0.270142	FALSE	B
WDR45	0.0113901	0.118143	0.270142	FALSE	B
C18orf32	0.0121405	0.127826	0.270621	FALSE	B
CALCOCO1	0.0122855	0.143658	0.270621	FALSE	B
DGCR6L	0.0122339	0.0240652	0.270621	FALSE	B
FAM212A	0.0121981	-0.0256943	0.270621	FALSE	B
NDUFC2	0.0122149	0.210741	0.270621	FALSE	B
PIGN	0.012277	-0.0325386	0.270621	FALSE	B
RP11-16E12.2	0.0123554	-0.0616739	0.271408	FALSE	B
CD2AP	0.0124527	-0.0469775	0.271788	FALSE	B
CXorf40B	0.0125094	-0.034383	0.271788	FALSE	B
NUDT1	0.0124552	-0.0406426	0.271788	FALSE	B
RASSF5	0.0125	-0.122474	0.271788	FALSE	B
MRPL10	0.0125773	-0.0612316	0.27252	FALSE	B
GPBP1L1	0.0127155	0.0420325	0.274022	FALSE	B
RP4-765C7.2	0.0127126	-0.203748	0.274022	FALSE	B
SMC3	0.0127935	-0.0495593	0.274956	FALSE	B
PRR7	0.0128697	0.0640871	0.275849	FALSE	B
PARK2	0.0129788	-0.0445689	0.276678	FALSE	B
RWDD4	0.0130128	0.0834926	0.276678	FALSE	B
SH3TC1	0.0129787	0.0586471	0.276678	FALSE	B
CNOT3	0.0130914	0.0652946	0.277607	FALSE	B
ALAS1	0.0134219	0.0266349	0.279472	FALSE	B
DGKD	0.0135892	-0.141131	0.279472	FALSE	B
EBNA1BP2	0.0134759	-0.0354658	0.279472	FALSE	B
EGLN1	0.0133727	0.0645524	0.279472	FALSE	B
EVL	0.0136011	0.228805	0.279472	FALSE	B
FAUP1	0.0135414	-0.0644674	0.279472	FALSE	B
FRMD8	0.0134908	-0.0353479	0.279472	FALSE	B
ING2	0.0134582	-0.0145399	0.279472	FALSE	B
KIF5B	0.0135276	-0.082252	0.279472	FALSE	B
LINC01480	0.0132738	0.273226	0.279472	FALSE	B
RAB30	0.0133874	0.0796642	0.279472	FALSE	B
RP11-641D5.1	0.0133181	-0.110865	0.279472	FALSE	B
COPS3	0.0137625	-0.0494886	0.28206	FALSE	B
KAT8	0.0138437	-0.0124761	0.28227	FALSE	B
SPATC1L	0.0138194	-0.0380056	0.28227	FALSE	B
APOBEC3F	0.013978	-0.068658	0.284279	FALSE	B
NDUFS7	0.0140929	-0.0328993	0.285885	FALSE	B
DPH2	0.0141916	-0.0668508	0.286406	FALSE	B
ENTPD1-AS1	0.0142267	-0.0645188	0.286406	FALSE	B
ERCC1	0.0142227	-0.0201435	0.286406	FALSE	B
ACTR8	0.0145708	0.0448456	0.287176	FALSE	B
BEX2	0.0144802	0.107253	0.287176	FALSE	B
C15orf40	0.0145986	0.0736893	0.287176	FALSE	B
CARD16	0.0146278	-0.132056	0.287176	FALSE	B
EIF1B-AS1	0.0145933	-0.00734596	0.287176	FALSE	B
EMG1	0.0146315	0.114015	0.287176	FALSE	B
FAIM	0.0146622	0.0567701	0.287176	FALSE	B
SF3A1	0.0144463	0.143836	0.287176	FALSE	B
SNX6	0.014308	0.177441	0.287176	FALSE	B
TARDBP	0.0143838	0.13059	0.287176	FALSE	B
ZNF830	0.0143896	-0.0688182	0.287176	FALSE	B
TRIM8	0.0147002	0.0345642	0.287213	FALSE	B
CD9	0.0148205	0.119603	0.288855	FALSE	B
SLC9A9	0.014905	-0.0137888	0.289791	FALSE	B
HN1L	0.0151635	0.0125514	0.291735	FALSE	B
LRPAP1	0.0151111	0.0308395	0.291735	FALSE	B
RBM19	0.0151884	0.0184213	0.291735	FALSE	B
SCAF1	0.0151535	0.047034	0.291735	FALSE	B
SEPT9	0.0151433	0.335398	0.291735	FALSE	B
DCUN1D5	0.0153126	0.0106429	0.292706	FALSE	B
RAP1A	0.015289	0.0422996	0.292706	FALSE	B
MT-RNR2	0.015384	-0.709964	0.293367	FALSE	B
TNPO1	0.0154244	0.0971202	0.293432	FALSE	B
NOTCH2NL	0.0154624	0.0304623	0.293453	FALSE	B
CEP135	0.0158434	-0.0811444	0.294608	FALSE	B
CLDND1	0.0157878	0.0959201	0.294608	FALSE	B
HDAC10	0.0156353	0.0699422	0.294608	FALSE	B
LZIC	0.0158415	-0.0197091	0.294608	FALSE	B
PDCL	0.0156521	-0.0348776	0.294608	FALSE	B
PTK2B	0.0157707	0.155884	0.294608	FALSE	B
RNASEH1	0.0157457	-0.035877	0.294608	FALSE	B
TBXA2R	0.0158567	0.0557973	0.294608	FALSE	B
TIFA	0.0155661	-0.0943984	0.294608	FALSE	B
CTDP1	0.0159953	-0.0137477	0.295993	FALSE	B
RP11-51J9.5	0.0160429	0.0675409	0.295993	FALSE	B
TMEM109	0.0160381	-0.0263382	0.295993	FALSE	B
SLX1B	0.0161349	0.0454971	0.297002	FALSE	B
SGSM3	0.0162713	-0.0935126	0.298821	FALSE	B
ALG13	0.0164415	0.102397	0.299183	FALSE	B
CSTF3	0.0164083	0.0350556	0.299183	FALSE	B
H6PD	0.0164343	0.0464764	0.299183	FALSE	B
MOXD1	0.0163881	-0.0520925	0.299183	FALSE	B
STAG3	0.0165953	0.277058	0.301293	FALSE	B
BIN3	0.0166741	-0.0111561	0.302033	FALSE	B
LY75	0.0167251	0.0687197	0.302268	FALSE	B
ECD	0.0170141	0.0460181	0.30265	FALSE	B
GAB1	0.0169172	0.149424	0.30265	FALSE	B
HERPUD1	0.0168958	0.301205	0.30265	FALSE	B
PRR34-AS1	0.0168743	-0.0633139	0.30265	FALSE	B
RPL18AP3	0.0170507	0.10191	0.30265	FALSE	B
RPL37A	0.01705	-0.887423	0.30265	FALSE	B
RPS13P2	0.0168197	-0.0774594	0.30265	FALSE	B
STAG3L1	0.0169809	-0.0526819	0.30265	FALSE	B
ACD	0.017388	-0.0251455	0.304157	FALSE	B
CXorf56	0.0171988	-0.0305059	0.304157	FALSE	B
DHRS12	0.0175803	0.053007	0.304157	FALSE	B
EIF2AK2	0.0172795	0.192559	0.304157	FALSE	B
KIAA0196	0.0175221	0.0396161	0.304157	FALSE	B
KPNA4	0.0175256	0.0531081	0.304157	FALSE	B
MTATP6P1	0.0175946	-0.412165	0.304157	FALSE	B
NEXN	0.017391	-0.0640274	0.304157	FALSE	B
RP11-325F22.2	0.0172416	0.0865075	0.304157	FALSE	B
RP11-371A22.1	0.0174521	-0.829844	0.304157	FALSE	B
TTC38	0.0174149	-0.0315409	0.304157	FALSE	B
UVRAG	0.0174474	0.337604	0.304157	FALSE	B
RBX1	0.0178792	-0.177712	0.307739	FALSE	B
ZNF292	0.0178489	0.219035	0.307739	FALSE	B
ZFYVE26	0.0180509	-0.0317507	0.310023	FALSE	B
BZW1	0.0182338	0.139556	0.310183	FALSE	B
HSPE1	0.0182552	-0.20506	0.310183	FALSE	B
PSMC4	0.0181911	-0.0570854	0.310183	FALSE	B
RAB39B	0.0182128	0.0445197	0.310183	FALSE	B
SP100	0.0181991	0.243128	0.310183	FALSE	B
PREPL	0.0184378	0.0453838	0.312376	FALSE	B
TBC1D9B	0.0184629	0.0373407	0.312376	FALSE	B
RBM12B	0.0185073	-0.00215769	0.312462	FALSE	B
PRDX6	0.0186113	0.0934252	0.31289	FALSE	B
YIPF2	0.0185948	0.0450235	0.31289	FALSE	B
ATP6V0E2	0.0187449	0.0337742	0.313149	FALSE	B
GCLC	0.0187202	0.00457732	0.313149	FALSE	B
HDDC2	0.0186684	0.0723311	0.313149	FALSE	B
NDUFA11	0.0187921	0.182244	0.313281	FALSE	B
MBTPS1	0.0188658	0.0472159	0.313851	FALSE	B
ATR	0.0189089	-0.0895519	0.313911	FALSE	B
SMG1P5	0.0189648	-0.0673552	0.314183	FALSE	B
ABI1	0.0192426	0.193518	0.315499	FALSE	B
ERBIN	0.0192371	0.0329807	0.315499	FALSE	B
GPHN	0.0191909	-0.0348128	0.315499	FALSE	B
MT-ND5	0.0191574	-0.557183	0.315499	FALSE	B
PFKL	0.0192215	0.0653251	0.315499	FALSE	B
NDUFS4	0.0194088	-0.0694888	0.317569	FALSE	B
SLAMF1	0.0194725	-0.0883583	0.317958	FALSE	B
FBXL3	0.0197872	0.00091193	0.318713	FALSE	B
HEBP1	0.0196963	-0.0493308	0.318713	FALSE	B
IGSF8	0.0198394	-0.11141	0.318713	FALSE	B
MPEG1	0.0195874	-0.0544043	0.318713	FALSE	B
REEP3	0.0198373	-0.0126435	0.318713	FALSE	B
RPL13A	0.019613	-1.05102	0.318713	FALSE	B
SF3B4	0.0197053	0.164249	0.318713	FALSE	B
THADA	0.0198134	-0.0427009	0.318713	FALSE	B
CNST	0.0199094	0.0225009	0.319193	FALSE	B
GALT	0.0201175	0.0870167	0.321879	FALSE	B
ZFAND6	0.0201579	-0.0999809	0.321879	FALSE	B
NCF2	0.0202872	0.0550601	0.323294	FALSE	B
SHISA5	0.0203366	0.320042	0.323433	FALSE	B
TBC1D9	0.0204343	-0.0715642	0.324339	FALSE	B
PTPMT1	0.0204959	-0.0136998	0.324668	FALSE	B
NASP	0.0205889	-0.0245842	0.324848	FALSE	B
RRBP1	0.0205709	-0.0602174	0.324848	FALSE	B
MFN2	0.0206435	0.0403299	0.325063	FALSE	B
LINC00467	0.0207133	0.0276374	0.325518	FALSE	B
BLK	0.02083	0.393884	0.326707	FALSE	B
NTMT1	0.0209536	-0.0469761	0.326711	FALSE	B
RPS29	0.0209502	-0.853806	0.326711	FALSE	B
TRABD	0.0209072	0.139022	0.326711	FALSE	B
ANKRD39	0.0216123	0.0291502	0.327358	FALSE	B
ARPC4-TTLL3	0.0216537	0.0690555	0.327358	FALSE	B
C12orf45	0.021441	-0.0599303	0.327358	FALSE	B
CBX7	0.0215744	-0.0659446	0.327358	FALSE	B
HNRNPK	0.0214702	0.23217	0.327358	FALSE	B
IGKC	0.0212113	-0.371456	0.327358	FALSE	B
IKBIP	0.0215294	-0.111788	0.327358	FALSE	B
JKAMP	0.0210798	0.0433248	0.327358	FALSE	B
LLNLR-245B6.1	0.0216395	-0.0261936	0.327358	FALSE	B
MAP2K1	0.0214959	-0.110132	0.327358	FALSE	B
PRRC2A	0.0214859	0.0231202	0.327358	FALSE	B
RABGAP1	0.0211976	0.0618357	0.327358	FALSE	B
RP11-29G8.3	0.0215142	0.0496043	0.327358	FALSE	B
RPL9P9	0.0213866	0.756857	0.327358	FALSE	B
TSPYL2	0.021604	0.166962	0.327358	FALSE	B
ZNF624	0.0211783	-0.034469	0.327358	FALSE	B
MED31	0.0217304	-0.0761194	0.327894	FALSE	B
HINFP	0.0217945	0.0370489	0.328239	FALSE	B
BRE	0.02185	0.0804495	0.328452	FALSE	B
COPS4	0.0219132	-0.022179	0.328781	FALSE	B
MAP3K4	0.0220101	0.0422075	0.328993	FALSE	B
SUPT16H	0.0219923	0.0420605	0.328993	FALSE	B
B3GNT2	0.0220578	-0.0755997	0.329088	FALSE	B
CASP6	0.0222558	0.033912	0.330801	FALSE	B
RPS2P46	0.0222213	0.35267	0.330801	FALSE	B
MBD5	0.0224504	-0.0809557	0.33307	FALSE	B
ARL6IP6	0.0225978	0.041738	0.334011	FALSE	B
NCSTN	0.0225834	-0.0244251	0.334011	FALSE	B
ISG20	0.0228887	0.447522	0.337683	FALSE	B
IFI27L2	0.0230584	-0.0528817	0.338037	FALSE	B
NOL9	0.0230663	-0.0153429	0.338037	FALSE	B
PRELID3B	0.0230828	0.138525	0.338037	FALSE	B
RP11-297B17.3	0.0229937	-0.0725291	0.338037	FALSE	B
MRPL34	0.0231402	0.121522	0.338255	FALSE	B
TOMM7	0.023192	-0.314017	0.33839	FALSE	B
PTBP3	0.0232816	-0.0559385	0.339076	FALSE	B
AKAP2	0.0238383	-0.0922767	0.339109	FALSE	B
ALDOC	0.0234572	-0.0310697	0.339109	FALSE	B
CFLAR	0.0238304	0.271132	0.339109	FALSE	B
CKS1B	0.0238095	-0.150198	0.339109	FALSE	B
CMB9-22P13.1	0.0234369	-0.0731863	0.339109	FALSE	B
GABPB1-AS1	0.0235914	0.247097	0.339109	FALSE	B
MDM2	0.0236818	0.0588207	0.339109	FALSE	B
MUM1	0.023812	-0.0424805	0.339109	FALSE	B
PPP1R2	0.0236227	0.261157	0.339109	FALSE	B
RP11-255H23.2	0.0233604	0.0387809	0.339109	FALSE	B
TIMM21	0.0237546	-0.0480139	0.339109	FALSE	B
ZMAT5	0.0238002	0.0223734	0.339109	FALSE	B
ZNF581	0.0237976	-0.0149051	0.339109	FALSE	B
RNF145	0.0240213	-0.184131	0.340494	FALSE	B
RP11-162A12.2	0.0239902	0.0447069	0.340494	FALSE	B
KIF13B	0.024103	-0.00399019	0.341044	FALSE	B
ZCCHC18	0.0241543	0.0453161	0.341163	FALSE	B
ADRM1	0.0246159	0.173423	0.342212	FALSE	B
ATPAF1	0.0245393	0.00709236	0.342212	FALSE	B
NDUFV2-AS1	0.0244046	0.064348	0.342212	FALSE	B
PLGRKT	0.0245966	-0.0333875	0.342212	FALSE	B
PRIMPOL	0.0245291	0.0844683	0.342212	FALSE	B
RBM25	0.0243795	0.186517	0.342212	FALSE	B
RP11-425L10.1	0.0245623	-1.43684	0.342212	FALSE	B
TRA2B	0.0242778	0.291621	0.342212	FALSE	B
YBX3	0.0243679	0.517015	0.342212	FALSE	B
CDK9	0.024708	-0.0194073	0.342397	FALSE	B
HLA-DPB1	0.0247153	-0.396379	0.342397	FALSE	B
PPP4R2	0.024807	0.0432209	0.34307	FALSE	B
ALPK1	0.0251329	-0.0490417	0.345175	FALSE	B
C5orf56	0.02509	0.0593782	0.345175	FALSE	B
LYPLA2	0.0250586	-0.100267	0.345175	FALSE	B
UBLCP1	0.0250818	-0.00413386	0.345175	FALSE	B
RPL9	0.0252441	-0.411805	0.346105	FALSE	B
GGCX	0.0254929	0.0364841	0.348915	FALSE	B
CDCA4	0.0257145	-0.0294039	0.350568	FALSE	B
CINP	0.0257459	0.104006	0.350568	FALSE	B
PSME3	0.0257382	-0.0765987	0.350568	FALSE	B
KEAP1	0.0258345	-0.0306522	0.351172	FALSE	B
MAP2K2	0.0260921	0.000182138	0.351668	FALSE	B
MIATNB	0.0260318	-0.0519942	0.351668	FALSE	B
NHP2	0.0260233	-0.0483716	0.351668	FALSE	B
SIPA1L3	0.0259526	0.0838623	0.351668	FALSE	B
TP73-AS1	0.0260795	0.0533323	0.351668	FALSE	B
AP000476.1	0.0270288	-0.0645675	0.353339	FALSE	B
ATP5SL	0.0265752	-0.0591869	0.353339	FALSE	B
BFAR	0.0275209	0.187191	0.353339	FALSE	B
CCDC107	0.0274589	-0.121387	0.353339	FALSE	B
CCPG1	0.0272376	0.0950765	0.353339	FALSE	B
CD55	0.0277384	0.222864	0.353339	FALSE	B
COL6A3	0.0270704	-0.678169	0.353339	FALSE	B
CORO1B	0.0269951	-0.208333	0.353339	FALSE	B
CSDE1	0.0265571	0.164452	0.353339	FALSE	B
DNAJA1	0.0267422	-0.0850357	0.353339	FALSE	B
EIF1AY	0.0263327	0.0158365	0.353339	FALSE	B
EWSR1	0.027856	0.199372	0.353339	FALSE	B
FAM193A	0.0272511	-0.03054	0.353339	FALSE	B
FCGR3B	0.0263938	-0.0495274	0.353339	FALSE	B
FUBP1	0.0275389	-0.0856252	0.353339	FALSE	B
GSPT1	0.0268995	0.101746	0.353339	FALSE	B
INTS1	0.0272228	-0.0170905	0.353339	FALSE	B
KLF9	0.0275234	0.0616394	0.353339	FALSE	B
KLHDC3	0.027949	-0.050887	0.353339	FALSE	B
LPCAT3	0.0279171	-0.0163362	0.353339	FALSE	B
METTL17	0.0276652	-0.0392013	0.353339	FALSE	B
MRPL20	0.0270506	-0.0445584	0.353339	FALSE	B
NDUFS6	0.0267224	-0.111118	0.353339	FALSE	B
NUTM2B-AS1	0.0278647	-0.108742	0.353339	FALSE	B
PEBP1	0.0274111	0.48319	0.353339	FALSE	B
PEX5	0.0273292	0.0229947	0.353339	FALSE	B
RAB1A	0.0277494	-0.0752546	0.353339	FALSE	B
RFC1	0.0275602	0.0984726	0.353339	FALSE	B
RP11-20O24.4	0.0268453	-1.41737	0.353339	FALSE	B
RP11-215A21.2	0.0268889	-0.0593522	0.353339	FALSE	B
RPL29	0.0265603	0.204909	0.353339	FALSE	B
TCEA2	0.0270028	0.0801535	0.353339	FALSE	B
TEFM	0.0277817	0.0116681	0.353339	FALSE	B
TMEM216	0.0266897	0.0455125	0.353339	FALSE	B
TRIM37	0.0268362	-0.0162195	0.353339	FALSE	B
UBE2V1	0.0263852	0.139883	0.353339	FALSE	B
ZCCHC11	0.027507	0.152951	0.353339	FALSE	B
ZNF106	0.0277296	0.0741096	0.353339	FALSE	B
ZSCAN16-AS1	0.0269437	0.0265361	0.353339	FALSE	B
RPS10	0.028019	1.14557	0.353662	FALSE	B
PHF3	0.0281001	0.0338383	0.354123	FALSE	B
ACAA1	0.0282363	-0.0899688	0.354156	FALSE	B
NIPSNAP3A	0.0282008	-0.0413243	0.354156	FALSE	B
VMP1	0.0282363	-0.0251899	0.354156	FALSE	B
PARN	0.0284461	0.0880772	0.356226	FALSE	B
MAD1L1	0.0285302	0.00300782	0.356718	FALSE	B
ADCK5	0.028661	-0.0464761	0.357633	FALSE	B
FADS3	0.0287047	0.00359291	0.357633	FALSE	B
RPL37	0.0287383	-0.46533	0.357633	FALSE	B
ABHD14B	0.0290154	0.212825	0.359393	FALSE	B
EPB41L2	0.0289957	-0.0775098	0.359393	FALSE	B
RP11-65N13.6	0.0289567	-0.0979579	0.359393	FALSE	B
PTRH2	0.0290651	-0.00584818	0.359448	FALSE	B
AHSA1	0.0292155	-0.125036	0.359984	FALSE	B
HIPK1	0.0292442	-0.0264316	0.359984	FALSE	B
UBE4B	0.0291816	-0.0161993	0.359984	FALSE	B
CSK	0.0293193	-0.139928	0.360351	FALSE	B
CAP1	0.0294225	-0.137729	0.360631	FALSE	B
CCND3	0.0294328	0.380992	0.360631	FALSE	B
CHURC1	0.0299573	0.215202	0.362214	FALSE	B
EFCAB13	0.030043	-0.0418599	0.362214	FALSE	B
EPSTI1	0.0302453	0.084052	0.362214	FALSE	B
H2AFV	0.0300182	-0.078185	0.362214	FALSE	B
NOC4L	0.0297841	-0.0497629	0.362214	FALSE	B
PIP4K2A	0.0299316	-0.0254681	0.362214	FALSE	B
RCL1	0.0301574	-0.0253678	0.362214	FALSE	B
RFX3	0.0299813	0.0562372	0.362214	FALSE	B
RMND5A	0.030185	-0.0392637	0.362214	FALSE	B
RPS17	0.0296754	-0.509438	0.362214	FALSE	B
SS18	0.030237	0.0841479	0.362214	FALSE	B
TMEM245	0.029688	0.0374953	0.362214	FALSE	B
TRAPPC9	0.0297756	-0.012966	0.362214	FALSE	B
VEZF1	0.0301907	0.0475793	0.362214	FALSE	B
WAPL	0.0301623	0.0793996	0.362214	FALSE	B
XPO6	0.0303668	-0.0719931	0.363123	FALSE	B
MUL1	0.0304866	0.0622644	0.363558	FALSE	B
PDIA6	0.030586	-0.133024	0.363558	FALSE	B
PRKCE	0.0305484	-0.0196044	0.363558	FALSE	B
PSMA1	0.0305193	0.138773	0.363558	FALSE	B
RP11-730G20.2	0.0306611	-0.135881	0.363906	FALSE	B
IRF8	0.0307692	0.368793	0.364102	FALSE	B
OSER1-AS1	0.0307463	0.0264936	0.364102	FALSE	B
AKAP13	0.0308911	0.206438	0.365001	FALSE	B
KIAA1551	0.0311094	0.166247	0.36613	FALSE	B
KLHL12	0.0311613	-0.0276731	0.36613	FALSE	B
RP11-488L18.4	0.0311707	-0.0691843	0.36613	FALSE	B
ZNF532	0.0310578	-0.0540341	0.36613	FALSE	B
PGAM1	0.0312847	0.185599	0.366926	FALSE	B
AHCY	0.0313851	-0.034948	0.367085	FALSE	B
MRPS9	0.0314249	-0.00717988	0.367085	FALSE	B
RELB	0.0314367	-0.168502	0.367085	FALSE	B
DIS3L	0.0315183	0.0227669	0.367498	FALSE	B
VPS39	0.0316344	0.0467809	0.368311	FALSE	B
ZMYM6	0.0317137	-0.0378925	0.368694	FALSE	B
CD27	0.0322847	0.177809	0.369495	FALSE	B
DNAJB1	0.0321529	-0.0447532	0.369495	FALSE	B
LST1	0.0319363	-0.152859	0.369495	FALSE	B
MTMR10	0.0318909	-0.0612905	0.369495	FALSE	B
NSMCE4A	0.0322936	-0.0398043	0.369495	FALSE	B
PHYH	0.0319603	-0.0294397	0.369495	FALSE	B
PLD4	0.0320636	-0.176075	0.369495	FALSE	B
RBM15	0.0322259	-0.0316638	0.369495	FALSE	B
RMDN1	0.0319862	0.0829912	0.369495	FALSE	B
RPP21	0.0322244	0.123741	0.369495	FALSE	B
RPS6	0.0320398	-0.362754	0.369495	FALSE	B
MRPL33	0.0325553	0.0124765	0.370569	FALSE	B
RBL1	0.0324494	-0.0203035	0.370569	FALSE	B
SARNP	0.0325708	0.120779	0.370569	FALSE	B
TSFM	0.0325739	0.0118867	0.370569	FALSE	B
GPALPP1	0.0326755	0.0343759	0.370664	FALSE	B
SPOP	0.0326612	-0.0705027	0.370664	FALSE	B
KYAT1	0.032771	-0.0128094	0.371218	FALSE	B
GNL3	0.0328346	-0.108651	0.371302	FALSE	B
RPL22L1	0.0328718	0.219344	0.371302	FALSE	B
HSPA1A	0.0331139	-0.0670421	0.373027	FALSE	B
MAPKAPK3	0.0331183	0.0143876	0.373027	FALSE	B
ATG7	0.0331668	-0.0236571	0.373044	FALSE	B
SDHAF1	0.0333254	-0.0666884	0.374299	FALSE	B
CCNH	0.0334314	0.16899	0.374493	FALSE	B
PRR14	0.0334369	0.058771	0.374493	FALSE	B
ZNF606	0.0334886	0.0811147	0.374544	FALSE	B
MGAT2	0.0335452	-0.0747343	0.374651	FALSE	B
AFF4	0.0340184	0.201199	0.375845	FALSE	B
AGGF1	0.0340053	0.071539	0.375845	FALSE	B
ATAD1	0.0340162	0.0138615	0.375845	FALSE	B
ATPIF1	0.0339345	0.270389	0.375845	FALSE	B
BEX4	0.0340302	0.126879	0.375845	FALSE	B
HELQ	0.0337568	0.0885738	0.375845	FALSE	B
MRPL48	0.0338446	-0.0255048	0.375845	FALSE	B
VAC14	0.0338912	0.00706289	0.375845	FALSE	B
METTL16	0.0341242	-0.0376262	0.37636	FALSE	B
AC016739.2	0.0341871	-0.172784	0.376531	FALSE	B
BROX	0.0343388	0.04108	0.376638	FALSE	B
PPP1R8	0.0343364	0.0200021	0.376638	FALSE	B
VPS33A	0.0343213	0.0619005	0.376638	FALSE	B
PLCG2	0.0344586	0.143909	0.377431	FALSE	B
MRPL52	0.0345097	0.0286816	0.37747	FALSE	B
RALA	0.0346227	-0.069388	0.378187	FALSE	B
FANCA	0.0349419	0.0273927	0.381149	FALSE	B
EIF3J	0.0350667	0.0148621	0.381558	FALSE	B
GBGT1	0.0351119	-0.0558071	0.381558	FALSE	B
LLPH	0.0352095	0.0824179	0.381558	FALSE	B
PIAS4	0.0351323	-0.0456038	0.381558	FALSE	B
SLC25A19	0.0352552	-0.0736384	0.381558	FALSE	B
SMAD2	0.0352672	0.036283	0.381558	FALSE	B
DDX60L	0.0353161	0.0172462	0.381568	FALSE	B
LCN10	0.0353937	-0.176538	0.381887	FALSE	B
ATG4D	0.0355114	-0.0200548	0.382638	FALSE	B
ACAA2	0.0356805	0.0639444	0.383363	FALSE	B
ACSF3	0.036109	0.0429265	0.383363	FALSE	B
CTD-3184A7.4	0.0360062	0.16724	0.383363	FALSE	B
DEPDC5	0.0358997	0.0531259	0.383363	FALSE	B
MED28	0.0358865	-0.0502736	0.383363	FALSE	B
MRPL24	0.035924	-0.0288247	0.383363	FALSE	B
MTF1	0.0357641	0.0152015	0.383363	FALSE	B
NGLY1	0.0360817	-0.00534307	0.383363	FALSE	B
PSMB3	0.0358615	-0.130708	0.383363	FALSE	B
SLC16A3	0.0360757	0.0250634	0.383363	FALSE	B
WAC	0.0356937	-0.104504	0.383363	FALSE	B
CRELD2	0.0363138	0.00803744	0.384011	FALSE	B
LPCAT1	0.0363014	-0.109649	0.384011	FALSE	B
TPD52L2	0.0363149	-0.0516054	0.384011	FALSE	B
AC009495.2	0.0364362	0.0354005	0.384272	FALSE	B
BST2	0.0364029	-0.318741	0.384272	FALSE	B
ARMC1	0.0365974	-0.0585137	0.384605	FALSE	B
CCDC117	0.0367016	-0.0435425	0.384605	FALSE	B
HSD17B12	0.0365817	-0.0181955	0.384605	FALSE	B
NOL10	0.036643	-0.0124104	0.384605	FALSE	B
TRIM52-AS1	0.0367096	0.0902646	0.384605	FALSE	B
MAPRE2	0.0368642	-0.108545	0.385521	FALSE	B
TIMMDC1	0.0368941	-0.0320987	0.385521	FALSE	B
FAM120A	0.0369686	-0.0506637	0.385793	FALSE	B
CFDP1	0.0372397	-0.0535597	0.386593	FALSE	B
ICAM2	0.0371498	-0.115547	0.386593	FALSE	B
TMEM55B	0.0372058	0.16618	0.386593	FALSE	B
U2AF1L5	0.0371647	0.11554	0.386593	FALSE	B
AFF3	0.0373143	0.205673	0.386862	FALSE	B
RP11-69L16.5	0.0375697	-0.127826	0.389003	FALSE	B
PTOV1	0.0377874	-0.161017	0.390748	FALSE	B
PPHLN1	0.0379158	-0.0422182	0.391567	FALSE	B
SWI5	0.0380234	0.0154046	0.391661	FALSE	B
ZNF826P	0.0379795	0.0436567	0.391661	FALSE	B
PTRHD1	0.0380758	-0.0265242	0.391693	FALSE	B
INPP1	0.0383312	0.0146134	0.392672	FALSE	B
PPAT	0.0382843	-0.04071	0.392672	FALSE	B
RPLP2	0.0382287	-0.620509	0.392672	FALSE	B
SLC27A5	0.0383685	-0.00931801	0.392672	FALSE	B
AC090498.1	0.038676	2.29997	0.393082	FALSE	B
DPH3	0.0384609	-0.00373678	0.393082	FALSE	B
MECP2	0.0386514	0.0911899	0.393082	FALSE	B
PARP14	0.0386418	-0.120483	0.393082	FALSE	B
TERF2IP	0.038531	0.0289577	0.393082	FALSE	B
ZNF608	0.0387052	0.0302665	0.393082	FALSE	B
APP	0.0391644	-0.000111345	0.393724	FALSE	B
BATF	0.03897	-0.0453754	0.393724	FALSE	B
GLRX	0.0388682	-0.172486	0.393724	FALSE	B
LYN	0.0391308	-0.541473	0.393724	FALSE	B
PRPF6	0.0389273	0.0869167	0.393724	FALSE	B
SNX18	0.03883	0.00351471	0.393724	FALSE	B
THOC1	0.039129	-0.0179004	0.393724	FALSE	B
YEATS2	0.0391071	-0.00397469	0.393724	FALSE	B
ZNF91	0.0392491	0.0821585	0.394077	FALSE	B
ZNF346	0.0393818	0.0270564	0.39491	FALSE	B
CENPC	0.0399298	-0.0226825	0.396929	FALSE	B
KMT2E-AS1	0.0402518	0.135959	0.396929	FALSE	B
NFKB1	0.040052	-0.000461596	0.396929	FALSE	B
NOP16	0.039956	-0.0621644	0.396929	FALSE	B
PAFAH1B3	0.0402151	-0.0306083	0.396929	FALSE	B
POLD4	0.0402337	-0.234272	0.396929	FALSE	B
PRPF18	0.0398757	0.0398611	0.396929	FALSE	B
RAB7A	0.0402774	-0.0783746	0.396929	FALSE	B
RHOG	0.0397509	-0.179026	0.396929	FALSE	B
RPS15AP1	0.0397196	-0.0973528	0.396929	FALSE	B
SUCLG1	0.0398549	-0.054507	0.396929	FALSE	B
TIPARP	0.0397178	-0.0164671	0.396929	FALSE	B
TMCO4	0.0402819	0.0417883	0.396929	FALSE	B
WDR91	0.0400409	0.00252883	0.396929	FALSE	B
CSTF2	0.0404595	-0.027318	0.398186	FALSE	B
CUL1	0.0405253	0.00674887	0.398341	FALSE	B
ARL14EP	0.0407286	-0.0561334	0.399352	FALSE	B
WHSC1	0.040714	-0.0421278	0.399352	FALSE	B
RPRD2	0.0408061	0.0695594	0.399618	FALSE	B
AKT2	0.0408925	0.108782	0.399972	FALSE	B
USP44	0.0409497	-0.0500744	0.400039	FALSE	B
DNAJA2	0.0410807	0.13424	0.400827	FALSE	B
ABTB1	0.041157	0.134226	0.401079	FALSE	B
CMC1	0.0413595	-0.0123552	0.402559	FALSE	B
CD70	0.0414627	0.0146243	0.40307	FALSE	B
BIK	0.0415953		0.403865	FALSE	B
FLYWCH1	0.0418195	-0.0136518	0.405053	FALSE	B
SF3B2	0.0417697	0.240335	0.405053	FALSE	B
ACTR10	0.0418762	0.0321077	0.405109	FALSE	B
ANGEL1	0.042283	0.0420872	0.405494	FALSE	B
ATP6V0B	0.0423213	-0.062602	0.405494	FALSE	B
CDK5RAP2	0.0420371	-0.0664273	0.405494	FALSE	B
ICK	0.0422139	-0.0105765	0.405494	FALSE	B
PLSCR1	0.0421765	-0.00084397	0.405494	FALSE	B
PSPC1	0.042324	-0.047737	0.405494	FALSE	B
SUPT20H	0.0422475	0.0463679	0.405494	FALSE	B
XKR8	0.0422901	0.0189199	0.405494	FALSE	B
NDUFA1	0.042399	-0.139024	0.405724	FALSE	B
ESD	0.0424625	-0.0344632	0.405844	FALSE	B
BRAP	0.0425244	-0.0165357	0.405947	FALSE	B
LMAN1	0.0427151	0.0988526	0.406806	FALSE	B
PPP1R11	0.0427167	0.143668	0.406806	FALSE	B
ADTRP	0.0428141		0.407057	FALSE	B
PRDX5	0.0428454	-0.072227	0.407057	FALSE	B
RNPC3	0.0429502	0.113243	0.407566	FALSE	B
PSMD7	0.0430551	-0.0871151	0.407588	FALSE	B
SOCS4	0.0430225	-0.0106363	0.407588	FALSE	B
IRF5	0.0431907	-0.0159324	0.408386	FALSE	B
CAPRIN1	0.0433757	-0.0122444	0.409648	FALSE	B
PHKA2	0.0434974	-0.0339517	0.409824	FALSE	B
SDHAF3	0.0434955	0.0577407	0.409824	FALSE	B
MPST	0.0436782	-0.0450186	0.41085	FALSE	B
RPS9	0.0437096	-0.2898	0.41085	FALSE	B
AC007969.5	0.0474178	0.0747682	0.411586	FALSE	B
AKR1B1	0.0472625	-0.0994889	0.411586	FALSE	B
ANAPC11	0.0470738	-0.152726	0.411586	FALSE	B
AP1G1	0.0444707	-0.0163847	0.411586	FALSE	B
BAZ2A	0.0476953	0.21859	0.411586	FALSE	B
BLM	0.0471321	0.0384019	0.411586	FALSE	B
BLOC1S5	0.0449407	0.0494629	0.411586	FALSE	B
BRIX1	0.0470855	0.0665212	0.411586	FALSE	B
C16orf91	0.0470585	-0.0790071	0.411586	FALSE	B
CALM3	0.0441948	-0.0699907	0.411586	FALSE	B
CANT1	0.0444223	-0.0304535	0.411586	FALSE	B
CD180	0.047615	-0.129866	0.411586	FALSE	B
CD72	0.0484394	-0.496389	0.411586	FALSE	B
CENPP	0.0486609	-0.0325155	0.411586	FALSE	B
CERS5	0.0458878	0.00375783	0.411586	FALSE	B
CLASRP	0.0483551	0.125246	0.411586	FALSE	B
CLTB	0.0471329	-0.0879801	0.411586	FALSE	B
CLUHP3	0.0484789	0.0534802	0.411586	FALSE	B
COG4	0.0478901	0.0283399	0.411586	FALSE	B
CPT2	0.0476553	-0.00376881	0.411586	FALSE	B
CTB-133G6.1	0.0454297	0.139615	0.411586	FALSE	B
CTDSP2	0.0472557	0.0647788	0.411586	FALSE	B
DIMT1	0.0471412	-0.0542221	0.411586	FALSE	B
DPM3	0.0476926	0.205092	0.411586	FALSE	B
EHD1	0.0479599	-0.055445	0.411586	FALSE	B
EIF2A	0.0460738	-0.084018	0.411586	FALSE	B
EIF4A1	0.0472611	0.12301	0.411586	FALSE	B
FAM26F	0.0441013	0.0781685	0.411586	FALSE	B
FCGR2B	0.0474776	-0.298682	0.411586	FALSE	B
GEMIN6	0.0474255	-0.0197241	0.411586	FALSE	B
GORASP2	0.0464214	0.0946949	0.411586	FALSE	B
GPATCH11	0.0483927	0.0459175	0.411586	FALSE	B
GRAP2	0.047059	-0.114051	0.411586	FALSE	B
GTF3C1	0.0474771	7.52914e-05	0.411586	FALSE	B
HEXA	0.0441642	0.115216	0.411586	FALSE	B
HIPK3	0.048492	-0.022493	0.411586	FALSE	B
HIST2H2AC	0.0484577	-0.0139613	0.411586	FALSE	B
HUWE1	0.0464083	0.00371114	0.411586	FALSE	B
KAT2A	0.0448725	-0.0126189	0.411586	FALSE	B
KLHL18	0.0451874	0.0679659	0.411586	FALSE	B
LINC00847	0.0444463	0.0257631	0.411586	FALSE	B
LINC00998	0.0465053	-0.0548141	0.411586	FALSE	B
LINC01572	0.0461004	-0.0387238	0.411586	FALSE	B
LMNB2	0.0462019	-0.0369901	0.411586	FALSE	B
MACROD2	0.0460518	-0.332177	0.411586	FALSE	B
MIDN	0.0481001	-0.0234511	0.411586	FALSE	B
MRPL3	0.0477116	-0.0842762	0.411586	FALSE	B
MRPL35	0.0464583	-0.0081053	0.411586	FALSE	B
MT-ATP6	0.0475816	-0.678053	0.411586	FALSE	B
NDUFA4	0.0471189	-0.0672796	0.411586	FALSE	B
NMI	0.0447656	-0.058951	0.411586	FALSE	B
NOP2	0.0443751	-0.0525597	0.411586	FALSE	B
NOP58	0.0485226	0.124933	0.411586	FALSE	B
NUBP2	0.0451235	-0.0257319	0.411586	FALSE	B
OTUD6B	0.0459683	0.0363375	0.411586	FALSE	B
PDXDC1	0.0478356	0.0522322	0.411586	FALSE	B
PECAM1	0.0450582	0.0489738	0.411586	FALSE	B
PLEK	0.0451511	-0.163987	0.411586	FALSE	B
POLR1E	0.0470062	0.0524153	0.411586	FALSE	B
POLR2I	0.0478224	0.158786	0.411586	FALSE	B
PRCD	0.0440954	0.100338	0.411586	FALSE	B
PRKCD	0.0439513	-0.0109275	0.411586	FALSE	B
RALGAPA2	0.0461687	-0.0511375	0.411586	FALSE	B
RASGRP1	0.0483667	-0.014378	0.411586	FALSE	B
RBM42	0.0445662	0.0923887	0.411586	FALSE	B
RGS10	0.0476577	-0.0495963	0.411586	FALSE	B
RNF135	0.0475761	0.0574383	0.411586	FALSE	B
RNF19A	0.0447652	0.118326	0.411586	FALSE	B
RP11-33B1.1	0.0479637	-0.0514107	0.411586	FALSE	B
RP11-455F5.5	0.04684	0.0773585	0.411586	FALSE	B
RPL15	0.0469327	-0.246661	0.411586	FALSE	B
RPL35	0.045565	-0.264252	0.411586	FALSE	B
RPL8	0.0476332	0.337128	0.411586	FALSE	B
RPS28P7	0.0443192	0.0729642	0.411586	FALSE	B
RSRP1	0.0481982	0.161266	0.411586	FALSE	B
SAE1	0.045796	-0.0399945	0.411586	FALSE	B
SDE2	0.0486914	0.0416745	0.411586	FALSE	B
SEPT1	0.0478425	-0.099476	0.411586	FALSE	B
SETDB1	0.0466751	0.120677	0.411586	FALSE	B
SLC25A22	0.0447626	-0.0439442	0.411586	FALSE	B
SMARCA2	0.0481833	0.0918365	0.411586	FALSE	B
SUN2	0.0459087	-0.15234	0.411586	FALSE	B
TAF12	0.0451597	-0.0135128	0.411586	FALSE	B
TAF1A	0.0449596	-0.0361693	0.411586	FALSE	B
THUMPD1	0.0452366	-0.0542967	0.411586	FALSE	B
TIRAP	0.0438873	-0.0317014	0.411586	FALSE	B
TMEM219	0.0475903	0.0263943	0.411586	FALSE	B
TPM4	0.0480909	-0.0243639	0.411586	FALSE	B
TRAF1	0.0470556		0.411586	FALSE	B
TRPT1	0.0476954	0.0739831	0.411586	FALSE	B
VEZT	0.0487026	-0.0345447	0.411586	FALSE	B
WBP2	0.0450314	0.1911	0.411586	FALSE	B
WDR19	0.0468122	-0.00476194	0.411586	FALSE	B
ZFAND5	0.0469072	0.0511087	0.411586	FALSE	B
ZNF263	0.048705	0.0403769	0.411586	FALSE	B
C7orf31	0.0488577	0.0596124	0.412001	FALSE	B
NAXE	0.0488082	-0.0918029	0.412001	FALSE	B
XRN1	0.0489798	0.130839	0.412592	FALSE	B
SAR1A	0.0490625	-0.0462623	0.412852	FALSE	B
AC141586.5	0.0491233	0.0390146	0.412927	FALSE	B
IGLL5	0.0492316	0.331811	0.4134	FALSE	B
APOBEC3C	0.0493145	-0.0229236	0.413567	FALSE	B
C11orf24	0.0493555	0.140323	0.413567	FALSE	B
PUS3	0.0494101	-0.0496462	0.413588	FALSE	B
SETDB2	0.0494795	-0.069957	0.413734	FALSE	B
ABCG1	0.0496162	-0.0431863	0.41428	FALSE	B
YARS2	0.0496489	-0.0217029	0.41428	FALSE	B
ARID4B	0.0497033	0.122506	0.414298	FALSE	B
ADD1	0.0504039	0.0923811	0.414931	FALSE	B
CCDC6	0.0508785	0.110167	0.414931	FALSE	B
CENPJ	0.0502893	-0.0402546	0.414931	FALSE	B
COA1	0.0510772	-0.019255	0.414931	FALSE	B
DMTF1	0.0500276	0.0859227	0.414931	FALSE	B
FGD2	0.0499917	-0.19957	0.414931	FALSE	B
GCHFR	0.0504312	0.0479336	0.414931	FALSE	B
HCST	0.050515	0.233011	0.414931	FALSE	B
HOOK2	0.0506925	0.00649003	0.414931	FALSE	B
KMT2D	0.0507108	-0.0723266	0.414931	FALSE	B
MDP1	0.0510692	0.028837	0.414931	FALSE	B
MMAB	0.0500594	-0.062207	0.414931	FALSE	B
MSN	0.0511358	-0.0498516	0.414931	FALSE	B
MTMR9	0.0504683	-0.0425635	0.414931	FALSE	B
NPC2	0.049951	-0.165569	0.414931	FALSE	B
OPA3	0.0505734	0.0364399	0.414931	FALSE	B
PANK4	0.0510864	-0.015806	0.414931	FALSE	B
PFKP	0.05041	0.103567	0.414931	FALSE	B
RHEB	0.0509394	-0.0236841	0.414931	FALSE	B
RNH1	0.0500956	0.191585	0.414931	FALSE	B
SLC25A53	0.0502587	-0.00683008	0.414931	FALSE	B
SNRK	0.0508905	0.0624138	0.414931	FALSE	B
TPP1	0.0504233	-0.0879605	0.414931	FALSE	B
USP48	0.0508578	0.125863	0.414931	FALSE	B
VPS11	0.0509549	-0.00987493	0.414931	FALSE	B
ZNF143	0.0507966	-0.00271784	0.414931	FALSE	B
MRPL45	0.05146	-0.041341	0.416287	FALSE	B
SRSF6	0.0514234	0.00333618	0.416287	FALSE	B
ZNF383	0.0514451	-0.00958542	0.416287	FALSE	B
BABAM1	0.0515717	0.0232433	0.416343	FALSE	B
L3MBTL2	0.0515696	0.00531915	0.416343	FALSE	B
CTC-281F24.3	0.0520563	0.0421712	0.416697	FALSE	B
LINC00869	0.0521282	-0.0708278	0.416697	FALSE	B
MRPL23	0.0520952	-0.064924	0.416697	FALSE	B
NUAK2	0.0520964	-0.170449	0.416697	FALSE	B
PIP5K1B	0.0522642	-0.0409893	0.416697	FALSE	B
RMI1	0.0522727	0.0385467	0.416697	FALSE	B
RPL11	0.0519083	0.160835	0.416697	FALSE	B
RRP7A	0.0516798	-0.0313844	0.416697	FALSE	B
TMEM185B	0.0521679	0.00210501	0.416697	FALSE	B
TMUB1	0.0523097	-0.0124687	0.416697	FALSE	B
TSSC4	0.0521474	-0.0538293	0.416697	FALSE	B
UNC13D	0.0522068	0.0516035	0.416697	FALSE	B
VPS28	0.0522042	0.193233	0.416697	FALSE	B
WIPF2	0.0523491	-0.0134428	0.416697	FALSE	B
NOL12	0.0524137	0.0541485	0.416794	FALSE	B
CCDC144NL-AS1	0.0526022		0.417875	FALSE	B
TRAF2	0.0526712	-0.0222368	0.418006	FALSE	B
TCF25	0.052765	0.0817211	0.418332	FALSE	B
ARIH1	0.0530627	0.0174525	0.418606	FALSE	B
CA2	0.052962	-0.0502806	0.418606	FALSE	B
FAR1	0.0530023	-0.017169	0.418606	FALSE	B
ITM2B	0.0530153	-0.0844873	0.418606	FALSE	B
SNX4	0.0529147	0.0957404	0.418606	FALSE	B
IGHG3	0.0531749	-0.207204	0.419075	FALSE	B
ZNF408	0.0533729	-0.0190328	0.420219	FALSE	B
LINC01481	0.0535963	-0.0043709	0.421561	FALSE	B
HMGCR	0.0536497	-0.0418164	0.421564	FALSE	B
TTC32	0.0537356	0.0706937	0.421822	FALSE	B
ATM	0.0539319	-0.0242931	0.422184	FALSE	B
LEPROTL1	0.0539229	0.0117874	0.422184	FALSE	B
MCMBP	0.053941	-0.0396602	0.422184	FALSE	B
LILRB1	0.0540004	-0.0608207	0.422233	FALSE	B
HSP90AA1	0.0540717	-0.403057	0.422376	FALSE	B
ZFYVE27	0.054247	-0.0331301	0.423329	FALSE	B
ASB1	0.0546008	0.0384832	0.423662	FALSE	B
HDHD3	0.0546257	0.0315372	0.423662	FALSE	B
HNRNPR	0.0546489	0.062495	0.423662	FALSE	B
MBP	0.0544949	0.0941159	0.423662	FALSE	B
MCTP2	0.0545869	0.111474	0.423662	FALSE	B
PPP2R5C	0.0546626	-0.0488286	0.423662	FALSE	B
ZYG11B	0.0545537	0.0150858	0.423662	FALSE	B
AC241377.1	0.0550014	0.0490598	0.424405	FALSE	B
ECH1	0.0550513	0.126512	0.424405	FALSE	B
F11R	0.054963	0.00795396	0.424405	FALSE	B
SLC25A36	0.0550787	0.1794	0.424405	FALSE	B
TMEM256	0.0550026	-0.0609867	0.424405	FALSE	B
WASH5P	0.054827	-0.073024	0.424405	FALSE	B
CEP44	0.0554783	0.0489975	0.425337	FALSE	B
LRRFIP2	0.0555397	0.0517863	0.425337	FALSE	B
MT2A	0.0554634	0.088003	0.425337	FALSE	B
NVL	0.0554147	-0.021799	0.425337	FALSE	B
RP11-1094M14.11	0.0554533	-0.0325872	0.425337	FALSE	B
TSC22D1	0.0555741	-0.0538012	0.425337	FALSE	B
ZDHHC6	0.0554811	0.0549445	0.425337	FALSE	B
ADARB1	0.0558205	-0.047663	0.425476	FALSE	B
CLEC4A	0.0556854	-0.0492108	0.425476	FALSE	B
QSOX1	0.0557775	-0.0129176	0.425476	FALSE	B
RIF1	0.0559508	-0.0319277	0.425476	FALSE	B
ROCK1	0.0558678	-0.121452	0.425476	FALSE	B
RP11-126O1.6	0.0559668	0.0395132	0.425476	FALSE	B
YTHDF3	0.0557356	0.00727219	0.425476	FALSE	B
ASXL2	0.0563343	-0.00451872	0.426147	FALSE	B
EMC3	0.0564213	0.00532894	0.426147	FALSE	B
INTS3	0.0564838	-0.0410356	0.426147	FALSE	B
PHF21A	0.0564266	0.0591901	0.426147	FALSE	B
PIK3IP1	0.0564467	0.156802	0.426147	FALSE	B
SIRT2	0.0562273	-0.0500142	0.426147	FALSE	B
ST7L	0.0562005	0.0369724	0.426147	FALSE	B
TFEB	0.0563906	0.207336	0.426147	FALSE	B
C2orf49	0.0565948	0.0376474	0.42658	FALSE	B
ZBTB16	0.0567505	0.126541	0.427349	FALSE	B
CASP2	0.0568163	-0.0145706	0.427439	FALSE	B
EP400NL	0.0568985	0.0482498	0.427653	FALSE	B
FOXO3	0.0569767	0.0564258	0.427836	FALSE	B
NPEPPS	0.0571299	-0.281864	0.428208	FALSE	B
SCO1	0.0571878	-0.0395952	0.428208	FALSE	B
SNRPA	0.0571513	0.124883	0.428208	FALSE	B
ANXA6	0.0572546	-0.331339	0.428305	FALSE	B
DDX55	0.0573741	0.00443917	0.428419	FALSE	B
LINC00680	0.0573776	0.0457471	0.428419	FALSE	B
TCAF1	0.0575154	-0.0291843	0.429045	FALSE	B
BEX3	0.0578374	-0.0744622	0.429617	FALSE	B
CAMK1D	0.0578622	-0.283563	0.429617	FALSE	B
LYAR	0.0578526	-0.0551738	0.429617	FALSE	B
PUSL1	0.0578466	-0.0311301	0.429617	FALSE	B
RBM22	0.0576543	-0.0796383	0.429617	FALSE	B
PPIP5K2	0.0579601	0.0318338	0.429943	FALSE	B
ABHD13	0.0581376	-0.0226042	0.430071	FALSE	B
ADNP	0.0587562	-0.0301553	0.430071	FALSE	B
ASL	0.0585636	0.0638864	0.430071	FALSE	B
C1GALT1C1	0.0589911	-0.000437918	0.430071	FALSE	B
CACFD1	0.0580912	-0.0225602	0.430071	FALSE	B
CDKN2AIPNL	0.0590592	0.0099834	0.430071	FALSE	B
CHMP6	0.059099	-0.0143017	0.430071	FALSE	B
DTX2	0.0587898	0.0501466	0.430071	FALSE	B
ICE2	0.0583188	0.0648211	0.430071	FALSE	B
NDUFAB1	0.0591131	0.117735	0.430071	FALSE	B
PHB2	0.0587448	0.0652848	0.430071	FALSE	B
PLK3	0.0590957	0.0492266	0.430071	FALSE	B
RIN3	0.0584241	0.0937805	0.430071	FALSE	B
RP3-395M20.12	0.058282	-0.0125737	0.430071	FALSE	B
RRN3P1	0.0589764	-0.0386537	0.430071	FALSE	B
SLC39A10	0.0588633	0.0782023	0.430071	FALSE	B
SMIM14	0.0589569	-0.0659906	0.430071	FALSE	B
SSR1	0.0590519	0.0400955	0.430071	FALSE	B
TRUB2	0.059045	0.00697589	0.430071	FALSE	B
UBE2E3	0.0589111	0.0662069	0.430071	FALSE	B
ZMAT1	0.058733	0.0590267	0.430071	FALSE	B
CDKN2D	0.0593546	-0.0653418	0.431433	FALSE	B
ADCK4	0.0594952	-0.0212653	0.43206	FALSE	B
SP2	0.0596173	0.0449099	0.432158	FALSE	B
VCPIP1	0.0595729	-0.00434001	0.432158	FALSE	B
DESI1	0.0596991	-0.0764276	0.432357	FALSE	B
ACAT1	0.0598133	-0.0633222	0.432396	FALSE	B
RNF40	0.0597671	0.0651932	0.432396	FALSE	B
EIF5A	0.0600114	0.337319	0.43304	FALSE	B
PLEKHG1	0.0599887	0.122126	0.43304	FALSE	B
UQCR10	0.0601266	0.00953104	0.433479	FALSE	B
HLA-V	0.0602865	-0.0488993	0.433676	FALSE	B
SZRD1	0.0602447	-0.104502	0.433676	FALSE	B
TAF6	0.0603176	0.00869801	0.433676	FALSE	B
CKAP5	0.0604293	0.0463563	0.434086	FALSE	B
HTATSF1	0.0605525	0.0456473	0.434187	FALSE	B
MIEF1	0.0604997	-0.0300341	0.434187	FALSE	B
CDIPT	0.0607866	-0.0192181	0.4343	FALSE	B
HMGA1	0.0607857	0.204774	0.4343	FALSE	B
SDAD1	0.060779	-0.0973547	0.4343	FALSE	B
TRIM44	0.0606723	-0.0664793	0.4343	FALSE	B
ATHL1	0.0609503	0.0753627	0.434379	FALSE	B
ING4	0.0609616	-0.0123658	0.434379	FALSE	B
NMT1	0.0609503	0.0769095	0.434379	FALSE	B
MYO1F	0.0612222	-0.0319428	0.435845	FALSE	B
TBL1X	0.0613378	0.0348832	0.436278	FALSE	B
RAB11B-AS1	0.0614493	-0.0356393	0.43629	FALSE	B
VCP	0.0613945	0.0152763	0.43629	FALSE	B
EIF2S2	0.062598	-0.0566135	0.436473	FALSE	B
ERV3-1	0.0620515	0.0714155	0.436473	FALSE	B
GPX1	0.0624557	-0.595462	0.436473	FALSE	B
HUS1	0.0622645	-0.00603007	0.436473	FALSE	B
IKBKAP	0.0619055	-0.0269235	0.436473	FALSE	B
INTS8	0.0626244	0.0337128	0.436473	FALSE	B
KCNQ1OT1	0.0627705	-0.0400603	0.436473	FALSE	B
KPNA3	0.0629748	0.0110989	0.436473	FALSE	B
LMAN2L	0.0630668	-0.0336071	0.436473	FALSE	B
NOD1	0.0626657	0.0521184	0.436473	FALSE	B
PRPS2	0.0617497	-0.0312254	0.436473	FALSE	B
PSMC1	0.0630137	0.0517964	0.436473	FALSE	B
RAB11FIP2	0.0623385	-0.0245806	0.436473	FALSE	B
RNU5D-1	0.0619496	0.0558961	0.436473	FALSE	B
RP11-108M9.4	0.0623433	-0.0249053	0.436473	FALSE	B
RP11-475C16.1	0.0627224	-0.0349736	0.436473	FALSE	B
SAP30BP	0.0620123	0.106269	0.436473	FALSE	B
SEL1L3	0.062906	-0.180183	0.436473	FALSE	B
SMCHD1	0.0617726	0.305389	0.436473	FALSE	B
SMDT1	0.062442	0.377247	0.436473	FALSE	B
SUGP1	0.0630429	0.00550802	0.436473	FALSE	B
SUPT5H	0.062933	-0.00843555	0.436473	FALSE	B
TMEM243	0.0629573	0.287371	0.436473	FALSE	B
TRMT10B	0.0620301	-0.0170207	0.436473	FALSE	B
TRMT112	0.0623367	-0.193862	0.436473	FALSE	B
TUT1	0.0627391	0.0393386	0.436473	FALSE	B
YWHAH	0.0621463	-0.0999272	0.436473	FALSE	B
ZC3H3	0.0622509	0.0316996	0.436473	FALSE	B
ZNF714	0.06182	-0.020782	0.436473	FALSE	B
AC005037.3	0.0633833	0.081566	0.437124	FALSE	B
AC074289.1	0.0638276	0.0782139	0.437124	FALSE	B
ATG14	0.0639205	0.067738	0.437124	FALSE	B
C11orf80	0.0633243	0.0903629	0.437124	FALSE	B
C17orf89	0.0633495	-0.0842505	0.437124	FALSE	B
DDX41	0.0639461	0.0539033	0.437124	FALSE	B
ELAC2	0.0639475	0.0322322	0.437124	FALSE	B
HVCN1	0.0639695	-0.373497	0.437124	FALSE	B
MAP3K13	0.0636299	-0.0380001	0.437124	FALSE	B
MED6	0.0638761	0.080668	0.437124	FALSE	B
PIN1	0.0640404	0.084144	0.437124	FALSE	B
PSMG3	0.0637457	0.0117122	0.437124	FALSE	B
RAB4A	0.0635878	0.0399194	0.437124	FALSE	B
RYBP	0.0638501	-0.031952	0.437124	FALSE	B
SNX2	0.063935	-0.407495	0.437124	FALSE	B
ZNF507	0.0640186	0.0513945	0.437124	FALSE	B
AASDH	0.0643323	0.0011506	0.43797	FALSE	B
ALAD	0.0644948	-0.0543053	0.43797	FALSE	B
ANKFY1	0.0644504	-0.0270332	0.43797	FALSE	B
EIF1AD	0.06438	0.006845	0.43797	FALSE	B
LRRC14	0.0644509	0.00915378	0.43797	FALSE	B
LRRC8D	0.0643492	0.032634	0.43797	FALSE	B
ABCF1	0.0646757	0.103572	0.438824	FALSE	B
SERTAD2	0.0648965	0.0391805	0.439946	FALSE	B
UBE2W	0.0651389	0.0545705	0.441214	FALSE	B
ALKBH5	0.065743	0.0068581	0.441627	FALSE	B
CAT	0.0658891	-0.0992512	0.441627	FALSE	B
FAM21A	0.0658253	0.0592185	0.441627	FALSE	B
GS1-124K5.12	0.0657372	-0.0203108	0.441627	FALSE	B
HSPH1	0.0658494	-0.138565	0.441627	FALSE	B
LYPLA1	0.0656505	-0.0620884	0.441627	FALSE	B
PRKDC	0.0656892	-0.0515125	0.441627	FALSE	B
PTTG1	0.0659219	0.0014601	0.441627	FALSE	B
RAF1	0.0653933	-0.0636974	0.441627	FALSE	B
RUBCN	0.0653377	0.0509061	0.441627	FALSE	B
SLC35A1	0.0656028	0.0491141	0.441627	FALSE	B
TMEM102	0.0655754	-0.0189118	0.441627	FALSE	B
TMEM57	0.0658869	0.0350528	0.441627	FALSE	B
GATM	0.0661905	-0.0316878	0.442308	FALSE	B
SNHG9	0.0661902	0.171277	0.442308	FALSE	B
SRSF10	0.0660891	0.170894	0.442308	FALSE	B
RPLP1	0.0662797	-0.298184	0.442533	FALSE	B
CASP1	0.0671226	-0.103025	0.442972	FALSE	B
CCL5	0.0672276	-0.0998114	0.442972	FALSE	B
EPB41	0.0671023	0.232868	0.442972	FALSE	B
FASTKD2	0.0668386	0.0387355	0.442972	FALSE	B
GNPTAB	0.0669002	0.0974261	0.442972	FALSE	B
KDELR2	0.0668768	0.1272	0.442972	FALSE	B
KRTCAP2	0.0672925	-0.0973477	0.442972	FALSE	B
MICAL1	0.0664367	0.0758308	0.442972	FALSE	B
MRPL50	0.0665755	0.0404993	0.442972	FALSE	B
RBM33	0.0672647	0.0745968	0.442972	FALSE	B
RNF219	0.0670131	0.0204516	0.442972	FALSE	B
RPL5	0.0668975	0.318853	0.442972	FALSE	B
RSF1	0.067173	-0.0385845	0.442972	FALSE	B
SRSF2	0.0667102	-0.173678	0.442972	FALSE	B
TP53RK	0.0669657	-0.0133007	0.442972	FALSE	B
TPD52	0.0666175	-0.233843	0.442972	FALSE	B
TRPC4AP	0.0665433	-0.0125899	0.442972	FALSE	B
METTL15	0.067428	0.0165425	0.44313	FALSE	B
UBIAD1	0.0673904	-0.0444368	0.44313	FALSE	B
OPA1	0.0677098	0.0624664	0.444248	FALSE	B
POLR2F	0.0676611	-0.0476025	0.444248	FALSE	B
KHSRP	0.0679582	-0.0276262	0.445397	FALSE	B
LSM2	0.0679969	0.223891	0.445397	FALSE	B
SNF8	0.0681753	0.0656122	0.445464	FALSE	B
TIA1	0.0681648	-0.0749555	0.445464	FALSE	B
ZNF486	0.0680877	0.028199	0.445464	FALSE	B
CCDC127	0.0684433	-0.0138846	0.446116	FALSE	B
PPIF	0.0684042	-0.0318012	0.446116	FALSE	B
TIMM10B	0.068409	-0.0339031	0.446116	FALSE	B
CCAR2	0.068527	-0.0128685	0.446296	FALSE	B
HERC2	0.0686147	0.0513109	0.446501	FALSE	B
COMMD8	0.0691116	0.0641579	0.449367	FALSE	B
ARID4A	0.0693445	0.0664608	0.45023	FALSE	B
GPAA1	0.06942	-0.00507278	0.45023	FALSE	B
KLHDC7B	0.0694708	0.0437693	0.45023	FALSE	B
TOB1	0.0694603	-0.0347959	0.45023	FALSE	B
ZNF430	0.0696366	0.0980716	0.450936	FALSE	B
NEDD9	0.0697027	-0.081603	0.450997	FALSE	B
GRIPAP1	0.0698573	-0.0203018	0.45163	FALSE	B
FCMR	0.0702067	0.593989	0.451724	FALSE	B
GRINA	0.0701993	-0.164721	0.451724	FALSE	B
SCO2	0.070167	0.0221647	0.451724	FALSE	B
THOC7	0.0700802	0.0598925	0.451724	FALSE	B
TP53INP1	0.0699761	0.183956	0.451724	FALSE	B
ZNHIT3	0.0702126	-0.0328396	0.451724	FALSE	B
MYO1B	0.0703616	-0.0705824	0.452317	FALSE	B
MANF	0.0704331	-0.0262846	0.452411	FALSE	B
WBP11	0.0705674	0.107452	0.452907	FALSE	B
ALG3	0.070631	-0.0566098	0.45295	FALSE	B
CALR	0.0710996	-0.140176	0.453032	FALSE	B
CNPPD1	0.070923	0.166377	0.453032	FALSE	B
DAP	0.0710674	-0.0548026	0.453032	FALSE	B
MCM2	0.0708478	0.0160906	0.453032	FALSE	B
NOB1	0.0710454	0.0995651	0.453032	FALSE	B
PARP10	0.0708991	-0.0509999	0.453032	FALSE	B
TBC1D22A	0.0707997	0.116934	0.453032	FALSE	B
ZBTB8OS	0.0710064	0.115678	0.453032	FALSE	B
MT-ND6	0.0712115	-0.348973	0.453382	FALSE	B
SEC24C	0.0714221	0.050998	0.454359	FALSE	B
SYNE2	0.0715437	0.131694	0.454769	FALSE	B
LRRFIP1	0.0718004	-0.227653	0.455296	FALSE	B
LY96	0.0718557	0.0218333	0.455296	FALSE	B
PRMT5	0.0716892	-0.0430901	0.455296	FALSE	B
RAB3GAP1	0.0718472	0.0615212	0.455296	FALSE	B
BCKDHB	0.0720678	-0.0348904	0.455551	FALSE	B
BOLA2B	0.0719615	-0.0620895	0.455551	FALSE	B
H3F3B	0.0720315	0.702502	0.455551	FALSE	B
ANKRD11	0.0725559	0.102269	0.45566	FALSE	B
BCL7A	0.0727435	-0.0805368	0.45566	FALSE	B
COQ9	0.0723145	0.0442104	0.45566	FALSE	B
FAM107B	0.072785	-0.106844	0.45566	FALSE	B
KLHL2	0.0724362	-0.0365115	0.45566	FALSE	B
KLHL9	0.0727703	0.067949	0.45566	FALSE	B
MGMT	0.0729446	0.0986272	0.45566	FALSE	B
PEX1	0.0724343	0.0402609	0.45566	FALSE	B
SFXN3	0.0728631	0.0176058	0.45566	FALSE	B
SLC35B2	0.0726455	0.0811802	0.45566	FALSE	B
TIPRL	0.0729201	-0.00746406	0.45566	FALSE	B
TMEM39A	0.0727976	-0.0246526	0.45566	FALSE	B
TNFAIP1	0.0722687	-0.0252712	0.45566	FALSE	B
TSPAN32	0.0728511	-0.0476734	0.45566	FALSE	B
VTI1B	0.0727272	-0.0295817	0.45566	FALSE	B
IDH3B	0.0731103	-0.00401821	0.455661	FALSE	B
PIAS3	0.0731151	0.0252656	0.455661	FALSE	B
VAV1	0.073174	-0.0140581	0.455661	FALSE	B
ZNF429	0.0731727	0.0747432	0.455661	FALSE	B
ABCB4	0.073529	0.0581081	0.455727	FALSE	B
CDIP1	0.0737003	0.0381252	0.455727	FALSE	B
H3F3A	0.0732665	-0.203982	0.455727	FALSE	B
MRPL16	0.073572	0.101669	0.455727	FALSE	B
NUP62	0.0735306	0.0653235	0.455727	FALSE	B
TMEM168	0.0736845	-0.0541776	0.455727	FALSE	B
UBE2A	0.0735573	-0.0212544	0.455727	FALSE	B
UBE2D1	0.0735004	-0.0472319	0.455727	FALSE	B
UQCRFS1P1	0.0735911	-0.101648	0.455727	FALSE	B
CHML	0.0743834	-0.0241021	0.456096	FALSE	B
FAM120AOS	0.0744483	0.100832	0.456096	FALSE	B
FAM126A	0.0743217	-0.0393702	0.456096	FALSE	B
FAM222B	0.0742028	-0.0152974	0.456096	FALSE	B
GOT2	0.0741859	-0.00703731	0.456096	FALSE	B
NDUFB3	0.0738321	-0.0141592	0.456096	FALSE	B
PPIAP22	0.0742543	-0.0663553	0.456096	FALSE	B
RITA1	0.0742725	-0.0360981	0.456096	FALSE	B
RP5-827C21.1	0.0742458	0.0549081	0.456096	FALSE	B
SLC39A3	0.0744333	-0.0289656	0.456096	FALSE	B
SNHG5	0.074027	-0.129221	0.456096	FALSE	B
UNK	0.0740275	0.0393432	0.456096	FALSE	B
AKIP1	0.0745342	0.0161993	0.456271	FALSE	B
ANO6	0.074675	-0.0222025	0.456289	FALSE	B
ATP5D	0.0746761	0.0147683	0.456289	FALSE	B
RP3-375P9.2	0.0747093	-0.0460259	0.456289	FALSE	B
ARID2	0.07506	-0.0325379	0.456677	FALSE	B
MAGED2	0.0749659	-0.0230473	0.456677	FALSE	B
RPL35A	0.0749189	-0.182952	0.456677	FALSE	B
TMEM209	0.0749567	-0.0360951	0.456677	FALSE	B
ZNF17	0.0750148	0.01977	0.456677	FALSE	B
CTSO	0.075867	-0.0217579	0.458958	FALSE	B
JAK3	0.0758967	-0.0948268	0.458958	FALSE	B
OARD1	0.0755431	0.0280106	0.458958	FALSE	B
POLR3H	0.0757461	-0.0334841	0.458958	FALSE	B
RPS16	0.0758262	-0.573907	0.458958	FALSE	B
TXNDC9	0.0757387	-0.0508271	0.458958	FALSE	B
UNG	0.0757937	0.0411502	0.458958	FALSE	B
USP8	0.0757953	0.000707002	0.458958	FALSE	B
THYN1	0.0760205	0.177944	0.459358	FALSE	B
CHD2	0.0762326	0.154755	0.459391	FALSE	B
HSD17B8	0.076142	0.0266115	0.459391	FALSE	B
NTHL1	0.0763189	0.0580839	0.459391	FALSE	B
RP11-731F5.2	0.0763002	-0.2814	0.459391	FALSE	B
TMEM2	0.0763521	-0.0629006	0.459391	FALSE	B
ZMAT2	0.0763726	0.132591	0.459391	FALSE	B
FAM32A	0.0764606	0.00561948	0.459549	FALSE	B
PRPF19	0.0765724	-0.000850162	0.459549	FALSE	B
PTGES3	0.0766301	-0.0762983	0.459549	FALSE	B
SMAP1	0.076566	0.0559438	0.459549	FALSE	B
PEF1	0.0766965	-0.0510965	0.459601	FALSE	B
HNRNPA1	0.0769895	0.149194	0.45997	FALSE	B
NKTR	0.0769548	0.0941625	0.45997	FALSE	B
PLCG1	0.076989	0.0434685	0.45997	FALSE	B
RP4-728D4.2	0.0768731	0.0285184	0.45997	FALSE	B
DCTN4	0.0770836	0.0883692	0.460124	FALSE	B
FBXO6	0.0771427	-0.0170731	0.460124	FALSE	B
NHEJ1	0.0771888	0.00507725	0.460124	FALSE	B
SGPP1	0.0776909	0.018779	0.46277	FALSE	B
ATP6V1B2	0.0778627	-0.0276511	0.4631	FALSE	B
CTB-58E17.1	0.0778222	-0.0191933	0.4631	FALSE	B
PARP12	0.0779882	0.0768401	0.463499	FALSE	B
ARPC4	0.0784054	0.0835212	0.463906	FALSE	B
BRK1	0.0786181	-0.107273	0.463906	FALSE	B
CEP120	0.078615	0.0546652	0.463906	FALSE	B
DTD2	0.0786401	0.0397961	0.463906	FALSE	B
LACTB2	0.0784768	-0.00853626	0.463906	FALSE	B
MAD2L2	0.0785602	-0.0602895	0.463906	FALSE	B
MYLIP	0.0782538	-0.180044	0.463906	FALSE	B
PDCD4	0.0784846	0.167676	0.463906	FALSE	B
PIH1D1	0.0783557	-0.0437877	0.463906	FALSE	B
SIRT7	0.0786338	-0.0238382	0.463906	FALSE	B
ATP6V1E1	0.0787535	-0.0344988	0.464231	FALSE	B
AIP	0.0790456	0.245815	0.464616	FALSE	B
KIAA1715	0.0791694	-0.0219373	0.464616	FALSE	B
PGD	0.0790991	-0.0462666	0.464616	FALSE	B
RP11-410L14.2	0.0791058	0.0345518	0.464616	FALSE	B
SYS1	0.0790306	0.0452962	0.464616	FALSE	B
UBTF	0.0791337	0.052615	0.464616	FALSE	B
IGHV4-61	0.07963	0.152235	0.466974	FALSE	B
ABCF2	0.0797622	0.103983	0.467405	FALSE	B
COA3	0.0799157	-0.0223049	0.467719	FALSE	B
PIKFYVE	0.0799333	-0.112912	0.467719	FALSE	B
NDRG3	0.0801823	-0.0425656	0.46883	FALSE	B
FKBP4	0.0803816	-0.0994407	0.469651	FALSE	B
ARMC8	0.0806731	0.0644527	0.469774	FALSE	B
GEMIN5	0.0807571	-0.0051325	0.469774	FALSE	B
IBTK	0.0806711	0.0855643	0.469774	FALSE	B
SERTAD3	0.0807515	-0.0230165	0.469774	FALSE	B
UQCR11	0.0805533	0.210401	0.469774	FALSE	B
ZBTB7A	0.0806238	-0.0146528	0.469774	FALSE	B
AZIN1-AS1	0.0814132	0.0506867	0.470151	FALSE	B
CLINT1	0.0810111	0.0860708	0.470151	FALSE	B
FIP1L1	0.0811198	0.0716088	0.470151	FALSE	B
MRFAP1L1	0.0809808	-0.0900997	0.470151	FALSE	B
MS4A1	0.0813682	-0.335706	0.470151	FALSE	B
PAN3	0.0811946	-0.0408975	0.470151	FALSE	B
SC5D	0.0811655	-0.0233415	0.470151	FALSE	B
TDP1	0.0810475	-0.0379449	0.470151	FALSE	B
TTF2	0.0813754	-0.0169931	0.470151	FALSE	B
WDR12	0.0812393	-0.0631046	0.470151	FALSE	B
FCHSD1	0.0818317	0.0627773	0.470177	FALSE	B
HADHA	0.0818286	0.0933454	0.470177	FALSE	B
HMGCS1	0.0817423	-0.0650227	0.470177	FALSE	B
NT5C3B	0.0815976	-0.0507469	0.470177	FALSE	B
NTAN1	0.0814892	0.0347738	0.470177	FALSE	B
RARRES3	0.0817727	-0.0219975	0.470177	FALSE	B
SIKE1	0.0817607	0.00946177	0.470177	FALSE	B
MRPS2	0.0818937	0.128569	0.470194	FALSE	B
LENG8	0.0820826	-0.0657146	0.470599	FALSE	B
NBPF3	0.0820825	0.00509984	0.470599	FALSE	B
COTL1	0.0825825	-0.390209	0.471695	FALSE	B
CPNE3	0.0823649	0.107614	0.471695	FALSE	B
DDX3X	0.0824768	0.160404	0.471695	FALSE	B
FBXO9	0.0826252	0.0453719	0.471695	FALSE	B
PPIH	0.0824254	-0.0853958	0.471695	FALSE	B
RPA2	0.0826297	-0.0578233	0.471695	FALSE	B
PRIM2	0.0827163	-0.0346064	0.4717	FALSE	B
VPS4B	0.0827491	0.0208536	0.4717	FALSE	B
MRFAP1	0.0828152	-0.0362256	0.471738	FALSE	B
MON2	0.0831046	-0.0370913	0.473048	FALSE	B
HECTD4	0.0832273	0.0168577	0.473069	FALSE	B
RP11-553L6.2	0.0831733	0.0436288	0.473069	FALSE	B
ARF1	0.0836839	0.169335	0.475325	FALSE	B
NAALADL1	0.083776	0.0175615	0.475508	FALSE	B
CCDC18	0.0838869	0.00472962	0.475798	FALSE	B
DENND4B	0.0841663	0.0265339	0.477042	FALSE	B
LMF2	0.0843128	0.011521	0.477532	FALSE	B
CACYBP	0.0844719	-0.120972	0.478093	FALSE	B
ZNF451	0.0845724	0.0702418	0.478321	FALSE	B
MAN1A2	0.0848178	-0.0669637	0.478348	FALSE	B
RNPS1	0.0846638	0.257618	0.478348	FALSE	B
SON	0.0847198	0.272087	0.478348	FALSE	B
ZBP1	0.0847845	0.0602056	0.478348	FALSE	B
COA6	0.0853587	-0.0675629	0.479698	FALSE	B
DNASE1L3	0.0851969	-0.0393006	0.479698	FALSE	B
PITPNB	0.0853269	-0.0165206	0.479698	FALSE	B
TMEM55A	0.0853067	0.00476332	0.479698	FALSE	B
ZNF266	0.0852847	0.0412493	0.479698	FALSE	B
LRRC47	0.085763	-0.0514467	0.48163	FALSE	B
NUDT5	0.0858501	-0.0610164	0.481778	FALSE	B
SSBP1	0.0860178	-0.0344988	0.482379	FALSE	B
ADIPOR2	0.0877882	-0.0269348	0.48249	FALSE	B
ANKHD1	0.0869404	0.140298	0.48249	FALSE	B
ARCN1	0.0873751	0.0433518	0.48249	FALSE	B
BANP	0.0862412	-0.0154883	0.48249	FALSE	B
BRI3BP	0.0873867	-0.0342833	0.48249	FALSE	B
CC2D1A	0.0879313	0.0188231	0.48249	FALSE	B
CCDC130	0.087316	0.0734306	0.48249	FALSE	B
CTD-3092A11.1	0.0868682	-0.0222585	0.48249	FALSE	B
E4F1	0.0878712	0.00462285	0.48249	FALSE	B
FBXW2	0.0877582	-0.0100409	0.48249	FALSE	B
FEM1A	0.0868809	0.0118318	0.48249	FALSE	B
GAS5	0.0864543	-0.553374	0.48249	FALSE	B
HNRNPDL	0.0874113	0.365511	0.48249	FALSE	B
IGHJ4	0.0868202		0.48249	FALSE	B
ING3	0.0877281	0.0136899	0.48249	FALSE	B
MATN1-AS1	0.0877669	-0.00036343	0.48249	FALSE	B
NUDC	0.086701	-0.0760631	0.48249	FALSE	B
NUMB	0.0874592	-0.0561476	0.48249	FALSE	B
PAK2	0.0867825	0.157401	0.48249	FALSE	B
PPIB	0.08702	0.320769	0.48249	FALSE	B
RNPEPL1	0.0867458	-0.0392707	0.48249	FALSE	B
RP11-367G6.3	0.0868033	-0.0755873	0.48249	FALSE	B
RP11-817O13.8	0.0862537	0.0392339	0.48249	FALSE	B
RPL7A	0.0873726	0.171118	0.48249	FALSE	B
SRI	0.0870792	0.032245	0.48249	FALSE	B
TM9SF4	0.087282	0.04805	0.48249	FALSE	B
TMED5	0.0869724	-0.0126734	0.48249	FALSE	B
TOR2A	0.0879694	-0.0673766	0.48249	FALSE	B
TSEN54	0.087508	-0.062593	0.48249	FALSE	B
UBE2O	0.0879792	0.00548797	0.48249	FALSE	B
ZNF410	0.0874739	0.0667605	0.48249	FALSE	B
ZNF761	0.0871644	0.0266969	0.48249	FALSE	B
RAB4B	0.0880589	0.11801	0.482594	FALSE	B
HIKESHI	0.0881892	-0.0148862	0.482975	FALSE	B
DDX19A	0.0883304	-0.0277617	0.483416	FALSE	B
CAMKMT	0.0884869	-0.0355481	0.483939	FALSE	B
CCT3	0.0886798	-0.207312	0.484661	FALSE	B
DNAJC2	0.0893485	-0.0150441	0.486502	FALSE	B
HNRNPC	0.0890956	-0.215188	0.486502	FALSE	B
MRPS26	0.0894007	-0.0191831	0.486502	FALSE	B
NDUFV1	0.0893131	0.0921768	0.486502	FALSE	B
RPS7	0.0891622	0.179064	0.486502	FALSE	B
SMU1	0.0895061	0.0221082	0.486502	FALSE	B
STIM1	0.0892782	0.0048584	0.486502	FALSE	B
ZBTB48	0.0894792	-0.00102321	0.486502	FALSE	B
ACOT8	0.0902844	-0.0273296	0.4876	FALSE	B
CSNK2A1	0.0908465	0.0513656	0.4876	FALSE	B
CYTH1	0.0914709	0.164001	0.4876	FALSE	B
FAM76B	0.0914862	0.0293403	0.4876	FALSE	B
GXYLT1	0.0905381	-0.0243198	0.4876	FALSE	B
KLHL5	0.0907617	-0.0368123	0.4876	FALSE	B
LAMP1	0.0898286	-0.215151	0.4876	FALSE	B
MAP4K4	0.0905745	-0.0343469	0.4876	FALSE	B
MAST3	0.0910699	-0.0286927	0.4876	FALSE	B
MTRR	0.0913651	-0.0168903	0.4876	FALSE	B
NCBP3	0.0909122	-0.0466775	0.4876	FALSE	B
NIN	0.0908691	-0.158205	0.4876	FALSE	B
PLEKHB1	0.0913598	-0.0107491	0.4876	FALSE	B
PSMB4	0.0906661	0.114797	0.4876	FALSE	B
PWP2	0.091248	0.0393177	0.4876	FALSE	B
RPS21	0.0905822	-0.172437	0.4876	FALSE	B
RSRC2	0.0901407	0.119098	0.4876	FALSE	B
SLC38A2	0.0900733	0.0865559	0.4876	FALSE	B
SNHG1	0.0901775	-0.128679	0.4876	FALSE	B
SPCS2	0.0912244	-0.0210287	0.4876	FALSE	B
TBC1D7	0.0907363	0.0473722	0.4876	FALSE	B
TMEM183A	0.0904302	0.0441236	0.4876	FALSE	B
TNFAIP8L1	0.0914	0.0141079	0.4876	FALSE	B
TREX1	0.0907294	-0.0298484	0.4876	FALSE	B
TST	0.0901785	-0.023103	0.4876	FALSE	B
TSTD2	0.0908462	0.0343306	0.4876	FALSE	B
TUBA4A	0.0909367	0.198716	0.4876	FALSE	B
UROS	0.091317	0.0765373	0.4876	FALSE	B
ZNF574	0.090102	0.0309202	0.4876	FALSE	B
CDC14B	0.0916545	0.00943704	0.487842	FALSE	B
CEP170	0.0916468	0.00398448	0.487842	FALSE	B
LINC00339	0.0920526	0.0560933	0.489306	FALSE	B
SUZ12	0.0920482	0.0440532	0.489306	FALSE	B
DCLRE1C	0.0921236	0.0412527	0.489356	FALSE	B
ZNF100	0.0922321	0.0340022	0.489606	FALSE	B
ABCB8	0.0923516	-0.00109242	0.489913	FALSE	B
ANKH	0.0928119	0.0339737	0.490117	FALSE	B
FCHO1	0.0926069	-0.0696768	0.490117	FALSE	B
GINM1	0.0927619	0.0942403	0.490117	FALSE	B
GMPS	0.093156	0.0177512	0.490117	FALSE	B
GNB2	0.0924737	-0.149554	0.490117	FALSE	B
IER2	0.0933762	0.20664	0.490117	FALSE	B
MRPL19	0.0926096	0.021884	0.490117	FALSE	B
MRPL42	0.0932654	-0.0116409	0.490117	FALSE	B
MRPL53	0.0926761	0.0513708	0.490117	FALSE	B
MSH2	0.093357	-0.0201703	0.490117	FALSE	B
NEK7	0.0929988	0.000674899	0.490117	FALSE	B
RBM38	0.093017	0.0329477	0.490117	FALSE	B
RP11-234A1.1	0.0932603	-0.0283263	0.490117	FALSE	B
RP11-889L3.1	0.0931327	-0.0962177	0.490117	FALSE	B
RPL21	0.0933659	-0.699855	0.490117	FALSE	B
ZCCHC10	0.0931756	0.142932	0.490117	FALSE	B
FAF2	0.093608	0.0298856	0.490686	FALSE	B
UNC119	0.0935836	0.00802037	0.490686	FALSE	B
TRAPPC2L	0.0937666	0.131333	0.491194	FALSE	B
SCAND1	0.0938589	0.21635	0.491354	FALSE	B
C6orf48	0.0942569	-0.201496	0.491496	FALSE	B
NOL11	0.0939591	0.0120449	0.491496	FALSE	B
PPP2CA	0.0942268	0.208384	0.491496	FALSE	B
PTGS1	0.0940737	-0.0831768	0.491496	FALSE	B
PTPN7	0.094158	0.0227992	0.491496	FALSE	B
PTPRC	0.0941829	0.187107	0.491496	FALSE	B
DENND4C	0.0943955	0.0433066	0.491574	FALSE	B
SPCS3	0.0943381	-0.0462446	0.491574	FALSE	B
ANKRD13C	0.0947533	-0.0382377	0.492093	FALSE	B
BACH1	0.0947075	0.0572456	0.492093	FALSE	B
CD22	0.0950725	-0.287228	0.492093	FALSE	B
FUZ	0.094876	0.0262353	0.492093	FALSE	B
GIT1	0.0948101	-0.0299725	0.492093	FALSE	B
KAT5	0.0950187	0.00048087	0.492093	FALSE	B
MFF	0.0947991	-0.0181069	0.492093	FALSE	B
PPP4C	0.0946341	0.0121152	0.492093	FALSE	B
RPL18A	0.0951141	0.127747	0.492093	FALSE	B
TMBIM4	0.0950548	0.224161	0.492093	FALSE	B
RPTOR	0.0952612	0.000982281	0.492427	FALSE	B
SSSCA1	0.0953025	-0.00374028	0.492427	FALSE	B
CARD19	0.0954405	-0.0288925	0.4925	FALSE	B
MRPL40	0.0954186	-0.052088	0.4925	FALSE	B
ARGLU1	0.0959905	0.11181	0.492628	FALSE	B
CD200	0.0960228	0.109743	0.492628	FALSE	B
DVL2	0.0957277	0.0235102	0.492628	FALSE	B
EMC8	0.0958913	-0.0232021	0.492628	FALSE	B
GTPBP4	0.0958173	-0.0306585	0.492628	FALSE	B
KIAA1328	0.0959146	-0.0271852	0.492628	FALSE	B
PCNA	0.0959789	-0.0085842	0.492628	FALSE	B
SPCS1	0.0955697	0.30784	0.492628	FALSE	B
THEM6	0.0957887	0.0296104	0.492628	FALSE	B
ACP1	0.096549	0.0181902	0.492807	FALSE	B
AIMP1	0.0968116	-0.00941248	0.492807	FALSE	B
ANXA2R	0.0969109	-0.0722956	0.492807	FALSE	B
BTG1	0.0962558	0.484312	0.492807	FALSE	B
CBLL1	0.0966895	0.0610672	0.492807	FALSE	B
DCPS	0.0968089	0.0443749	0.492807	FALSE	B
FAM199X	0.0965262	-0.0325257	0.492807	FALSE	B
GLB1	0.0961993	0.0268568	0.492807	FALSE	B
KLHL7	0.0966125	-0.029752	0.492807	FALSE	B
MAP1LC3A	0.0967449	0.0310204	0.492807	FALSE	B
PKIG	0.0969252	0.0161392	0.492807	FALSE	B
QRICH1	0.0968197	0.114479	0.492807	FALSE	B
STAG1	0.0962253	-0.0205223	0.492807	FALSE	B
UHRF2	0.096888	-0.0856604	0.492807	FALSE	B
FAM69A	0.0969897	0.0654903	0.492819	FALSE	B
AP4B1	0.0971905	-0.0381335	0.49291	FALSE	B
MBNL3	0.0971228	-0.0459293	0.49291	FALSE	B
ZNF385A	0.0971936	-0.017236	0.49291	FALSE	B
MT-CO3	0.0972864	-0.564546	0.493067	FALSE	B
APMAP	0.0975336	-0.0168565	0.493157	FALSE	B
IFI44	0.0976764	0.0433125	0.493157	FALSE	B
MIB2	0.0973804	-0.0262046	0.493157	FALSE	B
UBA6	0.0975093	0.0237338	0.493157	FALSE	B
UFL1	0.0976169	0.0996516	0.493157	FALSE	B
WNK1	0.0976369	-0.00273088	0.493157	FALSE	B
HPCAL1	0.0979635	0.0767077	0.493319	FALSE	B
LYSMD2	0.0979781	-0.0343107	0.493319	FALSE	B
RSL24D1	0.0979285	-0.0308679	0.493319	FALSE	B
TIMELESS	0.0980146	-0.000182644	0.493319	FALSE	B
UBC	0.0980187	0.58413	0.493319	FALSE	B
ANKRD36	0.0981275	0.0451669	0.493421	FALSE	B
MEGF9	0.0981631	-0.0337665	0.493421	FALSE	B
APH1A	0.0983801	0.104761	0.493888	FALSE	B
EIF3C	0.0983694	-0.0236572	0.493888	FALSE	B
MKKS	0.0985159	-0.0379793	0.494258	FALSE	B
ITGB1BP1	0.0987427	-0.049979	0.49446	FALSE	B
NUBP1	0.0987134	0.0570589	0.49446	FALSE	B
TMEM115	0.0987354	-0.0078198	0.49446	FALSE	B
ANKRD17	0.0990829	-0.0327171	0.495472	FALSE	B
SPAG16	0.0993087	0.028235	0.495472	FALSE	B
SRP68	0.0991507	0.0229954	0.495472	FALSE	B
TMEM63A	0.0993186	0.00851295	0.495472	FALSE	B
VAV2	0.0992541	0.0174497	0.495472	FALSE	B
WDR33	0.0992239	0.075677	0.495472	FALSE	B
WWOX	0.0994363	-0.00254318	0.495748	FALSE	B
CCDC57	0.100191	0.124224	0.495779	FALSE	B
CTSD	0.0999883	0.0157749	0.495779	FALSE	B
FAM159A	0.100079	-0.138237	0.495779	FALSE	B
L3MBTL4	0.0996768	-0.0384617	0.495779	FALSE	B
LCP2	0.0997462	0.0515361	0.495779	FALSE	B
LYRM1	0.0997581	0.051379	0.495779	FALSE	B
NFKBIA	0.099893	0.367166	0.495779	FALSE	B
PCGF6	0.0997182	0.024102	0.495779	FALSE	B
ZCCHC3	0.099656	-0.0417412	0.495779	FALSE	B
ZFP36L1	0.100166	0.381387	0.495779	FALSE	B
ZNF211	0.100151	0.03744	0.495779	FALSE	B
ZNF566	0.100093	-0.0228065	0.495779	FALSE	B
PARP4	0.100355	0.0512423	0.496285	FALSE	B
LDLRAP1	0.100449	0.036999	0.49644	FALSE	B
CD48	0.100718	-0.335018	0.496843	FALSE	B
MTIF3	0.100617	0.139041	0.496843	FALSE	B
RPS11	0.100897	-0.39785	0.496843	FALSE	B
RPS28	0.100906	0.129174	0.496843	FALSE	B
SIPA1	0.100901	0.111746	0.496843	FALSE	B
ZDHHC21	0.100894	0.0597205	0.496843	FALSE	B
EIF6	0.10123	-0.057828	0.497207	FALSE	B
SF1	0.101223	0.243621	0.497207	FALSE	B
STRAP	0.101175	-0.0688724	0.497207	FALSE	B
TMEM106C	0.10106	-0.0287205	0.497207	FALSE	B
AAAS	0.102246	-0.00700022	0.497345	FALSE	B
AATF	0.10142	0.0741815	0.497345	FALSE	B
ANXA5	0.101763	0.0145389	0.497345	FALSE	B
ARPC1A	0.101764	0.0955774	0.497345	FALSE	B
ATP5C1	0.102131	0.101895	0.497345	FALSE	B
BCL9L	0.10238	-0.0309842	0.497345	FALSE	B
BIRC3	0.102442	-0.281284	0.497345	FALSE	B
CEP57	0.103541	0.111647	0.497345	FALSE	B
DHX36	0.10292	0.134574	0.497345	FALSE	B
ELOVL1	0.103494	-0.0875979	0.497345	FALSE	B
ENTPD3-AS1	0.102768	0.0316781	0.497345	FALSE	B
ESAM	0.101838	-0.0973618	0.497345	FALSE	B
FAM21C	0.10336	0.0481268	0.497345	FALSE	B
G3BP2	0.101877	0.0953815	0.497345	FALSE	B
GCSAM	0.102064	-0.061742	0.497345	FALSE	B
GPATCH8	0.10327	-0.0481216	0.497345	FALSE	B
KCMF1	0.102075	-0.0121636	0.497345	FALSE	B
LINS1	0.103269	0.042289	0.497345	FALSE	B
METTL14	0.102968	-0.0156759	0.497345	FALSE	B
MIR155HG	0.102936	0.105548	0.497345	FALSE	B
MITD1	0.103505	-0.0616571	0.497345	FALSE	B
MNDA	0.102703	-0.159402	0.497345	FALSE	B
MRPL54	0.103204	-0.00019942	0.497345	FALSE	B
PCBP2	0.103329	0.141303	0.497345	FALSE	B
PLEKHO1	0.101448	-0.0583197	0.497345	FALSE	B
PPIG	0.103088	-0.142089	0.497345	FALSE	B
PRPF8	0.102352	0.189371	0.497345	FALSE	B
PRR4	0.102456	0.0907068	0.497345	FALSE	B
RALB	0.103572	-0.0294007	0.497345	FALSE	B
RP5-1091N2.9	0.102571	-0.0158685	0.497345	FALSE	B
SLC2A5	0.102501	-0.0454087	0.497345	FALSE	B
SMG5	0.103247	0.00676682	0.497345	FALSE	B
SMG6	0.102021	-0.0213622	0.497345	FALSE	B
SMURF2	0.101908	-0.0222431	0.497345	FALSE	B
TOM1	0.101347	0.0336421	0.497345	FALSE	B
UQCC2	0.103233	-0.0287462	0.497345	FALSE	B
ZC3HAV1	0.103312	-0.0579201	0.497345	FALSE	B
ANAPC16	0.10412	0.170451	0.499025	FALSE	B
ATL2	0.104665	-0.0375142	0.499025	FALSE	B
GON4L	0.104355	0.106006	0.499025	FALSE	B
LY86-AS1	0.104317	-0.0349242	0.499025	FALSE	B
NIPSNAP1	0.104397	0.0407571	0.499025	FALSE	B
PIGC	0.104247	-0.0113525	0.499025	FALSE	B
PMPCB	0.104538	0.13363	0.499025	FALSE	B
POU2F2	0.104449	0.176731	0.499025	FALSE	B
RPL39L	0.104571	0.00383855	0.499025	FALSE	B
SLC25A12	0.104675	0.0195387	0.499025	FALSE	B
STAG3L3	0.104514	0.0879526	0.499025	FALSE	B
XXbac-BPG32J3.22	0.104593	-0.196048	0.499025	FALSE	B
AZI2	0.104812	-0.0837686	0.499262	FALSE	B
DDX28	0.105123	-0.00514725	0.499262	FALSE	B
DUSP2	0.104989	0.106589	0.499262	FALSE	B
IFRD2	0.105065	-0.0989649	0.499262	FALSE	B
NUP98	0.105018	0.0498418	0.499262	FALSE	B
SPI1	0.105164	-0.101974	0.499262	FALSE	B
TPK1	0.105131	0.0585304	0.499262	FALSE	B
HDDC3	0.105315	-0.0109762	0.499383	FALSE	B
TMC8	0.10531	-0.0188385	0.499383	FALSE	B
HBA2	0.105431	0.116414	0.499635	FALSE	B
PPP6C	0.105565	0.0566082	0.499927	FALSE	B
RBM41	0.105618	0.0309825	0.499927	FALSE	B
HTRA2	0.10572	-0.0391368	0.500111	FALSE	B
C1orf174	0.105957	-0.0406751	0.500435	FALSE	B
LTA	0.105854	0.0381076	0.500435	FALSE	B
UBALD1	0.105978	0.0336467	0.500435	FALSE	B
SNW1	0.106182	0.0897586	0.501105	FALSE	B
TMPO	0.106417	0.0276709	0.501917	FALSE	B
ARRDC3	0.106852	-0.0492666	0.502923	FALSE	B
BUD31	0.106989	0.0180459	0.502923	FALSE	B
CDC26	0.106917	0.0376928	0.502923	FALSE	B
CEBPZ	0.107146	0.0984409	0.502923	FALSE	B
CLECL1	0.107327	-0.0380662	0.502923	FALSE	B
FUCA1	0.107271	-0.00850133	0.502923	FALSE	B
GRAMD1C	0.106697	-0.0318767	0.502923	FALSE	B
RP11-144G6.12	0.107244	0.0487743	0.502923	FALSE	B
TRAPPC4	0.10722	-0.0447012	0.502923	FALSE	B
TSPO	0.107006	-0.0392002	0.502923	FALSE	B
ZNF33B	0.107016	-0.039345	0.502923	FALSE	B
CNFN	0.107399	-0.0287169	0.502966	FALSE	B
C1orf220	0.107712	0.00149184	0.503545	FALSE	B
LCMT1	0.107655	0.0545224	0.503545	FALSE	B
MX2	0.107633	0.105152	0.503545	FALSE	B
ARPP19	0.108207	0.0382463	0.504762	FALSE	B
FLII	0.108265	0.0627511	0.504762	FALSE	B
MAP2K7	0.108101	-0.0250931	0.504762	FALSE	B
MEPCE	0.108407	-0.0312313	0.504762	FALSE	B
MUTYH	0.108274	0.0258051	0.504762	FALSE	B
NUP205	0.108379	-0.0321757	0.504762	FALSE	B
TRIB2	0.108417	-0.0439439	0.504762	FALSE	B
COPS6	0.108854	-0.0302492	0.50561	FALSE	B
DYNLT1	0.108808	0.0414616	0.50561	FALSE	B
SLIRP	0.108759	-0.0637636	0.50561	FALSE	B
SVBP	0.108818	-0.0328162	0.50561	FALSE	B
TXNDC17	0.108981	-0.0430524	0.505904	FALSE	B
NAT10	0.109075	0.0196099	0.506046	FALSE	B
CD151	0.10934	0.0596995	0.506686	FALSE	B
SERTAD1	0.109326	0.00962693	0.506686	FALSE	B
ANKRD54	0.109563	0.0274488	0.506833	FALSE	B
FAM208A	0.109554	0.013496	0.506833	FALSE	B
PRKX	0.109535	-0.0368895	0.506833	FALSE	B
ENO1	0.109814	-0.151269	0.506947	FALSE	B
ODC1	0.109809	-0.164111	0.506947	FALSE	B
PPM1D	0.109684	0.00728773	0.506947	FALSE	B
TMEM141	0.109843	0.108239	0.506947	FALSE	B
AARSD1	0.110218	0.0741631	0.507701	FALSE	B
RNF10	0.110325	0.0693141	0.507701	FALSE	B
RTN3	0.110252	-0.0664486	0.507701	FALSE	B
TMEM106B	0.110096	0.0856751	0.507701	FALSE	B
TTTY15	0.110263	0.00227064	0.507701	FALSE	B
AKAP8L	0.110617	0.0894006	0.507825	FALSE	B
ATP6V1C1	0.110627	0.0224926	0.507825	FALSE	B
GOT1	0.110583	-0.0178533	0.507825	FALSE	B
PAPSS1	0.110683	0.0847366	0.507825	FALSE	B
PSMD4	0.110439	0.182364	0.507825	FALSE	B
SLC1A5	0.110735	-0.0337322	0.507825	FALSE	B
RABL2B	0.110813	0.0282694	0.507887	FALSE	B
FAM122A	0.1109	0.0340947	0.507996	FALSE	B
C12orf76	0.111471	-0.0569212	0.508983	FALSE	B
ORAI3	0.111562	0.0441235	0.508983	FALSE	B
PPP1R9B	0.111348	-0.0439339	0.508983	FALSE	B
PSMC2	0.111493	-0.044837	0.508983	FALSE	B
STAG3L5P	0.111564	-0.0139451	0.508983	FALSE	B
VOPP1	0.111425	0.196722	0.508983	FALSE	B
ZNF207	0.1112	-0.00872802	0.508983	FALSE	B
CD79B	0.111633	-0.318878	0.509005	FALSE	B
BOP1	0.11177	-0.027613	0.509048	FALSE	B
PCGF5	0.111725	-0.000201257	0.509048	FALSE	B
HSDL1	0.111985	0.0373217	0.509563	FALSE	B
KLHL14	0.112036	0.137054	0.509563	FALSE	B
TFG	0.112076	-0.0206442	0.509563	FALSE	B
SNX9	0.11215	0.166805	0.509608	FALSE	B
TCTEX1D2	0.112264	0.0305856	0.509837	FALSE	B
CWC27	0.113101	-0.0280125	0.512761	FALSE	B
SCOC	0.113005	-0.0238481	0.512761	FALSE	B
SESN3	0.113078	0.0889919	0.512761	FALSE	B
PPOX	0.113229	0.0158134	0.512884	FALSE	B
TSG101	0.113258	0.040212	0.512884	FALSE	B
RAB33B	0.113395	-0.0126853	0.512924	FALSE	B
TARSL2	0.113382	0.146627	0.512924	FALSE	B
AC004967.7	0.115124	-0.113912	0.513199	FALSE	B
AES	0.11465	-0.0496005	0.513199	FALSE	B
AP3S1	0.113977	0.0788512	0.513199	FALSE	B
ATP5I	0.115058	0.076865	0.513199	FALSE	B
BNIP3	0.114496	0.0294347	0.513199	FALSE	B
BTN3A2	0.11389	-0.177965	0.513199	FALSE	B
C6orf1	0.114921	-0.0367743	0.513199	FALSE	B
CCDC71	0.115113	-0.027204	0.513199	FALSE	B
CDK5RAP1	0.115004	0.0654468	0.513199	FALSE	B
DRAP1	0.114108	0.277759	0.513199	FALSE	B
GHITM	0.113869	-0.0525205	0.513199	FALSE	B
GTF2H4	0.113771	0.0315884	0.513199	FALSE	B
HSBP1	0.113649	-0.0468754	0.513199	FALSE	B
HSPA9	0.114023	-0.0537613	0.513199	FALSE	B
HTT	0.114914	-0.0466839	0.513199	FALSE	B
INTS12	0.114901	-0.0477554	0.513199	FALSE	B
NAA38	0.114225	-0.0594462	0.513199	FALSE	B
NBR1	0.114547	0.0538011	0.513199	FALSE	B
PRKAR2B	0.113862	-0.034609	0.513199	FALSE	B
RAB3IP	0.114094	-0.0342261	0.513199	FALSE	B
RHBDD2	0.115134	0.0856402	0.513199	FALSE	B
RNMT	0.114028	0.121047	0.513199	FALSE	B
SNRPB2	0.114388	-0.0419352	0.513199	FALSE	B
STAG2	0.114383	0.0844547	0.513199	FALSE	B
TXNDC11	0.114278	0.0534486	0.513199	FALSE	B
ZNF32	0.114558	0.0392416	0.513199	FALSE	B
MPP6	0.115236	-0.145158	0.513363	FALSE	B
ADH5	0.115339	-0.00205742	0.513436	FALSE	B
UTP11	0.115381	-0.0079888	0.513436	FALSE	B
CTD-3074O7.5	0.1156	0.0260204	0.513834	FALSE	B
INVS	0.115588	0.0474382	0.513834	FALSE	B
MRPL39	0.115683	-0.0263195	0.513915	FALSE	B
UPF3A	0.115754	0.054107	0.513946	FALSE	B
ACBD6	0.11671	0.118702	0.514937	FALSE	B
HIGD2A	0.116691	0.20077	0.514937	FALSE	B
LSM10	0.116118	-0.163222	0.514937	FALSE	B
MRPS33	0.116506	-0.0319114	0.514937	FALSE	B
NDUFB11	0.11686	-0.0242219	0.514937	FALSE	B
NOC3L	0.116707	0.124471	0.514937	FALSE	B
RWDD3	0.116369	0.0704679	0.514937	FALSE	B
STAMBPL1	0.116224	0.0738731	0.514937	FALSE	B
STK16	0.116782	0.0421549	0.514937	FALSE	B
TECPR1	0.116484	0.0302059	0.514937	FALSE	B
TMEM258	0.116259	-0.0508102	0.514937	FALSE	B
UQCRB	0.116884	-0.266708	0.514937	FALSE	B
ZBTB2	0.116754	0.0280675	0.514937	FALSE	B
ZNF626	0.11656	0.0413978	0.514937	FALSE	B
PABPC4	0.117099	0.0833413	0.515313	FALSE	B
SH3BGRL2	0.117037	0.0102971	0.515313	FALSE	B
AAR2	0.117634	0.0382845	0.515416	FALSE	B
BTBD7	0.119022	-0.0117277	0.515416	FALSE	B
CASC4	0.118478	-0.0164906	0.515416	FALSE	B
CDC42SE1	0.118575	0.125537	0.515416	FALSE	B
CHMP1A	0.119157	0.00848814	0.515416	FALSE	B
CORO1C	0.11952	-0.0598014	0.515416	FALSE	B
CTPS1	0.119359	-0.0403727	0.515416	FALSE	B
DCAF16	0.118848	0.0156626	0.515416	FALSE	B
DNAJB11	0.118052	-0.0205508	0.515416	FALSE	B
ENY2	0.119292	0.0834321	0.515416	FALSE	B
EP400	0.119073	0.0383919	0.515416	FALSE	B
FUCA2	0.117562	0.0410663	0.515416	FALSE	B
GADD45GIP1	0.118431	0.0132423	0.515416	FALSE	B
GP9	0.117671	-0.0816582	0.515416	FALSE	B
GRAP	0.118103	0.0766996	0.515416	FALSE	B
HMGN2	0.119193	0.0405047	0.515416	FALSE	B
IQSEC1	0.119393	-0.0617352	0.515416	FALSE	B
KDM6A	0.118668	0.00970601	0.515416	FALSE	B
MAPK1	0.118727	0.022109	0.515416	FALSE	B
MSMO1	0.118997	-0.0450486	0.515416	FALSE	B
NAT9	0.117844	0.0500066	0.515416	FALSE	B
NDUFB5	0.118768	0.105955	0.515416	FALSE	B
NSUN2	0.118386	-0.010383	0.515416	FALSE	B
NXF1	0.118959	-0.0502682	0.515416	FALSE	B
PDLIM1	0.117699	-0.0888506	0.515416	FALSE	B
PEMT	0.119499	-0.0124677	0.515416	FALSE	B
PEX13	0.118561	0.0361575	0.515416	FALSE	B
PPID	0.118739	0.0504667	0.515416	FALSE	B
RBL2	0.117306	-0.0410312	0.515416	FALSE	B
RC3H1	0.118254	0.0767139	0.515416	FALSE	B
SMAD5	0.11926	0.0461753	0.515416	FALSE	B
SSR4	0.119081	-0.100429	0.515416	FALSE	B
TMX2	0.119436	0.0744535	0.515416	FALSE	B
TRAPPC11	0.118021	0.023421	0.515416	FALSE	B
TRMT61B	0.117352	-0.0436411	0.515416	FALSE	B
ZKSCAN1	0.117865	0.0474905	0.515416	FALSE	B
ZNF701	0.118897	0.0210979	0.515416	FALSE	B
HNRNPL	0.119837	0.112838	0.515602	FALSE	B
KIAA1191	0.119671	0.130847	0.515602	FALSE	B
MAP3K7CL	0.119888	-0.0567712	0.515602	FALSE	B
OPTN	0.119864	0.0114177	0.515602	FALSE	B
SMIM19	0.119855	0.0724652	0.515602	FALSE	B
BECN1	0.120158	0.0949363	0.516384	FALSE	B
TRMT1	0.1202	-0.0638401	0.516384	FALSE	B
ARFGAP1	0.120566	0.041941	0.516424	FALSE	B
C2orf76	0.120409	0.0336599	0.516424	FALSE	B
CRBN	0.120663	0.0792253	0.516424	FALSE	B
GMFB	0.120639	0.0574271	0.516424	FALSE	B
MT-ND4L	0.120435	-0.394207	0.516424	FALSE	B
PELI1	0.120491	0.205411	0.516424	FALSE	B
SYK	0.120399	0.139322	0.516424	FALSE	B
TMA7	0.120804	0.179902	0.516748	FALSE	B
IMMP2L	0.120948	0.0786352	0.516808	FALSE	B
KIAA0226L	0.120935	0.278008	0.516808	FALSE	B
DFFA	0.121158	-0.0199322	0.51715	FALSE	B
USO1	0.12115	-0.000821378	0.51715	FALSE	B
CUTA	0.121445	0.211316	0.51766	FALSE	B
DLGAP1-AS1	0.121352	0.0205878	0.51766	FALSE	B
TEX264	0.121473	0.0252351	0.51766	FALSE	B
PCYT1A	0.121705	0.0129641	0.518371	FALSE	B
ATXN10	0.122186	0.110023	0.51964	FALSE	B
C17orf49	0.122176	-0.0993981	0.51964	FALSE	B
DNAJC5B	0.122199	-0.0456548	0.51964	FALSE	B
NFKBID	0.122425	0.0644555	0.51988	FALSE	B
SEC23A	0.122452	0.021083	0.51988	FALSE	B
ZC3H7B	0.122397	-0.0175776	0.51988	FALSE	B
ABT1	0.123244	-0.0262406	0.520465	FALSE	B
CMAS	0.122992	0.0483608	0.520465	FALSE	B
KAT6A	0.122817	-0.0671984	0.520465	FALSE	B
POMT1	0.122881	0.00388119	0.520465	FALSE	B
PPM1K	0.122658	-0.121274	0.520465	FALSE	B
RNPEP	0.123227	-0.0480758	0.520465	FALSE	B
RP11-511B23.1	0.123027	-0.0416104	0.520465	FALSE	B
RP9	0.12312	0.0200616	0.520465	FALSE	B
SIN3B	0.123094	-0.0337363	0.520465	FALSE	B
SKAP2	0.122841	-0.0711964	0.520465	FALSE	B
ZFX	0.123482	-0.0537254	0.521192	FALSE	B
NAA50	0.12388	-0.0103059	0.522042	FALSE	B
ODF3B	0.123821	0.05385	0.522042	FALSE	B
RARG	0.12378	0.013934	0.522042	FALSE	B
LINC00494	0.124151	0.072712	0.522908	FALSE	B
GGCT	0.124336	-0.00262518	0.523408	FALSE	B
ABCA6	0.1261		0.523849	FALSE	B
APOL2	0.12593	-0.00880423	0.523849	FALSE	B
ATP5G3	0.125854	-0.0732995	0.523849	FALSE	B
ATP9B	0.126314	0.0804885	0.523849	FALSE	B
BCL6	0.127135	-0.0252791	0.523849	FALSE	B
BTN3A3	0.127097	-0.0434694	0.523849	FALSE	B
C4orf48	0.126333	-0.0315238	0.523849	FALSE	B
CEBPZOS	0.126652	0.0129673	0.523849	FALSE	B
CUL4B	0.124799	-0.00804194	0.523849	FALSE	B
CYB5D2	0.124729	0.0374684	0.523849	FALSE	B
DCAKD	0.125371	0.0191554	0.523849	FALSE	B
DDI2	0.126159	0.0443354	0.523849	FALSE	B
DDX54	0.124697	-0.0411877	0.523849	FALSE	B
EIF4E	0.126356	0.0277929	0.523849	FALSE	B
EIF4E2	0.127172	0.0357931	0.523849	FALSE	B
FAM73B	0.12639	0.0379126	0.523849	FALSE	B
FKBP2	0.127273	-0.0814598	0.523849	FALSE	B
GPS1	0.12675	-0.0341014	0.523849	FALSE	B
GSAP	0.126316	0.104025	0.523849	FALSE	B
IGFLR1	0.125806	0.119353	0.523849	FALSE	B
MAEA	0.125882	-0.000889447	0.523849	FALSE	B
PAIP1	0.126998	0.0159517	0.523849	FALSE	B
PNRC1	0.126587	0.314856	0.523849	FALSE	B
PREP	0.124919	-0.0257862	0.523849	FALSE	B
RANGRF	0.126482	-0.0768278	0.523849	FALSE	B
RAPGEF1	0.1253	-0.0309128	0.523849	FALSE	B
RASAL3	0.125273	-0.0718081	0.523849	FALSE	B
RP11-428G5.5	0.126388	0.0148902	0.523849	FALSE	B
RPL14	0.125855	0.105333	0.523849	FALSE	B
RRP1	0.126297	-0.0257591	0.523849	FALSE	B
SCAMP2	0.126304	0.000440194	0.523849	FALSE	B
SDHAF2	0.125549	0.0245487	0.523849	FALSE	B
SSB	0.125922	-0.0370735	0.523849	FALSE	B
TAF15	0.125905	-0.19416	0.523849	FALSE	B
TMEM44-AS1	0.124814	0.0400069	0.523849	FALSE	B
TPRKB	0.127222	-0.0479287	0.523849	FALSE	B
TRAF6	0.126676	0.00462386	0.523849	FALSE	B
U2AF1	0.126325	0.0830191	0.523849	FALSE	B
UBAP1	0.127166	-0.0219294	0.523849	FALSE	B
UBQLN1	0.126154	0.00979289	0.523849	FALSE	B
ZNF124	0.126827	-0.0125593	0.523849	FALSE	B
ZNF335	0.125831	0.0820627	0.523849	FALSE	B
ZNF790-AS1	0.126974	-0.0260226	0.523849	FALSE	B
ACTR2	0.127539	-0.0780423	0.523859	FALSE	B
BORCS5	0.127453	0.0373722	0.523859	FALSE	B
IGKV1-16	0.127484	0.0303744	0.523859	FALSE	B
SYT11	0.127509	-0.0143325	0.523859	FALSE	B
BCL2	0.127981	0.120804	0.523873	FALSE	B
CHTOP	0.128308	-0.0668621	0.523873	FALSE	B
CLIP1	0.127911	-0.00165762	0.523873	FALSE	B
CYB561A3	0.128142	-0.00174925	0.523873	FALSE	B
FAHD2A	0.128289	-0.0155651	0.523873	FALSE	B
NCF1	0.128424	0.289933	0.523873	FALSE	B
NDUFA10	0.127817	-0.0162767	0.523873	FALSE	B
NUP133	0.128243	6.20818e-05	0.523873	FALSE	B
PDK3	0.127836	-0.043102	0.523873	FALSE	B
RLF	0.127837	0.0623706	0.523873	FALSE	B
TBCE	0.128249	-0.00669951	0.523873	FALSE	B
TM9SF1	0.128389	0.0104475	0.523873	FALSE	B
TMEM123	0.128465	0.0219064	0.523873	FALSE	B
UBL5	0.12764	0.0390221	0.523873	FALSE	B
PAPD5	0.128598	-0.0135354	0.524146	FALSE	B
IKBKG	0.128886	-0.0235063	0.524219	FALSE	B
JADE2	0.128808	0.00731413	0.524219	FALSE	B
LRIF1	0.128941	-0.0668539	0.524219	FALSE	B
PYCARD	0.12892	0.011827	0.524219	FALSE	B
SPECC1L	0.128945	0.0374016	0.524219	FALSE	B
DNAJB2	0.129025	-0.0293135	0.524273	FALSE	B
TUBA1C	0.129181	0.0340338	0.524643	FALSE	B
GSTM4	0.129363	0.0192195	0.525094	FALSE	B
MYL6B	0.129689	0.0814991	0.525094	FALSE	B
NFIC	0.129608	0.0368811	0.525094	FALSE	B
PSMB5	0.129528	-0.0474334	0.525094	FALSE	B
SMIM10L1	0.129638	0.085161	0.525094	FALSE	B
WDFY2	0.129681	-0.0492831	0.525094	FALSE	B
SSRP1	0.129948	-0.0319667	0.525878	FALSE	B
PLEKHM3	0.130084	-0.0222656	0.525892	FALSE	B
SIDT1	0.130064	-0.0186235	0.525892	FALSE	B
ASTE1	0.130975	0.0388131	0.525998	FALSE	B
CAMLG	0.131738	-0.0681323	0.525998	FALSE	B
CBR1	0.130784	-0.0169344	0.525998	FALSE	B
CCT2	0.130768	0.0172222	0.525998	FALSE	B
COMMD3	0.131975	0.109712	0.525998	FALSE	B
CTNNB1	0.131928	0.0545681	0.525998	FALSE	B
DPAGT1	0.130933	-0.00929473	0.525998	FALSE	B
FXR1	0.131979	0.0480388	0.525998	FALSE	B
GCLM	0.131679	-0.0315131	0.525998	FALSE	B
GID4	0.13085	-0.0238494	0.525998	FALSE	B
GID8	0.130237	0.0108174	0.525998	FALSE	B
GOT2P3	0.131843		0.525998	FALSE	B
HS2ST1	0.130497	0.0339635	0.525998	FALSE	B
LINC00094	0.131906	0.013037	0.525998	FALSE	B
LRCH3	0.131376	-0.0350832	0.525998	FALSE	B
MAN2B2	0.131668	0.0304504	0.525998	FALSE	B
MCRIP1	0.131056	-0.0580374	0.525998	FALSE	B
MCRS1	0.132029	0.0598501	0.525998	FALSE	B
MEA1	0.131413	0.0689599	0.525998	FALSE	B
MPHOSPH8	0.1318	0.0695453	0.525998	FALSE	B
MSL2	0.131364	-0.0517786	0.525998	FALSE	B
PARL	0.131382	0.00396051	0.525998	FALSE	B
RPL13AP5	0.131269	0.0498161	0.525998	FALSE	B
RPS23	0.13167	0.187017	0.525998	FALSE	B
SQRDL	0.130904	0.0495925	0.525998	FALSE	B
TMEM251	0.130491	0.0352045	0.525998	FALSE	B
TNIP1	0.131438	0.104577	0.525998	FALSE	B
USP5	0.13063	0.0120902	0.525998	FALSE	B
ZNF195	0.131172	0.0286142	0.525998	FALSE	B
INO80E	0.132245	-0.0712539	0.526333	FALSE	B
LUC7L2	0.132188	-0.00457721	0.526333	FALSE	B
CCSER2	0.132448	-0.0347797	0.526615	FALSE	B
[truncated: 55,337 more rows]

## Sheet: cometWB dex+ vs HC
gene	p_val	avg_log2FC	p_val_adj	isSignificant	cell_type
MT-ATP6	4.96826e-15	-2.7367	3.68794e-11	TRUE	B
EEF1G	3.57948e-13	1.4672	1.32853e-09	TRUE	B
STAG3	3.81007e-12	0.539807	9.42739e-09	TRUE	B
MT-RNR1	6.97175e-12	-1.37797	1.29378e-08	TRUE	B
RP11-796E2.4	3.23859e-11	0.315448	4.80801e-08	FALSE	B
AC090498.1	4.00818e-11	3.69349	4.95879e-08	TRUE	B
RPL41	2.17995e-10	-2.24766	2.31168e-07	TRUE	B
RN7SK	2.66779e-10	1.27781	2.47537e-07	TRUE	B
MT-ND5	3.79724e-10	-1.07795	3.13188e-07	TRUE	B
RPS10P2	4.28125e-10		3.17797e-07		B
CSNK2B	7.67365e-10	0.474425	5.17832e-07	FALSE	B
PTPRCAP	1.47678e-09	0.938903	9.13514e-07	TRUE	B
GLO1	1.89514e-09	0.507139	1.08212e-06	TRUE	B
RCSD1	4.14334e-09	0.88968	2.19686e-06	TRUE	B
RNASEK	4.67744e-09	0.765136	2.21674e-06	TRUE	B
RP11-641D5.1	4.7781e-09	-0.253637	2.21674e-06	FALSE	B
IFITM1	5.31182e-09	0.673851	2.31939e-06	TRUE	B
IGKV1-39	6.14979e-09	0.175515	2.53611e-06	FALSE	B
TRAPPC5	7.16156e-09	0.386918	2.79791e-06	FALSE	B
PRKCB	1.20214e-08	-0.347126	4.29611e-06	FALSE	B
SESN1	1.21539e-08	0.502055	4.29611e-06	TRUE	B
HIST2H2AA4	1.31712e-08	0.194104	4.29834e-06	FALSE	B
RP11-425L10.1	1.33183e-08	-2.12332	4.29834e-06	TRUE	B
MT-ND4	1.52796e-08	-0.684067	4.72586e-06	TRUE	B
MT-ND1	2.77203e-08	-0.949381	7.63824e-06	TRUE	B
NDUFV2	2.77829e-08	0.315344	7.63824e-06	FALSE	B
RPL7AP6	2.71346e-08	0.120938	7.63824e-06	FALSE	B
MT-ND2	3.12587e-08	-0.559666	8.28691e-06	TRUE	B
CTD-2192J16.15	3.95386e-08	0.373072	1.01205e-05	FALSE	B
RP11-371A22.1	4.5758e-08	-1.18927	1.13221e-05	TRUE	B
MATR3.1	4.9257e-08	0.376566	1.14261e-05	FALSE	B
RPS20	4.8121e-08	-1.22669	1.14261e-05	TRUE	B
ELAVL1	5.23215e-08	-0.130944	1.17692e-05	FALSE	B
WASH3P	5.80115e-08	0.247992	1.26653e-05	FALSE	B
AC241585.1	7.11449e-08	0.273109	1.50888e-05	FALSE	B
RPL26P19	8.16702e-08	-0.400699	1.68399e-05	FALSE	B
GPX1P1	1.00939e-07	0.670663	2.02506e-05	TRUE	B
RPL13A	1.21011e-07	-1.11465	2.36386e-05	TRUE	B
RPL21P75	1.87027e-07		3.55976e-05		B
PRICKLE4	2.2115e-07	0.147196	4.104e-05	FALSE	B
NBPF8	2.4333e-07	0.0683442	4.36614e-05	FALSE	B
RPS10	2.51012e-07	1.5197	4.36614e-05	TRUE	B
RPS29	2.52922e-07	-0.860165	4.36614e-05	TRUE	B
NBPF26	3.00688e-07	0.310355	5.07274e-05	FALSE	B
RP11-572P18.1	3.23733e-07		5.34015e-05		B
DDX24	3.40671e-07	0.303404	5.49739e-05	FALSE	B
RPL9	3.63077e-07	-0.537812	5.7343e-05	TRUE	B
IFITM2	4.06301e-07	0.509274	6.28328e-05	TRUE	B
PCBP1	4.16032e-07	-1.20601	6.30246e-05	TRUE	B
PRCD	4.78858e-07	0.130384	7.10912e-05	FALSE	B
EEF1A1P6	5.80995e-07	0.0432376	8.13722e-05	FALSE	B
MTATP6P1	5.78028e-07	-0.552851	8.13722e-05	TRUE	B
OSBPL10	5.68998e-07	-0.122611	8.13722e-05	FALSE	B
UBXN4	6.76432e-07	0.243047	9.29843e-05	FALSE	B
NBEAL1	7.09454e-07	0.0981182	9.57505e-05	FALSE	B
RP11-543P15.1	7.31681e-07	0.0942866	9.6987e-05	FALSE	B
RP11-449H3.3	7.63467e-07	0.0570932	9.94248e-05	FALSE	B
MOB2	8.85869e-07	-0.0598082	0.000113376	FALSE	B
BTG1	9.40639e-07	1.17752	0.000118345	TRUE	B
EIF3CL	1.06495e-06	0.0388881	0.000131752	FALSE	B
ATP6V0C	1.10136e-06	0.346319	0.000134023	FALSE	B
CLNS1A	1.3201e-06	-0.00332951	0.000158049	FALSE	B
RP11-65N13.6	1.47091e-06	-0.213052	0.000173311	FALSE	B
CD52	1.54795e-06	-0.640953	0.000176775	TRUE	B
RPL4	1.54251e-06	-0.473703	0.000176775	FALSE	B
TFDP1	1.62076e-06	-0.0605996	0.000182286	FALSE	B
KLHL5	1.67161e-06	-0.0649053	0.000185199	FALSE	B
H3F3AP4	1.7548e-06	-0.136995	0.000188781	FALSE	B
RN7SL2	1.74817e-06	0.13326	0.000188781	FALSE	B
MPEG1	1.87547e-06	-0.119087	0.00019888	FALSE	B
PTGER4	2.03951e-06	0.0998081	0.000213229	FALSE	B
AAED1	2.11589e-06	-0.0433937	0.000215786	FALSE	B
FKBP5	2.1221e-06	0.215092	0.000215786	FALSE	B
TIMP1	2.29288e-06	0.122621	0.00023	FALSE	B
RBMX	2.33718e-06	0.260989	0.000231318	FALSE	B
MT-CO3	2.48285e-06	-1.1625	0.000242502	TRUE	B
RPL6P27	2.52128e-06	0.197479	0.000243058	FALSE	B
MT-ND6	2.61752e-06	-0.764858	0.000246014	TRUE	B
ZNF737	2.61823e-06	0.0811188	0.000246014	FALSE	B
MT-CYB	2.73043e-06	-0.792549	0.00025335	TRUE	B
C18orf32	2.93523e-06	0.146825	0.00026899	FALSE	B
MT-RNR2	3.04878e-06	-0.849218	0.000275989	TRUE	B
RPS16	3.2168e-06	-0.714662	0.00028769	TRUE	B
RP11-20O24.4	3.30357e-06	-1.55555	0.000290681	TRUE	B
RPL15	3.32855e-06	-0.451562	0.000290681	FALSE	B
RPL27A	3.88773e-06	-0.863235	0.000335565	TRUE	B
MT-ND3	4.31953e-06	-1.15565	0.000368462	TRUE	B
S1PR4	4.37319e-06	-0.130205	0.000368462	FALSE	B
YY1	4.41777e-06	-0.0671532	0.000368462	FALSE	B
ATM	4.79276e-06	-0.0846976	0.000392115	FALSE	B
ZNF585A	4.80701e-06	0.0800664	0.000392115	FALSE	B
RORA-AS1	5.69235e-06	0.0457637	0.000459286	FALSE	B
NPAT	5.84205e-06	0.0721458	0.000466296	FALSE	B
CORO1A	6.01387e-06	-0.313773	0.000474904	FALSE	B
CMPK1	6.95304e-06	-0.261131	0.000543289	FALSE	B
SNHG25	7.33215e-06	0.0471639	0.000566943	FALSE	B
RPS17	7.476e-06	-0.613437	0.000572107	TRUE	B
RPS3AP26	8.35582e-06	0.116782	0.00063291	FALSE	B
PBXIP1	8.82736e-06	-0.0815035	0.000655255	FALSE	B
RPL9P9	8.76069e-06	0.632393	0.000655255	TRUE	B
LINC01480	8.9908e-06	0.234193	0.00066078	FALSE	B
RARRES3	9.13819e-06	-0.0853614	0.000665027	FALSE	B
RPL37	9.82665e-06	-0.549863	0.000708186	TRUE	B
NIN	1.01298e-05	-0.166092	0.000723013	FALSE	B
PSMA6	1.04658e-05	0.189635	0.000732901	FALSE	B
RP11-290D2.6	1.04496e-05	-0.522609	0.000732901	TRUE	B
VPS33A	1.07248e-05	0.0871021	0.000737131	FALSE	B
YWHAB	1.06934e-05	-0.153681	0.000737131	FALSE	B
ZC3H12D	1.137e-05	-0.025695	0.000774308	FALSE	B
RAB5C	1.20711e-05	0.175497	0.000814577	FALSE	B
CCND3	1.26328e-05	0.475787	0.000844803	FALSE	B
COTL1	1.31654e-05	-0.709012	0.000868201	TRUE	B
FRG1HP	1.36692e-05	0.273339	0.000868201	FALSE	B
IGHV3-48	1.36844e-05	-0.0228156	0.000868201	FALSE	B
LAPTM5	1.34354e-05	0.599492	0.000868201	TRUE	B
NDUFC1	1.35991e-05	-0.0654551	0.000868201	FALSE	B
RPL21	1.34724e-05	-0.616789	0.000868201	TRUE	B
RP11-273G15.2	1.41041e-05	0.0510555	0.000887245	FALSE	B
ADAM28	1.56631e-05	0.21435	0.000977037	FALSE	B
FAM234A	1.62066e-05	0.0482695	0.000982132	FALSE	B
NFATC1	1.61873e-05	0.100888	0.000982132	FALSE	B
RNPC3	1.62704e-05	0.124606	0.000982132	FALSE	B
RPL37A	1.6274e-05	-0.759878	0.000982132	TRUE	B
CRIP2	1.67217e-05	-0.0525125	0.000999208	FALSE	B
SEC62	1.68262e-05	0.212372	0.000999208	FALSE	B
RELB	1.70628e-05	-0.192934	0.00100521	FALSE	B
KLF8	1.74867e-05	-0.040935	0.00102207	FALSE	B
SERP1	1.81365e-05	0.109846	0.00105178	FALSE	B
LYN	1.87157e-05	-0.498127	0.00107695	FALSE	B
FADS3	1.95415e-05	-0.0408632	0.00111582	FALSE	B
TPT1	2.19575e-05	-0.576379	0.0012442	TRUE	B
EEF1D	2.21878e-05	0.451316	0.00124773	FALSE	B
RPL17	2.35386e-05	1.05629	0.00131374	TRUE	B
FDFT1	2.38614e-05	0.211452	0.00132181	FALSE	B
TOMM7	2.45234e-05	-0.502554	0.00134842	TRUE	B
BRI3BP	2.59031e-05	-0.049218	0.00141381	FALSE	B
FAM50A	2.6724e-05	-0.115462	0.00144797	FALSE	B
DHRS4L2	2.75008e-05	-0.0501838	0.00147344	FALSE	B
GAB1	2.81866e-05	0.134985	0.00147344	FALSE	B
HLA-DRB5	2.79945e-05	-1.49077	0.00147344	TRUE	B
RP11-9M16.2	2.76856e-05	0.050117	0.00147344	FALSE	B
RPP21	2.81854e-05	0.124774	0.00147344	FALSE	B
CTBP1	2.89922e-05	-0.0401216	0.00150496	FALSE	B
RPS6	2.98008e-05	-0.512678	0.00152973	TRUE	B
WASH6P	2.98817e-05	-0.0756824	0.00152973	FALSE	B
LY6E	3.099e-05	0.459243	0.00156694	FALSE	B
SRM	3.10307e-05	-0.0798669	0.00156694	FALSE	B
CCNH	3.12476e-05	0.13767	0.00156724	FALSE	B
AP000769.1	3.17587e-05	-0.130205	0.00158218	FALSE	B
ARID1B	3.27423e-05	-0.0413683	0.00162031	FALSE	B
RPL23AP42	3.31333e-05	0.0887594	0.0016288	FALSE	B
AHSA2	3.9336e-05	-0.0341649	0.001921	FALSE	B
BRD7	4.00457e-05	-0.0612067	0.00193523	FALSE	B
PRDM2	4.01489e-05	-0.0735609	0.00193523	FALSE	B
CCPG1	4.0831e-05	0.0864354	0.00194288	FALSE	B
DDX18	4.05924e-05	0.191666	0.00194288	FALSE	B
LRRC16A	4.22388e-05	0.107316	0.00199706	FALSE	B
ETS1	4.5269e-05	-0.145609	0.00211889	FALSE	B
RPS28P7	4.53865e-05	0.106522	0.00211889	FALSE	B
ERICH1	4.84227e-05	0.0821515	0.00224651	FALSE	B
FAM200A	4.90354e-05	0.0422592	0.0022608	FALSE	B
ANAPC16	5.11253e-05	0.182027	0.00234214	FALSE	B
ITPA	5.1746e-05	-0.0495224	0.00234214	FALSE	B
NMRK1	5.16618e-05	0.027525	0.00234214	FALSE	B
SLX1B	5.2548e-05	0.0409597	0.0023436	FALSE	B
SMAD4	5.21337e-05	-0.0184814	0.0023436	FALSE	B
ZBTB7A	5.27255e-05	-0.0475413	0.0023436	FALSE	B
RNF145	5.31132e-05	-0.134344	0.00234678	FALSE	B
STXBP2	5.34433e-05	0.163032	0.00234739	FALSE	B
ACTG1	5.42523e-05	-0.56282	0.00235865	TRUE	B
GTPBP6	5.43352e-05	-0.0365275	0.00235865	FALSE	B
C17orf49	5.55099e-05	-0.14894	0.00239564	FALSE	B
NDUFV2P1	5.60447e-05	-0.240293	0.00240474	FALSE	B
IGKC	5.6555e-05	-0.518237	0.00241269	TRUE	B
RPL9P7	5.82318e-05	0.351512	0.00247003	FALSE	B
RP11-148O21.4	5.95086e-05	0.0391958	0.00249566	FALSE	B
SEPT1	5.9235e-05	-0.167029	0.00249566	FALSE	B
LIMD1	6.09201e-05	-0.0663912	0.00254051	FALSE	B
SH3KBP1	6.14486e-05	-0.0650282	0.00254823	FALSE	B
PTP4A2	6.2123e-05	-0.145186	0.00256188	FALSE	B
THAP2	6.32803e-05	0.0479177	0.00259519	FALSE	B
FAM173A	6.41998e-05	0.0978678	0.00261844	FALSE	B
FAM177B	6.48508e-05	0.183029	0.00263053	FALSE	B
ZFP36L2	6.72326e-05	0.669628	0.00271233	TRUE	B
IGHV3-23	7.3396e-05	-0.25721	0.00292913	FALSE	B
SETD5	7.31414e-05	-0.0702661	0.00292913	FALSE	B
DDIT3	7.66964e-05	0.0850458	0.00299641	FALSE	B
HSPA4	7.58859e-05	0.18171	0.00299641	FALSE	B
SNHG7	7.66448e-05	0.26792	0.00299641	FALSE	B
SP110	7.62324e-05	0.19975	0.00299641	FALSE	B
CD44	7.71026e-05	-0.136277	0.00299651	FALSE	B
CCDC69	7.75348e-05	0.156567	0.00299761	FALSE	B
ECH1	7.85811e-05	0.166077	0.00301014	FALSE	B
MRPL38	7.867e-05	0.117542	0.00301014	FALSE	B
YBX3	8.08772e-05	0.448688	0.00307271	FALSE	B
ZNF486	8.11331e-05	0.0352989	0.00307271	FALSE	B
ANKRD39	8.16563e-05	0.0163433	0.00307683	FALSE	B
RNU5D-1	8.22332e-05	0.0556359	0.00308292	FALSE	B
ISY1	8.44947e-05	0.0960039	0.00310146	FALSE	B
PAN3	8.61062e-05	-0.0573135	0.00310146	FALSE	B
PPM1M	8.64882e-05	-0.0683088	0.00310146	FALSE	B
PSMA3-AS1	8.5536e-05	-0.057889	0.00310146	FALSE	B
RP3-375P9.2	8.56731e-05	-0.0418536	0.00310146	FALSE	B
SNX10	8.61345e-05	-0.128274	0.00310146	FALSE	B
TBC1D9	8.42543e-05	-0.0847129	0.00310146	FALSE	B
TMEM140	8.46245e-05	0.0574549	0.00310146	FALSE	B
TSPYL2	8.60595e-05	0.109652	0.00310146	FALSE	B
FAM65A	8.89768e-05	0.149645	0.00316017	FALSE	B
GNPTAB	8.87482e-05	0.0771482	0.00316017	FALSE	B
RP11-428G5.5	8.98126e-05	0.0703636	0.00317466	FALSE	B
H3F3B	9.1212e-05	0.686618	0.00317978	TRUE	B
MS4A7	9.03924e-05	-0.0504496	0.00317978	FALSE	B
SAP30BP	9.12424e-05	0.077876	0.00317978	FALSE	B
CORO1B	9.23269e-05	-0.152352	0.00319671	FALSE	B
SRPRA	9.25895e-05	0.146367	0.00319671	FALSE	B
HADHA	9.37335e-05	0.0506359	0.00320638	FALSE	B
SCAF11	9.36035e-05	-0.0409365	0.00320638	FALSE	B
UBE2V1	9.43195e-05	0.176044	0.00321162	FALSE	B
SEPT7	9.55849e-05	0.324338	0.00323985	FALSE	B
LY75	0.000100168	0.0635604	0.00337977	FALSE	B
RP11-144G6.12	0.00010217	0.0467492	0.00343172	FALSE	B
LINC01588	0.000103341	-0.0392978	0.00345061	FALSE	B
RPS11	0.000103663	-0.477383	0.00345061	FALSE	B
RNU5A-1	0.000109122	0.123017	0.00361614	FALSE	B
CKLF	0.000109835	0.121534	0.00362358	FALSE	B
ARFGEF2	0.000111795	-0.0537553	0.00367193	FALSE	B
SNHG10	0.00011313	0.0629016	0.00369939	FALSE	B
PCIF1	0.000113795	0.0685636	0.00370483	FALSE	B
DOPEY2	0.000114722	-0.0508415	0.00371871	FALSE	B
S100A9	0.000116373	0.0727554	0.0037558	FALSE	B
CNST	0.000122916	0.0720211	0.00394982	FALSE	B
RPLP2	0.000125312	-0.600301	0.00400943	TRUE	B
BROX	0.000127026	0.0519436	0.00401241	FALSE	B
DIAPH1	0.000126107	-0.0336371	0.00401241	FALSE	B
SLC25A1	0.000126513	-0.0731716	0.00401241	FALSE	B
MRPL50	0.000128907	0.0633777	0.00405456	FALSE	B
CD151	0.000131343	0.0597339	0.00411084	FALSE	B
MYC	0.000131804	0.166069	0.00411084	FALSE	B
TOMM20	0.000137786	-0.02379	0.00427943	FALSE	B
RP11-343H5.4	0.000138925		0.00429682		B
UVRAG	0.000140209	0.271236	0.00431855	FALSE	B
AC016739.2	0.000140816	-0.119379	0.00431933	FALSE	B
CH17-431G21.1	0.000142127	0.0284873	0.00434159	FALSE	B
MBD5	0.000143552	-0.0252812	0.00435512	FALSE	B
PLEKHO1	0.000143743	-0.0633895	0.00435512	FALSE	B
KIZ	0.000144964	0.105549	0.00435656	FALSE	B
RBM4	0.000144505	0.175285	0.00435656	FALSE	B
FBL	0.000145579	-0.179678	0.00435738	FALSE	B
SPECC1L	0.0001501	0.0600575	0.00447468	FALSE	B
RP11-69L16.5	0.000150765	-0.0987158	0.00447652	FALSE	B
GABPB1-AS1	0.000151786	0.255228	0.00448887	FALSE	B
ISG20	0.000153745	0.258667	0.00452875	FALSE	B
PABPN1	0.000156568	-0.0726147	0.00459369	FALSE	B
COL6A3	0.000162213	-0.543133	0.00472927	TRUE	B
LINC00959	0.000162463	-0.0212412	0.00472927	FALSE	B
C1orf132	0.000164512	-0.0252087	0.00477022	FALSE	B
RPL27	0.00016541	-0.509373	0.00477759	TRUE	B
GABPB1	0.00016839	0.219795	0.00484481	FALSE	B
MT-CO1	0.000173502	-0.548864	0.00497262	TRUE	B
RBM14	0.00018193	0.0649638	0.00519409	FALSE	B
PNOC	0.000184686	-0.0634742	0.00525259	FALSE	B
ARRDC3	0.000187704	-0.0270572	0.00531804	FALSE	B
MYO5A	0.000192027	-0.0259874	0.00537977	FALSE	B
NUP35	0.000191595	0.0266051	0.00537977	FALSE	B
ZBTB16	0.000192057	0.156997	0.00537977	FALSE	B
SMNDC1	0.000192851	0.0925296	0.0053817	FALSE	B
LTB	0.000193666	-0.484151	0.00538421	FALSE	B
C14orf93	0.000196382	0.0175839	0.00541463	FALSE	B
CAMK1D	0.000196608	-0.226133	0.00541463	FALSE	B
EMG1	0.000196949	0.0920606	0.00541463	FALSE	B
ZNF830	0.000204659	-0.0292468	0.00560583	FALSE	B
RNVU1-15	0.000206576	0.0493007	0.00563755	FALSE	B
ARPC2	0.000208856	-0.170289	0.00567891	FALSE	B
EIF3F	0.000213023	-0.186979	0.00568802	FALSE	B
KANSL1	0.000212998	-0.0259289	0.00568802	FALSE	B
MAP3K1	0.000212102	-0.0903596	0.00568802	FALSE	B
NEAT1	0.000212694	0.219334	0.00568802	FALSE	B
TARDBP	0.000211943	0.101314	0.00568802	FALSE	B
GAS5	0.000215578	-0.552452	0.00573067	TRUE	B
RP11-386I14.4	0.000216164	0.111133	0.00573067	FALSE	B
PCBD1	0.000221893	0.00661096	0.00586161	FALSE	B
MYCBP	0.000225384	0.0628637	0.00593271	FALSE	B
HEBP1	0.000229736	-0.0332423	0.00602589	FALSE	B
IKZF1	0.000233629	-0.101472	0.00610644	FALSE	B
AES	0.000234906	-0.285112	0.00611006	FALSE	B
EIF3J	0.000235414	0.00294442	0.00611006	FALSE	B
C9orf114	0.00023885	0.045696	0.00615618	FALSE	B
HIST1H1E	0.000238777	0.209364	0.00615618	FALSE	B
TPI1	0.000244478	0.250483	0.00627944	FALSE	B
TRAF4	0.000245875	-0.0575778	0.00629355	FALSE	B
PARK7	0.000246929	0.00442611	0.0062988	FALSE	B
CLMN	0.000249589	-0.0226478	0.00632688	FALSE	B
POLD4	0.000249734	-0.282639	0.00632688	FALSE	B
EAPP	0.000254615	0.0960166	0.00642859	FALSE	B
CAPN7	0.000256834	0.0958519	0.00645477	FALSE	B
DDIT4	0.000258196	0.248984	0.00645477	FALSE	B
FTH1	0.00025826	0.423009	0.00645477	FALSE	B
ARPC1A	0.000261017	0.0939611	0.00650176	FALSE	B
GOLGA1	0.000262707	0.0231158	0.00652199	FALSE	B
PCF11	0.000277904	-0.0987322	0.00687627	FALSE	B
GNAI2	0.000281189	-0.0883879	0.00692214	FALSE	B
SRSF10	0.000281623	0.300956	0.00692214	FALSE	B
ANKHD1	0.000283296	0.149981	0.0069264	FALSE	B
OAZ1	0.000283662	0.177055	0.0069264	FALSE	B
XRN1	0.000287926	0.0914309	0.00700745	FALSE	B
PRR4	0.000289693	0.0939905	0.00702743	FALSE	B
ARL6IP1	0.000291895	0.236207	0.00703537	FALSE	B
CWF19L2	0.000291916	0.133086	0.00703537	FALSE	B
DDX50	0.000293324	0.097411	0.00704642	FALSE	B
COMMD6	0.000297454	-0.119366	0.00710334	FALSE	B
RP11-215A21.2	0.000297607	-0.0781132	0.00710334	FALSE	B
PIKFYVE	0.00031386	-0.0936132	0.00744338	FALSE	B
TRIM56	0.000313684	-0.0187633	0.00744338	FALSE	B
TFEB	0.00031971	0.191587	0.00755798	FALSE	B
MDFIC	0.000320855	-0.021861	0.00756098	FALSE	B
TATDN1	0.000325066	0.035665	0.00763597	FALSE	B
CD82	0.000326751	-0.245424	0.00765134	FALSE	B
DDX47	0.000330069	0.066756	0.00770473	FALSE	B
DNM1L	0.000332811	0.0475109	0.00771431	FALSE	B
FUT8	0.000333598	-0.0507518	0.00771431	FALSE	B
RABGGTB	0.000332282	-0.082338	0.00771431	FALSE	B
CAMK2D	0.000340216	0.184332	0.00784293	FALSE	B
PTPN18	0.000352359	0.040463	0.00807188	FALSE	B
SARNP	0.00035341	0.106211	0.00807188	FALSE	B
SEC11C	0.000352992	-0.0699301	0.00807188	FALSE	B
CPNE5	0.000362505	-0.105582	0.00813259	FALSE	B
IGHV4-61	0.000360353	0.166872	0.00813259	FALSE	B
ILF3-AS1	0.000357806	0.122391	0.00813259	FALSE	B
RC3H1	0.000359688	0.0686571	0.00813259	FALSE	B
TOMM70	0.000360636	0.0458887	0.00813259	FALSE	B
ZNF671	0.000362641	0.0368926	0.00813259	FALSE	B
C12orf45	0.000368755	-0.0133651	0.00824478	FALSE	B
NDUFB11	0.00037086	0.00130578	0.00824487	FALSE	B
SNRPA	0.00037098	0.131659	0.00824487	FALSE	B
SNHG9	0.000373356	0.15219	0.00827291	FALSE	B
TMEM2	0.000378771	0.175207	0.00834308	FALSE	B
U2AF1L5	0.000378376	0.10924	0.00834308	FALSE	B
AC004057.1	0.000385098	0.0912166	0.00835842	FALSE	B
C20orf24	0.00038172	-0.0473388	0.00835842	FALSE	B
PLK3	0.000381263	0.0312308	0.00835842	FALSE	B
SMIM14	0.000383119	-0.148934	0.00835842	FALSE	B
SNX9	0.00038413	0.161347	0.00835842	FALSE	B
WAC	0.000387223	-0.0754176	0.00836142	FALSE	B
XRRA1	0.000387489	0.0504228	0.00836142	FALSE	B
RAC1	0.000391344	-0.135016	0.00842014	FALSE	B
H1FX	0.00039442	0.189552	0.0084618	FALSE	B
RBCK1	0.000396634	-0.0140247	0.00848349	FALSE	B
TXNIP	0.000397717	0.865003	0.00848349	TRUE	B
AC006129.2	0.000406704	0.237114	0.0086407	FALSE	B
RB1	0.000407454	0.134087	0.0086407	FALSE	B
SUSD3	0.000408579	-0.0418287	0.0086407	FALSE	B
JARID2	0.000412765	-0.063975	0.00865212	FALSE	B
MYO9B	0.000412102	-0.0379108	0.00865212	FALSE	B
PIK3IP1	0.000414439	0.219893	0.00865212	FALSE	B
SMAP2	0.000414162	0.263076	0.00865212	FALSE	B
SNHG1	0.000414947	-0.164	0.00865212	FALSE	B
SSU72	0.000417577	-0.0693071	0.00868256	FALSE	B
FAU	0.000426278	0.348001	0.00883873	FALSE	B
ABTB1	0.000436241	0.0574293	0.00895292	FALSE	B
ITGAL	0.000436349	-0.0574026	0.00895292	FALSE	B
LMBRD1	0.000436486	0.208778	0.00895292	FALSE	B
TRANK1	0.00043661	0.0436689	0.00895292	FALSE	B
PARP11	0.000438476	0.026239	0.00896223	FALSE	B
PCBP2	0.000440686	0.259317	0.00896223	FALSE	B
RPLP0	0.00043996	0.265789	0.00896223	FALSE	B
PGAP2	0.000443743	-0.0104682	0.00899973	FALSE	B
TRIB3	0.000445767	0.0237031	0.00901615	FALSE	B
RPL29	0.000449305	0.227315	0.00903845	FALSE	B
THOC7	0.000448464	0.00289212	0.00903845	FALSE	B
RIT1	0.000453913	0.0424687	0.00910647	FALSE	B
GPX4	0.000458785	0.222852	0.0091302	FALSE	B
NDUFA6	0.000458181	0.10307	0.0091302	FALSE	B
SEL1L3	0.000457898	-0.129364	0.0091302	FALSE	B
NDUFS6	0.00046063	-0.0455075	0.00914239	FALSE	B
LYSMD3	0.000464262	0.0527181	0.00918992	FALSE	B
ZBTB44	0.000467448	-0.0442224	0.00922837	FALSE	B
RP11-693J15.5	0.000472359	0.211963	0.00930058	FALSE	B
SLC39A3	0.000477003	-0.0406668	0.00936717	FALSE	B
NBPF10	0.000482947	-0.10148	0.00945888	FALSE	B
SRSF7	0.000492273	-0.0157607	0.00961616	FALSE	B
LINC00674	0.000494026	-0.0469211	0.00962507	FALSE	B
TLR10	0.000514253	-0.0642413	0.00999293	FALSE	B
NOL9	0.000517529	-0.0187507	0.0100303	FALSE	B
KAT6A	0.000520933	-0.0109753	0.01007	FALSE	B
SCAPER	0.000525346	0.0914843	0.0101289	FALSE	B
SYMPK	0.00052777	0.043449	0.0101493	FALSE	B
MCCC2	0.000531447	0.0089993	0.0101674	FALSE	B
TUBB6	0.000531273	-0.0643855	0.0101674	FALSE	B
CCT8	0.000536959	0.184317	0.010194	FALSE	B
SERTAD3	0.00053567	-0.0255304	0.010194	FALSE	B
SPEN	0.000535789	-0.0627023	0.010194	FALSE	B
DPM3	0.000540056	0.152955	0.0102006	FALSE	B
MIATNB	0.000539796	-0.0320083	0.0102006	FALSE	B
IL6ST	0.000542058	0.0748293	0.0102124	FALSE	B
CTD-2192J16.22	0.000544809	0.0422851	0.0102383	FALSE	B
ZBTB32	0.000548386	0.00856963	0.0102795	FALSE	B
C11orf98	0.000551162	0.149698	0.0102796	FALSE	B
MIER1	0.000550634	0.0789775	0.0102796	FALSE	B
LACTB	0.000560576	0.0451689	0.0103577	FALSE	B
MAST3	0.000565118	-0.0198159	0.0103577	FALSE	B
MTOR	0.000564666	-0.0211021	0.0103577	FALSE	B
NRAS	0.000558403	-0.0261827	0.0103577	FALSE	B
SMDT1	0.000564647	0.201069	0.0103577	FALSE	B
SMG1	0.000564379	-0.103583	0.0103577	FALSE	B
TBC1D10C	0.000557557	-0.208008	0.0103577	FALSE	B
ATF7IP	0.000577599	0.213879	0.0105344	FALSE	B
PITPNB	0.000576869	0.0286742	0.0105344	FALSE	B
COMMD7	0.000579551	-0.0241928	0.0105403	FALSE	B
KMT2E-AS1	0.000580759	0.0897509	0.0105403	FALSE	B
NENF	0.000583446	-0.0394323	0.0105632	FALSE	B
PPAN	0.0005934	0.0301317	0.0107173	FALSE	B
CTDNEP1	0.00059872	-0.0398736	0.0107871	FALSE	B
ANKRD13A	0.00060418	-0.108521	0.010809	FALSE	B
MT-ND4L	0.000604785	-0.672131	0.010809	TRUE	B
NPEPPS	0.000605758	-0.0822379	0.010809	FALSE	B
RPTOR	0.000603705	0.0133634	0.010809	FALSE	B
PAM16	0.00061465	0.0825454	0.0109414	FALSE	B
ELF2	0.000618566	0.107683	0.0109847	FALSE	B
MRPL55	0.000620274	0.0397699	0.0109888	FALSE	B
NUDT18	0.000629094	0.0137059	0.0110408	FALSE	B
RBM5	0.00062831	0.0831649	0.0110408	FALSE	B
RP11-730G20.2	0.000629158	-0.0851509	0.0110408	FALSE	B
UMAD1	0.000625779	0.0442165	0.0110408	FALSE	B
FLJ37453	0.000631469	0.0711524	0.0110552	FALSE	B
STRADB	0.000633911	0.149886	0.0110718	FALSE	B
IFFO1	0.000640441	0.0476203	0.0111335	FALSE	B
MAPK14	0.000640325	-0.00811566	0.0111335	FALSE	B
PSME1	0.000643469	0.0413266	0.01116	FALSE	B
CALR	0.000646966	-0.145173	0.0111684	FALSE	B
S100A8	0.000646271	0.131845	0.0111684	FALSE	B
RP11-255H23.2	0.000650803	0.0257005	0.0112052	FALSE	B
THUMPD2	0.00065336	0.0450645	0.0112052	FALSE	B
USP5	0.000653627	-0.00698765	0.0112052	FALSE	B
CARD8	0.000660314	-0.00153872	0.0112735	FALSE	B
IRF8	0.000662163	0.352225	0.0112735	FALSE	B
PHF7	0.000660732	0.0454002	0.0112735	FALSE	B
CD46	0.000666332	0.0932504	0.0113185	FALSE	B
BIN2	0.000672695	-0.093528	0.0113957	FALSE	B
SCRN1	0.000673949	-0.00563317	0.0113957	FALSE	B
VAMP2	0.000690606	-0.261738	0.0116508	FALSE	B
ATF4	0.00070004	-0.0830721	0.0117832	FALSE	B
SKIV2L	0.000701714	0.0435444	0.0117847	FALSE	B
HIPK3	0.000706038	-0.0520119	0.0118222	FALSE	B
MYL9	0.000708728	0.0719518	0.0118222	FALSE	B
RPS9	0.000707192	-0.243322	0.0118222	FALSE	B
RPS6KA3	0.000711898	-0.0550482	0.0118485	FALSE	B
RP11-297B17.3	0.000714448	-0.0322427	0.0118643	FALSE	B
WDR33	0.000720576	0.0928794	0.0119394	FALSE	B
RHOQ	0.000723642	-0.037674	0.0119635	FALSE	B
RAB8B	0.000727461	-0.0493537	0.011981	FALSE	B
ZFAND6	0.000727928	-0.0655804	0.011981	FALSE	B
CD69	0.000746063	0.913149	0.0121992	TRUE	B
CFLAR	0.000747764	0.17652	0.0121992	FALSE	B
SSPN	0.000744333	-0.0645278	0.0121992	FALSE	B
TMEM256	0.000746851	-0.0985798	0.0121992	FALSE	B
THG1L	0.000750455	0.0401865	0.0122163	FALSE	B
FBXW2	0.000754782	-0.0157163	0.0122598	FALSE	B
C12orf57	0.000758455	0.16563	0.0122658	FALSE	B
HSD17B4	0.000757308	0.141246	0.0122658	FALSE	B
PIP5K1B	0.000765921	-0.0384365	0.0123596	FALSE	B
REEP5	0.000767857	-0.0330698	0.012364	FALSE	B
MAGEF1	0.000769626	0.1265	0.0123657	FALSE	B
CRTC3	0.000777312	-0.0284324	0.012417	FALSE	B
DNAJC21	0.000777842	-0.0204472	0.012417	FALSE	B
NEK6	0.000774799	-0.0427831	0.012417	FALSE	B
RP11-707G18.1	0.000785081	0.0719987	0.0125057	FALSE	B
TMEM55A	0.00078949	0.0311919	0.012549	FALSE	B
GRB2	0.000795387	-0.0143948	0.0126157	FALSE	B
NNT-AS1	0.000805774	0.0374643	0.0127532	FALSE	B
NDUFS4	0.000814694	-0.0558738	0.012867	FALSE	B
CROCCP2	0.000820397	0.0429662	0.0128709	FALSE	B
IDH3B	0.000820635	-0.0212932	0.0128709	FALSE	B
MATN1-AS1	0.000821876	0.0212545	0.0128709	FALSE	B
NCL	0.000819182	0.252839	0.0128709	FALSE	B
DOCK11	0.000827526	-0.0539965	0.0129321	FALSE	B
BEX4	0.000848672	0.121867	0.0132069	FALSE	B
FMNL1	0.000847371	-0.0676174	0.0132069	FALSE	B
EIF3L	0.000851132	-0.16944	0.0132175	FALSE	B
COPS9	0.000862933	-0.0922414	0.0133562	FALSE	B
NDUFA13	0.000863665	0.340966	0.0133562	FALSE	B
BMP2K	0.000884415	-0.0303919	0.0136487	FALSE	B
LSM7	0.00088894	0.146031	0.0136617	FALSE	B
PNISR	0.000887155	0.0783084	0.0136617	FALSE	B
PINX1	0.000896373	0.0444545	0.0137475	FALSE	B
EFCAB14	0.000899975	0.0002183	0.0137743	FALSE	B
PRKCD	0.000907177	-0.0235623	0.0138559	FALSE	B
ERV3-1	0.000912789	0.056746	0.013913	FALSE	B
PREX1	0.000921329	-0.0527929	0.0140144	FALSE	B
ICAM3	0.000929435	-0.103034	0.0141088	FALSE	B
GLTP	0.000955052	-0.0229118	0.01438	FALSE	B
HNRNPD	0.000953937	-0.0910494	0.01438	FALSE	B
KDELR1	0.000951349	0.18054	0.01438	FALSE	B
ZNF318	0.000949443	0.148081	0.01438	FALSE	B
ODC1	0.000965955	-0.236679	0.0145147	FALSE	B
NADK	0.000968555	-0.0324247	0.0145244	FALSE	B
FLNA	0.000974804	-0.149409	0.0145593	FALSE	B
MFSD14C	0.000972856	-0.0243809	0.0145593	FALSE	B
RPS23P8	0.000979359	-0.116771	0.0145687	FALSE	B
ZNF585B	0.000979257	0.0292367	0.0145687	FALSE	B
CALM1	0.000991677	-0.0791788	0.014693	FALSE	B
NUTM2B-AS1	0.000989976	-0.0755081	0.014693	FALSE	B
CCNC	0.00100669	0.102432	0.01471	FALSE	B
FARSB	0.00100463	0.0553596	0.01471	FALSE	B
MSI2	0.000995178	0.0393745	0.01471	FALSE	B
NAMPT	0.00100525	0.0488688	0.01471	FALSE	B
RP5-827C21.1	0.00100195	0.0784732	0.01471	FALSE	B
STK10	0.001001	0.0238493	0.01471	FALSE	B
STRBP	0.0010058	-0.0918024	0.01471	FALSE	B
RUNX3	0.00101232	-0.0106584	0.0147631	FALSE	B
PRKCE	0.00102424	-0.0402266	0.0149077	FALSE	B
LST1	0.00102686	-0.0774261	0.0149166	FALSE	B
RILPL2	0.00103875	-0.0273967	0.0150599	FALSE	B
SNRPB	0.00104133	-0.0268014	0.0150678	FALSE	B
LINC-PINT	0.00104677	0.11771	0.0150877	FALSE	B
NUP205	0.00104538	-0.0170672	0.0150877	FALSE	B
GNG7	0.00105367	0.0565648	0.0151284	FALSE	B
LLPH	0.00105211	0.0716104	0.0151284	FALSE	B
CDKN2D	0.00105935	-0.0737336	0.0151514	FALSE	B
PHF1	0.00105851	0.146086	0.0151514	FALSE	B
FAM118A	0.00106715	-0.105334	0.0152331	FALSE	B
MRVI1-AS1	0.0010694	-0.0326849	0.0152331	FALSE	B
PIM3	0.00107122	-0.0543477	0.0152331	FALSE	B
OPA1	0.00107936	-0.0127491	0.0153195	FALSE	B
KEAP1	0.00108382	0.00475668	0.0153242	FALSE	B
LRRC58	0.00108254	-0.0206633	0.0153242	FALSE	B
C22orf34	0.00109661	0.0302346	0.0153878	FALSE	B
FAM120AOS	0.00109299	0.0602918	0.0153878	FALSE	B
PARP14	0.00109538	-0.127512	0.0153878	FALSE	B
TCTA	0.00109591	0.08819	0.0153878	FALSE	B
MCCC1	0.00110481	0.0323673	0.0154644	FALSE	B
MCTP2	0.00110624	0.125277	0.0154644	FALSE	B
KDM7A	0.00111169	-0.0404437	0.0155114	FALSE	B
RERE	0.00112329	0.0477039	0.0156175	FALSE	B
ZNF254	0.0011235	0.0491091	0.0156175	FALSE	B
FANCL	0.00115275	0.0454392	0.0159785	FALSE	B
TSC22D3	0.00115378	0.985817	0.0159785	TRUE	B
SFI1	0.00115748	0.0274944	0.0159999	FALSE	B
RPS27	0.00117849	-0.398985	0.0162601	FALSE	B
PACS1	0.00118819	-0.0377425	0.0163635	FALSE	B
GPX1	0.00119196	-0.418534	0.016385	FALSE	B
ATP6V1G1	0.00120503	0.0953617	0.0165341	FALSE	B
SENP6	0.00122255	0.10915	0.0167435	FALSE	B
BIN1	0.00123063	-0.180292	0.016808	FALSE	B
LRRC75A-AS1	0.00123179	-0.0622973	0.016808	FALSE	B
RPL5	0.00123727	0.231249	0.016821	FALSE	B
STK17A	0.00123607	0.186645	0.016821	FALSE	B
TBXA2R	0.00125555	0.0455685	0.0170073	FALSE	B
ZNF253	0.00125424	0.0454601	0.0170073	FALSE	B
CBWD5	0.00126266	0.0755931	0.0170724	FALSE	B
IL7	0.00126881	-0.0257144	0.0170786	FALSE	B
RP11-92K2.2	0.00127114	-0.0701062	0.0170786	FALSE	B
UNC13D	0.00127233	0.00256728	0.0170786	FALSE	B
URGCP	0.00126994	-0.0130501	0.0170786	FALSE	B
CTA-29F11.1	0.00128781	0.0205623	0.0172469	FALSE	B
GRK6	0.00129161	-0.133191	0.0172469	FALSE	B
MESDC2	0.00129183	0.0806599	0.0172469	FALSE	B
RPS2P46	0.0013018	0.259917	0.0173488	FALSE	B
TOP2B	0.00131117	-0.0313758	0.0174423	FALSE	B
IGHV3-30	0.00132762	0.103225	0.0175667	FALSE	B
LIMD2	0.00132392	0.0970373	0.0175667	FALSE	B
ZNF540	0.00132582	0.0473815	0.0175667	FALSE	B
C7orf55	0.00133463	0.078298	0.017628	FALSE	B
DNM2	0.00134954	-0.0431769	0.0176733	FALSE	B
FAM103A1	0.00134996	0.0196862	0.0176733	FALSE	B
KMT2A	0.00134209	-0.0429801	0.0176733	FALSE	B
LINC00467	0.00134825	0.0283514	0.0176733	FALSE	B
ZMYM5	0.00134287	0.0506953	0.0176733	FALSE	B
HIST1H1C	0.00135491	0.147984	0.0176758	FALSE	B
RLF	0.00135433	0.0448096	0.0176758	FALSE	B
APPL1	0.00136197	0.120089	0.0177366	FALSE	B
GABARAP	0.00136966	0.335633	0.0178056	FALSE	B
CD70	0.001384	0.0027127	0.0179292	FALSE	B
PRMT3	0.00138243	0.0365279	0.0179292	FALSE	B
STRADA	0.00139556	0.0364269	0.0180474	FALSE	B
KHSRP	0.00140754	-0.0199474	0.0181483	FALSE	B
PDSS2	0.00140824	-0.0211903	0.0181483	FALSE	B
NHP2	0.00141377	-0.0133072	0.018172	FALSE	B
PNPLA7	0.00141499	0.037568	0.018172	FALSE	B
NPRL2	0.00143588	0.0991923	0.0184086	FALSE	B
KIAA0100	0.00144055	0.00595916	0.0184235	FALSE	B
OSER1	0.00144322	-0.0567012	0.0184235	FALSE	B
RAB3GAP2	0.00144449	0.00221743	0.0184235	FALSE	B
C6orf48	0.001454	-0.146136	0.0185105	FALSE	B
ST7L	0.0014563	0.0234526	0.0185105	FALSE	B
IQSEC1	0.00149074	-0.0669489	0.0189051	FALSE	B
MYO1G	0.00149244	-0.0689982	0.0189051	FALSE	B
MCRIP1	0.0015176	-0.063109	0.019191	FALSE	B
ZNF429	0.00153114	0.0600504	0.0193294	FALSE	B
RNFT1	0.00154	0.0629085	0.0194082	FALSE	B
HSPBAP1	0.00157194	0.0770485	0.0197436	FALSE	B
MLLT6	0.00156998	-0.0192713	0.0197436	FALSE	B
RPL6	0.00157882	0.109145	0.0197965	FALSE	B
MON1B	0.00158401	-0.0136235	0.0198281	FALSE	B
NDUFA2	0.00158747	-0.0107796	0.0198381	FALSE	B
CTD-3184A7.4	0.00159707	0.115195	0.0199245	FALSE	B
GALNT2	0.00160821	0.075165	0.0200298	FALSE	B
FRG1	0.00161141	-0.0272112	0.020036	FALSE	B
SSBP4	0.00162285	-0.0769412	0.0201118	FALSE	B
ZNF544	0.00162292	0.0342357	0.0201118	FALSE	B
AARSD1	0.00163683	0.0670417	0.0201969	FALSE	B
FAM49A	0.00163345	-0.0269242	0.0201969	FALSE	B
MYLK	0.00163796	0.030303	0.0201969	FALSE	B
GNB2	0.00165139	-0.152179	0.0203288	FALSE	B
UBE4B	0.0016646	-0.0198644	0.0204575	FALSE	B
DPH2	0.00167554	-0.0191194	0.0205439	FALSE	B
GNB5	0.00167717	0.0547705	0.0205439	FALSE	B
DDX39B	0.00168672	0.127644	0.0205556	FALSE	B
INVS	0.0016892	0.0321175	0.0205556	FALSE	B
PHB2	0.0016861	-0.00919722	0.0205556	FALSE	B
VPS26B	0.00168245	0.0198015	0.0205556	FALSE	B
RP11-234A1.1	0.00169596	-0.0421233	0.0206041	FALSE	B
NRDE2	0.00170432	0.0515262	0.0206718	FALSE	B
BCL9L	0.00171901	-0.0334638	0.0207502	FALSE	B
NLRC3	0.00171916	-0.0187414	0.0207502	FALSE	B
WHSC1L1	0.00171658	0.210806	0.0207502	FALSE	B
ANKLE2	0.00172749	-0.0225942	0.0207516	FALSE	B
COMMD1	0.00172767	-0.0120515	0.0207516	FALSE	B
PSMA7	0.00172343	-0.0253399	0.0207516	FALSE	B
BCL7B	0.00173432	-0.0833296	0.0207979	FALSE	B
HAX1	0.00174278	0.0895384	0.0208646	FALSE	B
LSM12	0.00174551	0.087801	0.0208646	FALSE	B
DHRS12	0.00175204	0.0298528	0.0208829	FALSE	B
NFIC	0.00175266	0.0206353	0.0208829	FALSE	B
MTMR10	0.00175928	-0.0111801	0.0209282	FALSE	B
FAM227B	0.00176392	0.0397872	0.020941	FALSE	B
PARP2	0.00176709	0.0291087	0.020941	FALSE	B
TAF8	0.00176883	-0.0348103	0.020941	FALSE	B
SNRPN	0.00177445	0.168094	0.0209741	FALSE	B
MON2	0.00178075	-0.024909	0.0209818	FALSE	B
R3HDM4	0.00178048	-0.0802188	0.0209818	FALSE	B
RP11-29G8.3	0.00178612	0.040186	0.0210057	FALSE	B
ZNF767P	0.00178844	0.0323957	0.0210057	FALSE	B
BCKDHA	0.00180094	0.0608148	0.0210893	FALSE	B
IFNLR1	0.00180124	0.044675	0.0210893	FALSE	B
GGA3	0.00180916	0.0055511	0.0211359	FALSE	B
MECP2	0.00181091	0.0683436	0.0211359	FALSE	B
EIF2B1	0.00183088	-0.041709	0.0213354	FALSE	B
NUDT4	0.00183723	0.065902	0.0213758	FALSE	B
ALOX12-AS1	0.00185464	0.0511306	0.0215247	FALSE	B
PACSIN2	0.00185583	-0.0435545	0.0215247	FALSE	B
B3GALT4	0.00186965	0.0341979	0.0216512	FALSE	B
HLA-DPB1	0.00187832	-0.395605	0.0217177	FALSE	B
AMFR	0.00188175	-0.0530732	0.0217236	FALSE	B
FAM177A1	0.00188562	0.0223626	0.0217344	FALSE	B
TRMT11	0.00189112	0.0503852	0.021764	FALSE	B
LINC00680	0.00189911	0.0369922	0.0218221	FALSE	B
C14orf2	0.0019075	-0.189694	0.0218847	FALSE	B
ACD	0.00192155	0.000924356	0.0219441	FALSE	B
BRD8	0.00192008	0.0203164	0.0219441	FALSE	B
RPL10A	0.00191686	-0.399906	0.0219441	FALSE	B
PMM1	0.00192534	0.00272896	0.0219536	FALSE	B
TMEM14A	0.00193735	0.0205594	0.0220567	FALSE	B
TMEM30A	0.00194704	-0.0326136	0.0221331	FALSE	B
GPBP1	0.00195694	0.129216	0.0222115	FALSE	B
RASSF1	0.00196472	-0.0487636	0.0222635	FALSE	B
ZFP36L1	0.00196752	0.351697	0.0222635	FALSE	B
COQ4	0.00198493	-0.0020534	0.0224264	FALSE	B
AKIRIN2	0.00200558	0.0871475	0.0225946	FALSE	B
NUDT3	0.00200591	-0.0248473	0.0225946	FALSE	B
RACK1	0.0020139	0.123676	0.0226401	FALSE	B
SNX3	0.00201604	-0.0707354	0.0226401	FALSE	B
REEP3	0.00203358	0.0272463	0.0227681	FALSE	B
UBE2D2	0.00203056	0.176002	0.0227681	FALSE	B
MED13L	0.00204401	-0.0323383	0.0228215	FALSE	B
WHAMM	0.00204449	0.0577133	0.0228215	FALSE	B
DNAJC19	0.00205061	-0.0188204	0.0228553	FALSE	B
PDCD10	0.00206224	0.100668	0.0229506	FALSE	B
VAMP7	0.00207388	-0.0136868	0.0230455	FALSE	B
MPPE1	0.00208487	-0.0302597	0.023133	FALSE	B
ARL6IP6	0.00210923	-0.0254562	0.0233684	FALSE	B
HUWE1	0.00212076	0.020135	0.0234068	FALSE	B
MAN2B2	0.00212277	0.000911218	0.0234068	FALSE	B
MFAP1	0.00212532	0.0311854	0.0234068	FALSE	B
TWF1	0.00211631	0.0506323	0.0234068	FALSE	B
MAP2K5	0.00213986	0.022218	0.0235321	FALSE	B
ANKRD44	0.00216506	0.0966709	0.0237458	FALSE	B
RPSA	0.00216569	-0.160843	0.0237458	FALSE	B
MYO7B	0.00217707	0.0761205	0.0237652	FALSE	B
P2RY8	0.00217666	-0.0560032	0.0237652	FALSE	B
RAD9A	0.00217404	0.0754739	0.0237652	FALSE	B
VPREB3	0.00218422	0.108546	0.0238083	FALSE	B
PCSK7	0.00218896	-0.073682	0.023825	FALSE	B
GIT2	0.00220376	-0.0493987	0.023881	FALSE	B
NCF1C	0.00220099	0.172313	0.023881	FALSE	B
ZMYND8	0.00220314	0.0408808	0.023881	FALSE	B
EXOSC9	0.00221114	0.0123423	0.0238912	FALSE	B
PDAP1	0.00220841	0.0314402	0.0238912	FALSE	B
CC2D1A	0.00221546	0.00379444	0.0238937	FALSE	B
CEACAM21	0.0022178	-0.0193505	0.0238937	FALSE	B
CD9	0.00222247	0.105697	0.0239093	FALSE	B
AGPAT5	0.00225182	0.143817	0.0239131	FALSE	B
ARRB2	0.0022454	-0.0879378	0.0239131	FALSE	B
IVNS1ABP	0.00224544	-0.0200129	0.0239131	FALSE	B
MAD2L2	0.00224474	-0.0375916	0.0239131	FALSE	B
PPP1R16B	0.00224983	-0.0400175	0.0239131	FALSE	B
PSMD5	0.00224004	0.0303326	0.0239131	FALSE	B
SNAP23	0.00223176	-0.108906	0.0239131	FALSE	B
STK24	0.00223681	-0.0290736	0.0239131	FALSE	B
ZCCHC10	0.00224941	0.106148	0.0239131	FALSE	B
SLC4A1AP	0.00225926	0.0450555	0.0239387	FALSE	B
ST13	0.00226068	0.111628	0.0239387	FALSE	B
ZCWPW1	0.00226672	-0.00478825	0.0239685	FALSE	B
GMDS	0.00228328	0.0679031	0.0241092	FALSE	B
DBF4	0.00230784	0.0198812	0.024334	FALSE	B
BCL2A1	0.00232357	-0.0738399	0.024465	FALSE	B
WDR54	0.00233736	0.013272	0.0245753	FALSE	B
SFT2D1	0.00235758	0.0598497	0.0247529	FALSE	B
NFAT5	0.00240665	-0.0086398	0.0252324	FALSE	B
MARCH1	0.00241292	-0.0247375	0.0252495	FALSE	B
SLC3A2	0.00241508	0.0851342	0.0252495	FALSE	B
ZNF721	0.00242347	0.0818001	0.0253015	FALSE	B
EDF1	0.0024315	-0.108942	0.0253498	FALSE	B
ATP2B1	0.00244445	-0.0860516	0.0254284	FALSE	B
CLTB	0.00244644	-0.0252993	0.0254284	FALSE	B
HNRNPA1	0.00244932	0.0375412	0.0254284	FALSE	B
ATXN1	0.00247074	0.0110948	0.025615	FALSE	B
CCDC167	0.00247479	-0.0486794	0.0256211	FALSE	B
C5orf56	0.0024902	0.079489	0.0256523	FALSE	B
FHIT	0.00249163	0.0264844	0.0256523	FALSE	B
FXR1	0.00248581	0.0593473	0.0256523	FALSE	B
WDFY4	0.00249144	-0.0680791	0.0256523	FALSE	B
RHOH	0.00249596	0.214639	0.0256614	FALSE	B
RGS10	0.00250572	-0.0120754	0.0257261	FALSE	B
BDH1	0.00252085	0.0174692	0.0258201	FALSE	B
ZDHHC21	0.00252183	0.0282212	0.0258201	FALSE	B
ATAD1	0.00253102	0.00974422	0.0258784	FALSE	B
SGPP1	0.0025346	-0.00696365	0.0258794	FALSE	B
AMPD3	0.00254711	-0.0330533	0.0259209	FALSE	B
PSMG2	0.00254443	-0.0355639	0.0259209	FALSE	B
UTY	0.00254914	-0.00673129	0.0259209	FALSE	B
ZNF34	0.00255631	0.0479962	0.0259582	FALSE	B
SMG5	0.00259489	-0.00215159	0.026314	FALSE	B
ZNF302	0.0026355	0.0937484	0.0266894	FALSE	B
IGHV3-21	0.00263942	-0.0816975	0.0266927	FALSE	B
CARD16	0.00264435	-0.036067	0.0267061	FALSE	B
ADAM19	0.00265284	-0.0884924	0.0267195	FALSE	B
VDAC2	0.00265287	0.170462	0.0267195	FALSE	B
WBP2	0.00265654	0.143156	0.0267202	FALSE	B
CSNK1G2	0.00269465	-0.0255264	0.0267411	FALSE	B
EMC9	0.00267351	0.0177857	0.0267411	FALSE	B
LPGAT1	0.00269138	-0.0495053	0.0267411	FALSE	B
MCFD2	0.00267707	0.046671	0.0267411	FALSE	B
MPRIP	0.00266486	-0.0332293	0.0267411	FALSE	B
NLRC5	0.00268153	-0.0569014	0.0267411	FALSE	B
NSFL1C	0.00269232	0.0751427	0.0267411	FALSE	B
PDE7A	0.00267483	-0.068739	0.0267411	FALSE	B
RAE1	0.0026845	0.0331899	0.0267411	FALSE	B
SLC35A1	0.00268061	0.0308556	0.0267411	FALSE	B
GLRX3	0.00270969	-0.0491813	0.026783	FALSE	B
STAG1	0.00270674	-0.00919797	0.026783	FALSE	B
TMEM179B	0.0027072	0.0167027	0.026783	FALSE	B
PPP1R9B	0.00271524	-0.045212	0.0268022	FALSE	B
MPC1	0.00272106	0.0491347	0.0268239	FALSE	B
MOB1A	0.002725	-0.0495322	0.0268271	FALSE	B
GNG5	0.00272924	-0.019658	0.0268333	FALSE	B
USP8	0.00274176	0.107171	0.0269208	FALSE	B
JCHAIN	0.00275151	-0.441497	0.0269808	FALSE	B
EPB41L2	0.00278099	-0.0404934	0.0271255	FALSE	B
MTND2P28	0.00277116	-0.0973804	0.0271255	FALSE	B
PPP2R5C	0.00277779	-0.0204934	0.0271255	FALSE	B
PRKAA1	0.00278212	-0.0290631	0.0271255	FALSE	B
RP11-380I10.4	0.00278454	0.0377382	0.0271255	FALSE	B
FAM107B	0.00278962	-0.134771	0.0271393	FALSE	B
RP11-488L18.4	0.0027951	-0.0232322	0.0271572	FALSE	B
CD81	0.00281021	-0.0522334	0.0272626	FALSE	B
SS18L2	0.0028133	-0.0449987	0.0272626	FALSE	B
CIC	0.00284332	-0.0289815	0.0273748	FALSE	B
NUDCD2	0.00283402	0.0307012	0.0273748	FALSE	B
SPOPL	0.00282983	-0.0263138	0.0273748	FALSE	B
TNFRSF13C	0.00283697	0.0490229	0.0273748	FALSE	B
YWHAH	0.00284187	-0.0460891	0.0273748	FALSE	B
LY86	0.00286083	-0.154784	0.0275077	FALSE	B
RP11-326I11.3	0.0028651	0.0452166	0.0275131	FALSE	B
ANKRD49	0.00287245	0.110164	0.027548	FALSE	B
CXorf40B	0.00287638	-0.0117142	0.0275501	FALSE	B
CLECL1	0.00288251	-0.0947876	0.0275657	FALSE	B
NPTN	0.00288544	-0.0578041	0.0275657	FALSE	B
SLC25A26	0.0028911	-0.0254383	0.0275843	FALSE	B
SEPT9	0.00289734	0.234807	0.0276084	FALSE	B
MIA3	0.00290415	0.0621518	0.0276155	FALSE	B
WDR74	0.00290552	0.139558	0.0276155	FALSE	B
CHMP6	0.00294002	-0.0103827	0.027801	FALSE	B
HECA	0.00293303	-0.0386097	0.027801	FALSE	B
RNMT	0.0029296	0.163672	0.027801	FALSE	B
ZNF84	0.00293739	0.0492854	0.027801	FALSE	B
ANTXR2	0.00296575	-0.0344565	0.0278667	FALSE	B
ARL6IP4	0.00295427	0.137536	0.0278667	FALSE	B
EPC1	0.00296379	0.120016	0.0278667	FALSE	B
PVT1	0.00296123	-0.00719433	0.0278667	FALSE	B
RPL7	0.00295648	-0.305734	0.0278667	FALSE	B
XPC	0.00296953	0.0821776	0.027867	FALSE	B
UFL1	0.00297919	0.0630058	0.0279224	FALSE	B
PRR13P5	0.00301131	0.0730612	0.0281761	FALSE	B
TIMM17B	0.00301385	0.0986314	0.0281761	FALSE	B
LIMS2	0.00301938	0.088543	0.0281923	FALSE	B
ZNF106	0.00303236	-0.0272329	0.0282779	FALSE	B
NDUFA4	0.00303659	0.0127713	0.0282818	FALSE	B
GGPS1	0.00305006	0.00745725	0.0283463	FALSE	B
RPL3	0.00305115	-0.300696	0.0283463	FALSE	B
PRDX4	0.00306338	0.0366201	0.0283889	FALSE	B
STIM1	0.00306122	0.0637698	0.0283889	FALSE	B
PAFAH1B2	0.00308294	0.0234814	0.0285345	FALSE	B
JUN	0.00309117	0.638812	0.0285528	TRUE	B
SNRPF	0.00309261	-0.0732189	0.0285528	FALSE	B
INPP1	0.00309895	0.0182105	0.0285757	FALSE	B
AGK	0.00311135	-0.0236068	0.0286191	FALSE	B
UFC1	0.00310949	-0.0156056	0.0286191	FALSE	B
SAFB2	0.00313451	0.020447	0.0287964	FALSE	B
DNAJC8	0.00314469	0.0742756	0.0288542	FALSE	B
ANKRD17	0.00315343	-0.0453423	0.028863	FALSE	B
CFL1	0.00315271	-0.227053	0.028863	FALSE	B
HDAC1	0.00316609	0.123504	0.0289432	FALSE	B
RP11-445F6.2	0.00317251	-0.0148692	0.0289663	FALSE	B
FBXL4	0.00318013	0.0456636	0.0290001	FALSE	B
RABGGTA	0.00319248	-0.0213882	0.0290414	FALSE	B
SELM	0.00319095	0.0310149	0.0290414	FALSE	B
TSG101	0.00319686	0.0436501	0.0290456	FALSE	B
MRPL41	0.00320442	-0.00252275	0.0290788	FALSE	B
RNF115	0.00320858	0.0352938	0.029081	FALSE	B
RPL23	0.00321737	-0.333938	0.029125	FALSE	B
MARCH9	0.00322253	-0.0392808	0.0291362	FALSE	B
PISD	0.00322718	0.0173325	0.0291428	FALSE	B
CIITA	0.00323901	-0.0832228	0.029214	FALSE	B
ORC3	0.00324348	0.0514569	0.0292189	FALSE	B
TRA2B	0.00324977	0.130124	0.0292401	FALSE	B
CDC42SE1	0.00325619	0.0441231	0.0292623	FALSE	B
ACP5	0.00327938	-0.0893285	0.0292842	FALSE	B
ATP5G3	0.00328623	-0.110555	0.0292842	FALSE	B
ATP6AP1	0.00326868	0.0708419	0.0292842	FALSE	B
C11orf58	0.00326917	0.164415	0.0292842	FALSE	B
HMGB2	0.00328052	-0.0187121	0.0292842	FALSE	B
NDUFB2	0.00327758	-0.101287	0.0292842	FALSE	B
ORC5	0.00328248	0.0586249	0.0292842	FALSE	B
FAM26F	0.00332401	-0.0979604	0.0295145	FALSE	B
NCOA7	0.00332146	0.0299007	0.0295145	FALSE	B
UNC119	0.00332045	-0.00191551	0.0295145	FALSE	B
CCNI	0.00334165	0.134254	0.0295304	FALSE	B
CD48	0.00334171	-0.225583	0.0295304	FALSE	B
CTB-133G6.1	0.00333971	0.147778	0.0295304	FALSE	B
TMEM203	0.00334154	-0.0210987	0.0295304	FALSE	B
PDCD5	0.00335159	-0.032352	0.0295825	FALSE	B
LAMTOR4	0.00336537	0.103666	0.0296336	FALSE	B
TMEM161B-AS1	0.00336282	0.00199101	0.0296336	FALSE	B
SAMSN1	0.0033696	-0.0478639	0.0296357	FALSE	B
DTNBP1	0.00337372	0.104598	0.0296368	FALSE	B
COPS2	0.00337952	0.057941	0.0296527	FALSE	B
PDS5A	0.00338533	-0.0430751	0.0296686	FALSE	B
NSMAF	0.00340959	-0.00051397	0.0298108	FALSE	B
RIC3	0.00340765	0.0104363	0.0298108	FALSE	B
ASNSD1	0.00341877	0.0453323	0.0298559	FALSE	B
EIF2AK2	0.0034309	0.125333	0.0299266	FALSE	B
CASC3	0.00345734	0.0187279	0.030058	FALSE	B
SEC22B	0.00345811	0.049963	0.030058	FALSE	B
TSPAN5	0.00345636	0.021582	0.030058	FALSE	B
KAT2A	0.00347345	-0.0234178	0.0301561	FALSE	B
PPP4R3B	0.00348509	0.0429205	0.0301661	FALSE	B
UBA7	0.0034868	0.053898	0.0301661	FALSE	B
ZNF480	0.00348273	-0.0203088	0.0301661	FALSE	B
GLS	0.00350704	-0.0387476	0.0302456	FALSE	B
HMBOX1	0.00350822	-0.0285555	0.0302456	FALSE	B
UXT	0.0035054	-0.155147	0.0302456	FALSE	B
NME3	0.00351914	0.067996	0.030253	FALSE	B
STX16	0.0035213	0.0529572	0.030253	FALSE	B
USP3	0.00351443	0.00589028	0.030253	FALSE	B
AD000671.6	0.00354111	0.0765786	0.0303009	FALSE	B
FBXL12	0.00356361	-0.03055	0.0303009	FALSE	B
HEATR6	0.00353997	0.0474493	0.0303009	FALSE	B
NOL12	0.00355565	0.0418473	0.0303009	FALSE	B
NUP160	0.00354599	-0.0416629	0.0303009	FALSE	B
PET100	0.00354515	0.0949963	0.0303009	FALSE	B
PKIA	0.00356068	-0.00698161	0.0303009	FALSE	B
RASL11A	0.00355585	0.0600664	0.0303009	FALSE	B
STOML2	0.00356349	-0.0228215	0.0303009	FALSE	B
LYSMD2	0.00357922	-0.053752	0.0303236	FALSE	B
RDH14	0.00357411	0.0380296	0.0303236	FALSE	B
RPS25	0.00358262	-0.246613	0.0303236	FALSE	B
TBCC	0.0035746	-0.0218599	0.0303236	FALSE	B
DTD2	0.0036007	0.0421891	0.0304073	FALSE	B
UBA52	0.00360009	-0.343505	0.0304073	FALSE	B
ZFAS1	0.00360879	-0.177489	0.030441	FALSE	B
IGKV1D-39	0.00362609	-0.0305636	0.0305522	FALSE	B
HIGD1A	0.0036392	0.0598625	0.0305932	FALSE	B
ZNF678	0.00363716	-0.00238305	0.0305932	FALSE	B
ITM2A	0.00365035	0.084137	0.0306176	FALSE	B
ZNF862	0.00364904	0.0144094	0.0306176	FALSE	B
RPL22	0.00365847	0.0746606	0.0306511	FALSE	B
CD27	0.0036804	-0.105861	0.030785	FALSE	B
PSMA2	0.0036869	0.0790003	0.030785	FALSE	B
SSH2	0.00368511	0.0793005	0.030785	FALSE	B
HBA2	0.00369424	0.113749	0.0308116	FALSE	B
EGLN2	0.00370932	0.120804	0.0309027	FALSE	B
IFIT3	0.0037206	0.0445764	0.0309619	FALSE	B
MEF2D	0.00374564	-0.0156572	0.0311354	FALSE	B
EIF4EBP2	0.00375353	-0.0616223	0.0311661	FALSE	B
HPF1	0.00376248	-0.0265246	0.0312055	FALSE	B
FAM45A	0.0037714	0.0354399	0.0312446	FALSE	B
MPST	0.00378653	0.0049999	0.0313349	FALSE	B
TMEM147-AS1	0.00380664	0.014738	0.031399	FALSE	B
TMEM41A	0.00380696	0.00136162	0.031399	FALSE	B
UBC	0.00380108	0.448535	0.031399	FALSE	B
DUSP2	0.00384041	0.0701926	0.0314962	FALSE	B
FBXW11	0.00383059	0.114061	0.0314962	FALSE	B
RABAC1	0.00384421	-0.0655544	0.0314962	FALSE	B
RP11-108M9.4	0.0038362	-0.0098219	0.0314962	FALSE	B
RPL34	0.00383573	-0.190294	0.0314962	FALSE	B
SRRM2	0.00383699	-0.00356448	0.0314962	FALSE	B
EVI2B	0.00385448	0.214731	0.0315108	FALSE	B
GNL3	0.00385435	-0.0379225	0.0315108	FALSE	B
ARGLU1	0.00387113	0.151153	0.0315375	FALSE	B
C7orf50	0.00388142	-0.00332624	0.0315375	FALSE	B
C9orf78	0.00386823	0.102836	0.0315375	FALSE	B
EFR3A	0.00388373	0.0551954	0.0315375	FALSE	B
ERGIC2	0.00386791	0.0779167	0.0315375	FALSE	B
ODF3B	0.00388749	0.0498371	0.0315375	FALSE	B
TTN	0.00388494	0.00697188	0.0315375	FALSE	B
C11orf71	0.00389606	0.0306457	0.0315726	FALSE	B
ATP10D	0.00391153	0.110862	0.0316239	FALSE	B
CD53	0.00391518	0.179735	0.0316239	FALSE	B
RP11-705C15.2	0.00390783	0.0618676	0.0316239	FALSE	B
ACSM3	0.00394451	-0.0711295	0.0318262	FALSE	B
TMEM106C	0.00395682	-0.000507435	0.0318909	FALSE	B
KLF13	0.00396773	-0.0487595	0.0319441	FALSE	B
DIP2B	0.00397256	0.0329527	0.0319483	FALSE	B
ATP5G2	0.0040045	-0.0414599	0.032096	FALSE	B
MYO1F	0.00401254	-0.0315045	0.032096	FALSE	B
PPIL4	0.00401115	0.0607354	0.032096	FALSE	B
UBE2N	0.00400236	-0.0948005	0.032096	FALSE	B
USP7	0.00400417	-0.0289595	0.032096	FALSE	B
NDUFA1	0.00401792	-0.0320536	0.0321044	FALSE	B
AHI1	0.0040426	0.0190708	0.0322199	FALSE	B
HELQ	0.00404973	0.0761143	0.0322199	FALSE	B
SNRNP35	0.00404867	-0.0111059	0.0322199	FALSE	B
ZNF608	0.00404973	0.0386399	0.0322199	FALSE	B
AFTPH	0.00405871	-0.0158945	0.0322568	FALSE	B
AGBL3	0.00406695	0.0342175	0.0322877	FALSE	B
UBASH3B	0.00407826	0.0614494	0.0323429	FALSE	B
HECTD1	0.00408622	0.00178883	0.0323604	FALSE	B
RBM26	0.00408919	0.00429318	0.0323604	FALSE	B
AIMP1	0.0040962	0.0626258	0.0323814	FALSE	B
CCDC18-AS1	0.00411271	0.180111	0.0324636	FALSE	B
CLEC4A	0.00412847	-0.0262012	0.0324636	FALSE	B
LETM1	0.00412572	0.0133967	0.0324636	FALSE	B
NDUFS7	0.00412712	-0.00709278	0.0324636	FALSE	B
RAB11B	0.00412048	0.0786912	0.0324636	FALSE	B
RPL7A	0.00413988	0.17998	0.0324845	FALSE	B
RRN3P1	0.00413867	0.0209047	0.0324845	FALSE	B
MTF1	0.00415955	0.0224277	0.0325357	FALSE	B
SNRNP25	0.00415744	-0.0575722	0.0325357	FALSE	B
TBCA	0.00415205	0.126537	0.0325357	FALSE	B
PMPCA	0.00416433	0.00691453	0.0325388	FALSE	B
ELOVL1	0.00418059	-0.0296894	0.0326315	FALSE	B
C16orf86	0.00421718	0.0185645	0.0328825	FALSE	B
RNF141	0.00424948	-0.0677238	0.0330996	FALSE	B
MRPS2	0.00428834	0.090649	0.0333672	FALSE	B
ATP13A1	0.00432706	-0.0307831	0.0335294	FALSE	B
CCDC191	0.00432778	-0.0252792	0.0335294	FALSE	B
CCDC50	0.00433046	-0.173627	0.0335294	FALSE	B
CIR1	0.004329	0.0733253	0.0335294	FALSE	B
MRPL58	0.00433177	-0.0241492	0.0335294	FALSE	B
SP3	0.00433799	-0.0315792	0.0335426	FALSE	B
AP1S2	0.00434848	-0.034715	0.0335887	FALSE	B
JKAMP	0.00435581	-0.0184137	0.0336103	FALSE	B
TRAF3IP3	0.00436387	0.015053	0.0336376	FALSE	B
EIF3J-AS1	0.00438546	0.0618729	0.0337689	FALSE	B
SP140	0.00439028	-0.107347	0.033771	FALSE	B
RPL18AP3	0.00441387	0.11442	0.0339174	FALSE	B
CD320	0.00444291	0.0369553	0.0339657	FALSE	B
EI24	0.00442612	0.0119015	0.0339657	FALSE	B
FH	0.00444304	-0.0133144	0.0339657	FALSE	B
GON4L	0.00443605	0.057328	0.0339657	FALSE	B
MGEA5	0.00443578	-0.0513497	0.0339657	FALSE	B
ADTRP	0.00446193	0.016497	0.034075	FALSE	B
FXYD7	0.00446843	-0.0452681	0.0340896	FALSE	B
QSOX1	0.00447988	0.0119209	0.0341418	FALSE	B
ZC3H4	0.00448604	0.0250555	0.0341537	FALSE	B
ANKRD36	0.00449432	-0.00951291	0.0341817	FALSE	B
NAP1L1	0.00453407	-0.0896752	0.0344366	FALSE	B
RCN2	0.00453711	0.134492	0.0344366	FALSE	B
ANO6	0.00458633	-0.0175621	0.0347746	FALSE	B
FKBP2	0.00459459	0.0334277	0.0348017	FALSE	B
PTRHD1	0.00465855	-0.0846906	0.0352143	FALSE	B
ZNF91	0.0046544	0.058814	0.0352143	FALSE	B
TICAM1	0.00466518	0.0623259	0.0352285	FALSE	B
BORCS7	0.00469322	0.0559896	0.0354042	FALSE	B
COMTD1	0.00471171	0.029778	0.0354438	FALSE	B
HSD17B7	0.00470673	0.0723921	0.0354438	FALSE	B
SPPL2B	0.00471278	0.0754166	0.0354438	FALSE	B
ATG13	0.00472048	0.0170158	0.0354585	FALSE	B
MBD2	0.0047243	-0.018549	0.0354585	FALSE	B
NSUN6	0.00473402	0.031872	0.0354956	FALSE	B
NAGK	0.0047438	-0.0573955	0.035533	FALSE	B
DCAKD	0.00475251	0.0132535	0.0355624	FALSE	B
RAB11FIP1	0.00475991	0.00954904	0.0355819	FALSE	B
ASXL2	0.00479643	-0.0586646	0.0356981	FALSE	B
CREB3	0.00480423	0.0452097	0.0356981	FALSE	B
GNAS	0.00480908	-0.0184503	0.0356981	FALSE	B
HERPUD1	0.00481065	0.106692	0.0356981	FALSE	B
HGSNAT	0.00478841	-0.0396333	0.0356981	FALSE	B
RASSF5	0.00479218	-0.0797695	0.0356981	FALSE	B
ST3GAL5	0.00478653	-0.00930636	0.0356981	FALSE	B
TMSB4X	0.00481393	-0.275676	0.0356981	FALSE	B
MAP3K7CL	0.00482592	-0.0264622	0.0357014	FALSE	B
NCOR1	0.0048288	0.0555945	0.0357014	FALSE	B
TARSL2	0.00482704	0.0730514	0.0357014	FALSE	B
LZIC	0.00484872	0.0136176	0.035813	FALSE	B
CEP295	0.00485651	0.0451979	0.0358343	FALSE	B
PIM1	0.00486608	0.0881846	0.0358343	FALSE	B
PSMA1	0.00486216	0.0715416	0.0358343	FALSE	B
DR1	0.00490615	-0.00239716	0.0360935	FALSE	B
MPHOSPH8	0.004921	0.161076	0.0360954	FALSE	B
RPS27A	0.00491428	-0.058636	0.0360954	FALSE	B
TIFA	0.00491682	-0.0488623	0.0360954	FALSE	B
ARHGAP30	0.00493442	-0.0402804	0.0361224	FALSE	B
PHF11	0.00493347	0.0649228	0.0361224	FALSE	B
CAPZB	0.00494034	-0.125617	0.0361302	FALSE	B
ZNF606	0.00494624	0.0453322	0.0361377	FALSE	B
CNOT1	0.00496154	-0.00996771	0.0362139	FALSE	B
BCL11A	0.00499315	-0.0850605	0.0364088	FALSE	B
LINC00494	0.00501653	0.0514232	0.0365133	FALSE	B
RNF220	0.00501732	-0.0252052	0.0365133	FALSE	B
IFIT2	0.00504094	-0.0110617	0.0366155	FALSE	B
LPP	0.00504123	-0.0106487	0.0366155	FALSE	B
INTS5	0.00507174	0.0715443	0.0368011	FALSE	B
RPUSD2	0.00507885	0.0396679	0.0368167	FALSE	B
FIP1L1	0.00509692	0.0536359	0.0368494	FALSE	B
NCBP2-AS2	0.00509826	0.00700442	0.0368494	FALSE	B
NUP155	0.00509004	-0.00567991	0.0368494	FALSE	B
LINC01184	0.00512303	-0.0181146	0.0369925	FALSE	B
C7orf73	0.00513047	-0.0485119	0.0369964	FALSE	B
PSIP1	0.00513853	0.131112	0.0369964	FALSE	B
SPINT2	0.00513476	0.143038	0.0369964	FALSE	B
TACO1	0.0051638	0.00150257	0.0370705	FALSE	B
TSEN54	0.0051563	-0.0198387	0.0370705	FALSE	B
TUBA1A	0.00516266	0.074468	0.0370705	FALSE	B
FAM126B	0.00519143	-0.0225201	0.0371969	FALSE	B
ZYX	0.00518906	-0.0668451	0.0371969	FALSE	B
CHAMP1	0.00521891	-0.00982363	0.0372499	FALSE	B
CIRBP	0.00521387	0.196112	0.0372499	FALSE	B
NUP98	0.00520777	0.054624	0.0372499	FALSE	B
SEC22A	0.00521416	0.0295691	0.0372499	FALSE	B
BAG6	0.0052268	0.105853	0.0372705	FALSE	B
ATP5I	0.00523375	-0.0481429	0.0372842	FALSE	B
ILF3	0.00524241	0.152245	0.0372975	FALSE	B
ISCA2	0.00524567	-0.0445215	0.0372975	FALSE	B
NFE2L2	0.00525173	0.0695728	0.0373049	FALSE	B
KIAA0907	0.00528112	0.0260776	0.0374452	FALSE	B
SARAF	0.00528157	0.212868	0.0374452	FALSE	B
HLA-DRB1	0.00528768	0.480856	0.0374527	FALSE	B
EAF2	0.00530169	-0.189494	0.0375043	FALSE	B
EML4	0.00530507	-0.07063	0.0375043	FALSE	B
HNRNPR	0.00531231	0.118458	0.0375198	FALSE	B
ATP5J	0.00532077	0.0738158	0.0375438	FALSE	B
CLEC16A	0.00534146	-0.00786874	0.037654	FALSE	B
ARHGEF6	0.00536068	-0.0182655	0.0377178	FALSE	B
RPL38	0.00535989	-0.248077	0.0377178	FALSE	B
ACOT13	0.0054396	0.0351069	0.0377936	FALSE	B
ANKRD54	0.00542394	-0.00424948	0.0377936	FALSE	B
ARMC7	0.00540786	0.0259149	0.0377936	FALSE	B
BTLA	0.005458	0.216089	0.0377936	FALSE	B
DCXR	0.00541425	0.142373	0.0377936	FALSE	B
EMC3-AS1	0.00540121	0.0466872	0.0377936	FALSE	B
IPO11	0.00544407	0.031261	0.0377936	FALSE	B
IRAK4	0.00544159	0.0343582	0.0377936	FALSE	B
KLF3	0.00545537	-0.0842268	0.0377936	FALSE	B
LCP2	0.00542296	0.0316539	0.0377936	FALSE	B
LSM10	0.00543195	-0.100428	0.0377936	FALSE	B
MPLKIP	0.00539889	-0.0227822	0.0377936	FALSE	B
MRPL34	0.00542484	0.0771208	0.0377936	FALSE	B
NAA30	0.00545004	0.0294785	0.0377936	FALSE	B
SBDS	0.00545157	0.0700877	0.0377936	FALSE	B
SMARCD1	0.00545453	0.0483839	0.0377936	FALSE	B
TPM3	0.00540772	-0.0274669	0.0377936	FALSE	B
SC5D	0.00548541	0.0406058	0.0379127	FALSE	B
SDHAP1	0.00548324	0.015053	0.0379127	FALSE	B
CRELD2	0.00549634	-0.0321932	0.0379529	FALSE	B
METTL7A	0.00554899	-0.0444524	0.0382453	FALSE	B
TAF10	0.00554881	-0.0699625	0.0382453	FALSE	B
EXOSC7	0.00556858	0.044465	0.0383447	FALSE	B
SLC25A37	0.00559134	0.0111624	0.0384658	FALSE	B
RALBP1	0.00561194	-0.067955	0.0385717	FALSE	B
INO80	0.00561909	0.0531946	0.0385851	FALSE	B
PHF20	0.00563978	0.0683198	0.0386914	FALSE	B
H3F3A	0.00565267	-0.0860752	0.038744	FALSE	B
ERGIC1	0.00566243	0.0754477	0.0387593	FALSE	B
MMAB	0.00567579	0.00614542	0.0387593	FALSE	B
PTRH2	0.00566662	0.00158521	0.0387593	FALSE	B
SNRPB2	0.00567294	-0.0245706	0.0387593	FALSE	B
NUP214	0.00570103	0.0639461	0.0388602	FALSE	B
SUMO2	0.00569894	0.0529591	0.0388602	FALSE	B
PPIF	0.00571809	-0.0104978	0.0389407	FALSE	B
RPS2	0.00572622	-0.434037	0.0389569	FALSE	B
WDFY2	0.00573096	-0.0305098	0.0389569	FALSE	B
ARF4	0.00576488	0.0800361	0.0391379	FALSE	B
PYGO2	0.00576813	0.0396521	0.0391379	FALSE	B
P4HB	0.00580396	0.0230762	0.0393091	FALSE	B
TCTN1	0.0057987	-0.0618051	0.0393091	FALSE	B
RABEP1	0.00583018	0.0585959	0.0394507	FALSE	B
PLEC	0.00583729	-0.0324518	0.0394562	FALSE	B
TRDMT1	0.00584163	0.000903557	0.0394562	FALSE	B
NRF1	0.00586766	0.00627098	0.0395691	FALSE	B
RPL8	0.005869	0.258077	0.0395691	FALSE	B
MYL12A	0.00589668	0.292077	0.0397196	FALSE	B
TP53I13	0.00590381	0.000301967	0.0397316	FALSE	B
NMT1	0.00593668	0.0551803	0.0399166	FALSE	B
SMARCA5	0.00596203	0.0820479	0.0400508	FALSE	B
KIF3B	0.00597202	-0.0199468	0.0400816	FALSE	B
SUN2	0.00598793	-0.150361	0.0401521	FALSE	B
ELMOD3	0.00602374	-0.0106017	0.0403378	FALSE	B
PDDC1	0.00602648	0.010356	0.0403378	FALSE	B
CYBA	0.00604878	0.443745	0.0404505	FALSE	B
SMIM8	0.00608635	0.0397786	0.0406651	FALSE	B
EPS15	0.00610008	-0.0566424	0.0407202	FALSE	B
BCAS4	0.00613223	0.0593019	0.0407234	FALSE	B
FTL	0.00613347	0.290089	0.0407234	FALSE	B
KRTCAP2	0.00611917	0.117911	0.0407234	FALSE	B
NDUFS2	0.00610929	0.0810354	0.0407234	FALSE	B
SRRM1	0.00611338	0.169343	0.0407234	FALSE	B
ZNF826P	0.0061236	0.0334762	0.0407234	FALSE	B
OFD1	0.00614034	0.103612	0.0407325	FALSE	B
AFF3	0.006175	0.244469	0.0407442	FALSE	B
GCHFR	0.0061915	0.0348499	0.0407442	FALSE	B
KIAA1109	0.00615155	-0.0214879	0.0407442	FALSE	B
NDUFA9	0.00617189	0.0633433	0.0407442	FALSE	B
NDUFAF6	0.0061668	-0.0163412	0.0407442	FALSE	B
PHF3	0.00618059	0.0850973	0.0407442	FALSE	B
RAP2B	0.00616988	-0.0111951	0.0407442	FALSE	B
RP4-765C7.2	0.00617866	-0.0694135	0.0407442	FALSE	B
TGFBR2	0.00618756	-0.0507572	0.0407442	FALSE	B
SAR1A	0.00620111	-0.0132844	0.0407713	FALSE	B
TEP1	0.0062159	-0.0111467	0.0408324	FALSE	B
SSRP1	0.00626688	0.0687607	0.0411309	FALSE	B
ARHGDIB	0.00634475	-0.110607	0.0412048	FALSE	B
CPSF6	0.00631044	0.06271	0.0412048	FALSE	B
GLRX	0.00632106	-0.0926312	0.0412048	FALSE	B
GTF2H4	0.00633164	0.0320639	0.0412048	FALSE	B
HACD3	0.00632336	0.0440765	0.0412048	FALSE	B
MTFR1L	0.00631598	0.0325195	0.0412048	FALSE	B
NEK9	0.00631188	0.0714775	0.0412048	FALSE	B
NT5DC1	0.00633763	0.0573385	0.0412048	FALSE	B
PRPF38B	0.00629426	-0.0677123	0.0412048	FALSE	B
TUBGCP6	0.00634089	0.0146697	0.0412048	FALSE	B
TXNL4A	0.00634298	-0.0511667	0.0412048	FALSE	B
YEATS4	0.0062862	0.0446492	0.0412048	FALSE	B
ARL4A	0.00637504	-0.0133825	0.0413653	FALSE	B
DAZAP1	0.00639327	-0.0156169	0.0414474	FALSE	B
MARCH6	0.00644529	-0.0416385	0.0417482	FALSE	B
IRF3	0.00648374	0.0858695	0.041829	FALSE	B
LINC00998	0.00648583	-0.0197865	0.041829	FALSE	B
RP11-455F5.5	0.00647559	0.0590625	0.041829	FALSE	B
SREK1	0.00648595	-0.0115237	0.041829	FALSE	B
YBEY	0.00646654	-0.0192649	0.041829	FALSE	B
NDUFB7	0.00649422	-0.0501226	0.0418291	FALSE	B
ZBTB20	0.00649722	-0.0758979	0.0418291	FALSE	B
ITSN2	0.00650893	-0.0543423	0.0418681	FALSE	B
BTN3A2	0.00653122	-0.024348	0.0419026	FALSE	B
TMED10	0.00652191	0.0942596	0.0419026	FALSE	B
TP53INP1	0.00652577	0.130245	0.0419026	FALSE	B
KLF2	0.00655764	0.624811	0.0420024	TRUE	B
LYRM2	0.0065581	0.0680296	0.0420024	FALSE	B
DENND3	0.0065663	0.000742665	0.0420187	FALSE	B
RPS7P1	0.00657544	0.104461	0.0420409	FALSE	B
PDLIM1	0.00658818	-0.089538	0.0420861	FALSE	B
METAP2	0.00659862	-0.0389232	0.0420943	FALSE	B
PPP2R1A	0.00660081	-0.0529233	0.0420943	FALSE	B
MSN	0.00661909	-0.0947717	0.0421747	FALSE	B
EDRF1	0.00665117	-0.0113047	0.0423234	FALSE	B
IKBKG	0.00665667	-0.00146639	0.0423234	FALSE	B
TMEM261	0.00665953	-0.0173098	0.0423234	FALSE	B
ZHX1	0.00666854	0.0154426	0.0423444	FALSE	B
PKIG	0.0066916	-0.0633242	0.0424336	FALSE	B
UBE3A	0.00669402	0.128834	0.0424336	FALSE	B
PTMA	0.00670512	0.192737	0.0424676	FALSE	B
RANBP10	0.00672636	0.0229657	0.0425474	FALSE	B
ROCK1	0.00673922	-0.0351957	0.0425474	FALSE	B
SDHB	0.00674064	-0.0523057	0.0425474	FALSE	B
UBN1	0.00673339	0.0351092	0.0425474	FALSE	B
CTSA	0.00676896	0.0793292	0.0426899	FALSE	B
IGHV5-78	0.00678229	0.0704903	0.0427377	FALSE	B
SECISBP2L	0.00679618	0.104336	0.0427802	FALSE	B
SYVN1	0.00680058	0.136403	0.0427802	FALSE	B
NAA10	0.00681672	0.079559	0.0428403	FALSE	B
VCL	0.00682167	-0.039498	0.0428403	FALSE	B
BRD9	0.00690958	7.67915e-05	0.0429923	FALSE	B
C2orf74	0.00690798	0.0574376	0.0429923	FALSE	B
GCA	0.00690353	-0.0435331	0.0429923	FALSE	B
KIAA0196	0.00689321	0.0126362	0.0429923	FALSE	B
KIAA1551	0.00690934	0.0923992	0.0429923	FALSE	B
LARP1	0.00688253	-0.0354243	0.0429923	FALSE	B
MAPK8IP3	0.00689052	-0.00163744	0.0429923	FALSE	B
ORAI1	0.00690763	0.0328507	0.0429923	FALSE	B
TACC1	0.00689244	0.0418433	0.0429923	FALSE	B
USP34	0.00686188	-0.0195077	0.0429923	FALSE	B
XPO6	0.00688608	-0.0298426	0.0429923	FALSE	B
UBA2	0.00693247	0.117192	0.0430986	FALSE	B
ACYP2	0.00694532	-0.0137841	0.0431233	FALSE	B
AP1G1	0.00694806	-0.00136099	0.0431233	FALSE	B
KIAA1033	0.00696152	0.0981925	0.0431707	FALSE	B
DUS3L	0.00697363	-0.0162085	0.0432097	FALSE	B
PDZD11	0.00698332	0.00586597	0.0432337	FALSE	B
AC241377.1	0.00703458	0.0418041	0.0432639	FALSE	B
CEBPZ	0.00704329	0.0759301	0.0432639	FALSE	B
COX4I1	0.00699755	0.0250689	0.0432639	FALSE	B
PELI1	0.00704649	0.12338	0.0432639	FALSE	B
PNPLA2	0.00703778	0.10835	0.0432639	FALSE	B
SP140L	0.00702449	0.109829	0.0432639	FALSE	B
TIMM8B	0.00704209	0.00593438	0.0432639	FALSE	B
UQCRB	0.00702413	-0.26619	0.0432639	FALSE	B
USE1	0.00703616	-0.0304668	0.0432639	FALSE	B
WDR59	0.00702626	-0.0108844	0.0432639	FALSE	B
FUCA2	0.0070674	0.0199929	0.0433206	FALSE	B
TUT1	0.00706173	0.0305304	0.0433206	FALSE	B
CD79B	0.00710534	-0.163371	0.0434814	FALSE	B
MRPS24	0.00710215	0.00311477	0.0434814	FALSE	B
CEP250	0.00712638	-0.0223152	0.0435026	FALSE	B
FBXL15	0.00712165	-0.0316413	0.0435026	FALSE	B
SUSD6	0.00711957	-0.0394398	0.0435026	FALSE	B
ADPRHL2	0.00713701	0.0130878	0.0435086	FALSE	B
RPL14	0.00713908	0.27197	0.0435086	FALSE	B
ASB6	0.0071459	0.00500021	0.0435144	FALSE	B
YAE1D1	0.00716697	0.0387825	0.0436069	FALSE	B
PLOD3	0.00718084	0.0388443	0.0436555	FALSE	B
FAM120A	0.00720068	-0.0354678	0.0437403	FALSE	B
PEX5	0.00721049	0.0206894	0.0437641	FALSE	B
ACTR6	0.00723516	0.0483986	0.0437945	FALSE	B
ARL14EP	0.00722651	-0.0273597	0.0437945	FALSE	B
USP11	0.00724312	0.115257	0.0437945	FALSE	B
ZNF507	0.0072296	0.0330996	0.0437945	FALSE	B
ZNF83	0.007245	0.0394306	0.0437945	FALSE	B
GPR89B	0.00726279	0.039452	0.0438118	FALSE	B
JUND	0.00726556	-0.0183873	0.0438118	FALSE	B
RAD51C	0.007259	-0.00694025	0.0438118	FALSE	B
COPB2	0.00731151	0.0767493	0.044053	FALSE	B
SPAG16	0.00731874	0.0188307	0.0440609	FALSE	B
TCEAL4	0.00733571	0.0552902	0.0440915	FALSE	B
TTC31	0.00733427	-0.010671	0.0440915	FALSE	B
LRPPRC	0.00734236	0.0467831	0.0440958	FALSE	B
AC141586.5	0.00736613	0.0254449	0.0442012	FALSE	B
SRSF9	0.00737183	-0.131142	0.0442012	FALSE	B
NOC3L	0.00740475	0.0867293	0.0443628	FALSE	B
TFRC	0.00741698	-0.0242336	0.0444002	FALSE	B
C14orf169	0.00742827	0.00432669	0.0444319	FALSE	B
BRK1	0.00744558	-0.0432149	0.0444638	FALSE	B
PYCARD-AS1	0.00744472	0.0354437	0.0444638	FALSE	B
FNDC3A	0.00749334	0.0365629	0.0447131	FALSE	B
C8orf59	0.00750689	0.0889188	0.0447271	FALSE	B
TPK1	0.00750774	0.0375698	0.0447271	FALSE	B
EPC2	0.0075479	-0.0247426	0.0449263	FALSE	B
GPT2	0.00755329	0.00914311	0.0449263	FALSE	B
ZNF107	0.00757195	0.15047	0.0450013	FALSE	B
HMGB1	0.0075934	0.187302	0.0450926	FALSE	B
SON	0.00762721	0.198839	0.0452269	FALSE	B
ZNF566	0.00762819	0.00758439	0.0452269	FALSE	B
PIAS3	0.00763652	0.020526	0.0452401	FALSE	B
AKR1B1	0.00767854	-0.0487367	0.0452822	FALSE	B
CHD2	0.00767535	0.113038	0.0452822	FALSE	B
CNBP	0.00766435	0.0942962	0.0452822	FALSE	B
DYNLT1	0.00767055	0.0356823	0.0452822	FALSE	B
FAM49B	0.0076756	-0.0646276	0.0452822	FALSE	B
VAC14	0.00768022	0.0101503	0.0452822	FALSE	B
HNRNPM	0.00770847	0.0758668	0.0453055	FALSE	B
POLR2G	0.00769973	-0.0150599	0.0453055	FALSE	B
PYHIN1	0.00770858	-0.00176306	0.0453055	FALSE	B
RPL35A	0.00769562	-0.212773	0.0453055	FALSE	B
COBLL1	0.00772778	-0.0568805	0.0453824	FALSE	B
ANAPC15	0.00775124	-0.0121365	0.0454071	FALSE	B
LPIN2	0.00774966	0.00434356	0.0454071	FALSE	B
SMCHD1	0.00775011	0.205315	0.0454071	FALSE	B
TNFRSF13B	0.00775646	-0.157524	0.0454071	FALSE	B
USP4	0.00776877	0.0461469	0.0454433	FALSE	B
ELP6	0.007796	-0.0124923	0.045495	FALSE	B
PWP1	0.00778946	0.123519	0.045495	FALSE	B
RIPK3	0.00779091	-0.00654364	0.045495	FALSE	B
PAXIP1-AS1	0.00781455	0.0504863	0.0455317	FALSE	B
PCED1B	0.00781029	-0.00718737	0.0455317	FALSE	B
HNRNPA2B1	0.00785216	0.146008	0.0456434	FALSE	B
LSM14A	0.0078436	-0.0316201	0.0456434	FALSE	B
ZRANB2	0.0078499	0.14888	0.0456434	FALSE	B
FUBP3	0.0078773	0.0146482	0.0457136	FALSE	B
KMT2E	0.00787913	-0.0528468	0.0457136	FALSE	B
LYL1	0.00788272	0.0107187	0.0457136	FALSE	B
RAB1A	0.00789238	-0.0337659	0.0457339	FALSE	B
C11orf80	0.00791951	0.0461964	0.0458369	FALSE	B
TRPV2	0.00792251	-0.0257888	0.0458369	FALSE	B
MRPS28	0.00794081	0.0104031	0.045907	FALSE	B
TAB2	0.007958	0.001541	0.0459349	FALSE	B
WDR26	0.00795422	-0.0231784	0.0459349	FALSE	B
PLD4	0.00796828	-0.152878	0.0459585	FALSE	B
SNX12	0.0079981	0.0122481	0.0460232	FALSE	B
SQSTM1	0.00799134	0.238419	0.0460232	FALSE	B
YIPF2	0.00799586	0.0219722	0.0460232	FALSE	B
IGHJ4	0.00801041		0.0460583		B
DHX29	0.00803542	0.0480072	0.0460788	FALSE	B
EIF3E	0.00804755	-0.0894164	0.0460788	FALSE	B
H2AFJ	0.00804311	0.0438597	0.0460788	FALSE	B
MED28	0.00805122	-0.0203703	0.0460788	FALSE	B
PHAX	0.00804668	0.110454	0.0460788	FALSE	B
TRAPPC4	0.00802649	0.00236948	0.0460788	FALSE	B
KLF12	0.00805988	-0.00090785	0.0460928	FALSE	B
ADAM17	0.00807024	-0.00817302	0.0461165	FALSE	B
MRPL16	0.00807821	0.0663952	0.0461266	FALSE	B
RPP38	0.00809012	0.0318742	0.0461591	FALSE	B
ZNF718	0.00810506	0.0314703	0.0462088	FALSE	B
ZNF672	0.00812707	-0.00984364	0.0462987	FALSE	B
KYNU	0.00813548	-0.0686548	0.0463111	FALSE	B
PYCRL	0.00815548	0.00967752	0.0463894	FALSE	B
GPR108	0.00818825	0.0394395	0.046398	FALSE	B
PYROXD1	0.00818637	-0.0029304	0.046398	FALSE	B
SLC41A3	0.00817029	-0.0201368	0.046398	FALSE	B
SRPK2	0.00816682	-0.030796	0.046398	FALSE	B
ZNF766	0.0081847	0.0277257	0.046398	FALSE	B
DUSP1	0.00819913	0.641861	0.0464242	TRUE	B
PICK1	0.00822013	0.0173806	0.0465076	FALSE	B
BRWD3	0.00822826	-0.0110341	0.0465182	FALSE	B
PLAC8	0.00823676	-0.136109	0.0465308	FALSE	B
ABHD12	0.00829124	-0.0286632	0.046538	FALSE	B
ACAP1	0.00826047	-0.0553192	0.046538	FALSE	B
ARPC4-TTLL3	0.00830321	0.044806	0.046538	FALSE	B
BRAF	0.00827019	-0.050796	0.046538	FALSE	B
CNR2	0.00827092	0.100649	0.046538	FALSE	B
FAM104A	0.00828474	-0.000333455	0.046538	FALSE	B
LMO4	0.008307	0.0690335	0.046538	FALSE	B
NOTCH2	0.00829924	-0.0618935	0.046538	FALSE	B
NPC2	0.00825978	-0.0166356	0.046538	FALSE	B
PRKAR1B	0.00829348	0.0188994	0.046538	FALSE	B
RP11-126O1.6	0.00829112	-0.0387103	0.046538	FALSE	B
SRSF3	0.00831328	-0.0431156	0.046538	FALSE	B
ZCCHC11	0.00832635	0.103177	0.0465761	FALSE	B
TTC14	0.00833668	0.0396058	0.0465988	FALSE	B
AASDHPPT	0.00837017	0.0794477	0.0467508	FALSE	B
HAGHL	0.00838224	0.0490329	0.046783	FALSE	B
ZNF296	0.00839315	-0.0835922	0.0468087	FALSE	B
ZNF564	0.00842136	0.0235605	0.0469308	FALSE	B
F11R	0.00845467	0.0246474	0.0470458	FALSE	B
TRIM28	0.00845463	-0.0408112	0.0470458	FALSE	B
DNAAF2	0.00846139	0.0354784	0.0470479	FALSE	B
DERA	0.00854667	0.0454573	0.0474865	FALSE	B
DDX27	0.00856531	0.0629225	0.0475358	FALSE	B
SCFD1	0.00856835	-0.0260818	0.0475358	FALSE	B
FCRL3	0.00860971	-0.126799	0.0477295	FALSE	B
IGHA1	0.0086337	-0.0880319	0.0477555	FALSE	B
RPL12	0.008629	0.209998	0.0477555	FALSE	B
ZNF524	0.0086265	-0.0411916	0.0477555	FALSE	B
DDX60L	0.00865108	0.00526465	0.0478161	FALSE	B
SERBP1	0.0086648	-0.0191058	0.0478563	FALSE	B
CISD2	0.00868859	0.0161981	0.0479232	FALSE	B
ZNF664	0.00868984	-0.019062	0.0479232	FALSE	B
ZNF274	0.00871068	0.0658866	0.0480025	FALSE	B
ZNF841	0.00884779	0.050023	0.0487219	FALSE	B
DCTN2	0.00889189	-0.0294349	0.0489284	FALSE	B
IFI44L	0.00889959	0.131257	0.0489346	FALSE	B
IRF1	0.00893345	-0.178949	0.0490844	FALSE	B
ERBIN	0.00894789	-0.0146767	0.0491274	FALSE	B
POLR2J3	0.00895931	0.106708	0.0491537	FALSE	B
OTUB1	0.00897124	0.0902647	0.0491828	FALSE	B
ITPK1	0.00901318	0.000148492	0.0493033	FALSE	B
NELFCD	0.00900279	0.0880877	0.0493033	FALSE	B
SNHG8	0.00901938	-0.224458	0.0493033	FALSE	B
ZSCAN16-AS1	0.00901979	-0.00882203	0.0493033	FALSE	B
SVBP	0.00903924	-0.047907	0.0493733	FALSE	B
CBX3	0.00906671	0.128949	0.0493997	FALSE	B
CCDC174	0.00905254	0.034646	0.0493997	FALSE	B
DTWD1	0.00906214	0.0243106	0.0493997	FALSE	B
ODF2	0.00907069	0.0223299	0.0493997	FALSE	B
ASL	0.00909823	0.0380241	0.049477	FALSE	B
LDLRAP1	0.00909552	0.00960438	0.049477	FALSE	B
KATNA1	0.00913518	-0.0165294	0.0496416	FALSE	B
ADSL	0.00922439	-0.0121219	0.0500138	FALSE	B
ALDOA	0.00923683	0.22186	0.0500138	FALSE	B
DUSP22	0.00922718	-0.0584205	0.0500138	FALSE	B
ENTPD1-AS1	0.00921283	0.00210594	0.0500138	FALSE	B
MAP4K5	0.00923736	0.0142795	0.0500138	FALSE	B
AKAP8L	0.00926134	0.0756524	0.0500458	FALSE	B
GTF3C6	0.00928329	-0.0328612	0.0500458	FALSE	B
KDM5A	0.00926867	-0.0244284	0.0500458	FALSE	B
NRIP1	0.00926112	-0.0113904	0.0500458	FALSE	B
RP5-887A10.1	0.00928373	-0.12673	0.0500458	FALSE	B
SDHAF2	0.00927491	0.00499417	0.0500458	FALSE	B
EMD	0.00929074	0.0246842	0.0500473	FALSE	B
ATP5SL	0.00930867	-0.0339695	0.0500615	FALSE	B
RP4-758J18.2	0.00931361	0.0333979	0.0500615	FALSE	B
SEC61B	0.00930449	-0.0041606	0.0500615	FALSE	B
WDR35	0.00932445	0.0329238	0.0500835	FALSE	B
NT5C	0.00934481	0.0138094	0.0501566	FALSE	B
ASB16-AS1	0.00939421	0.0333486	0.0501759	FALSE	B
ATPAF2	0.0093728	-0.00884314	0.0501759	FALSE	B
CLK1	0.00938146	0.0207574	0.0501759	FALSE	B
CNOT4	0.00938417	0.0954979	0.0501759	FALSE	B
DUS2	0.00939573	-0.0143086	0.0501759	FALSE	B
RPS3AP6	0.00939409	-0.0437558	0.0501759	FALSE	B
SYNE1	0.00939082	-0.00993285	0.0501759	FALSE	B
HMGN1	0.00941824	-0.0942953	0.0502238	FALSE	B
RP4-545C24.1	0.00941266	0.0556445	0.0502238	FALSE	B
PTK2B	0.0094325	0.0872779	0.0502607	FALSE	B
TPGS2	0.00943869	-0.000654569	0.0502607	FALSE	B
HEBP2	0.00946498	-0.0419722	0.0503646	FALSE	B
RBSN	0.00949594	0.0171284	0.0504693	FALSE	B
SNRPG	0.00949826	-0.00204177	0.0504693	FALSE	B
SLC9A3R1	0.00951143	-0.0341422	0.0505031	FALSE	B
ABI3	0.00954792	-0.0402126	0.0506423	FALSE	B
PPP1R10	0.00955129	-0.0177079	0.0506423	FALSE	B
AFF4	0.00958535	0.110087	0.0507038	FALSE	B
CMSS1	0.00959515	0.0545662	0.0507038	FALSE	B
COL4A4	0.00958934	-0.0112257	0.0507038	FALSE	B
FAM200B	0.00960244	-0.00937067	0.0507038	FALSE	B
PGLS	0.00960387	-0.0232587	0.0507038	FALSE	B
RALGAPB	0.00957256	-0.00497439	0.0507038	FALSE	B
AIM2	0.00961923	-0.0447921	0.0507128	FALSE	B
SREK1IP1	0.00961846	0.00409998	0.0507128	FALSE	B
IGLC2	0.00963332	-0.199267	0.050751	FALSE	B
MAGED2	0.00964797	0.0639784	0.0507921	FALSE	B
HMG20A	0.00973197	0.0641289	0.051198	FALSE	B
PPP1R3E	0.00974935	0.0546291	0.0512531	FALSE	B
RASSF2	0.00980866	-0.0383481	0.0515285	FALSE	B
CD55	0.00985936	0.119826	0.0517582	FALSE	B
SCCPDH	0.00987127	0.0172995	0.051784	FALSE	B
KLHL18	0.00988023	0.0168752	0.0517944	FALSE	B
CLDND1	0.00990758	0.0522633	0.0519012	FALSE	B
BISPR	0.00992446	0.029754	0.051953	FALSE	B
SSR1	0.00997336	0.0648093	0.0521721	FALSE	B
TNFRSF1B	0.00998208	-0.0390464	0.052181	FALSE	B
U1.2	0.00999428	0.0375529	0.052208	FALSE	B
SCAF1	0.0100261	0.0335333	0.0523374	FALSE	B
EZR	0.0100355	-0.00331939	0.0523497	FALSE	B
C21orf59	0.0100553	0.0259812	0.0523856	FALSE	B
RNF10	0.0100636	-0.0330885	0.0523856	FALSE	B
SLC12A6	0.010057	-0.0251294	0.0523856	FALSE	B
PSMA3	0.0100843	-0.0395311	0.0524568	FALSE	B
SMAD5	0.0101046	0.0292618	0.0524886	FALSE	B
UROS	0.0101036	0.0409946	0.0524886	FALSE	B
RALY	0.0101229	-0.106496	0.0525471	FALSE	B
ANKIB1	0.0101696	0.0165451	0.0526202	FALSE	B
CSK	0.0101749	-0.125121	0.0526202	FALSE	B
EEF1A1P5	0.0101536	0.245691	0.0526202	FALSE	B
LIMK1	0.0101864	0.0122756	0.0526202	FALSE	B
OIP5-AS1	0.0101829	0.0529707	0.0526202	FALSE	B
SF3B2	0.0101689	0.14231	0.0526202	FALSE	B
SRD5A1	0.0101866	0.00428726	0.0526202	FALSE	B
COPG2	0.0102104	0.00998682	0.0526902	FALSE	B
RUBCN	0.0102144	0.0167398	0.0526902	FALSE	B
NDUFB10	0.0102423	0.0124623	0.0527773	FALSE	B
PIBF1	0.0102455	0.0440998	0.0527773	FALSE	B
CPT1A	0.0102602	0.0544057	0.0528167	FALSE	B
APH1B	0.0104218	0.056609	0.0528739	FALSE	B
APRT	0.0104006	-0.116559	0.0528739	FALSE	B
CAPRIN2	0.0103208	0.0144403	0.0528739	FALSE	B
DCTPP1	0.0103859	-0.0155134	0.0528739	FALSE	B
FBXO18	0.0104137	-0.0170748	0.0528739	FALSE	B
FNBP4	0.0104217	0.125057	0.0528739	FALSE	B
HSPB11	0.0103546	-0.0350739	0.0528739	FALSE	B
HSPE1	0.0102919	-0.0755754	0.0528739	FALSE	B
ITGB3BP	0.0103754	0.0421388	0.0528739	FALSE	B
METTL25	0.0104207	0.0255046	0.0528739	FALSE	B
MUL1	0.0103346	0.0243709	0.0528739	FALSE	B
NANS	0.0103797	0.00883616	0.0528739	FALSE	B
NIPBL	0.0104009	0.0368405	0.0528739	FALSE	B
PCMTD1	0.010289	0.0785706	0.0528739	FALSE	B
PRMT2	0.0103891	0.0588	0.0528739	FALSE	B
RNF19A	0.0102942	0.0788323	0.0528739	FALSE	B
RRAGA	0.0103624	0.0547669	0.0528739	FALSE	B
SETD3	0.0103243	-0.00820894	0.0528739	FALSE	B
TCF25	0.0103443	0.123046	0.0528739	FALSE	B
VIM	0.0104046	0.418992	0.0528739	FALSE	B
VIPAS39	0.0104117	0.0113942	0.0528739	FALSE	B
VPS50	0.0104281	0.0558504	0.0528739	FALSE	B
ACAA2	0.0104542	0.0527483	0.0529368	FALSE	B
MRPS33	0.0104547	-0.0278113	0.0529368	FALSE	B
BMI1	0.0105267	0.0262925	0.0531743	FALSE	B
HINT1	0.0105505	0.0325475	0.0531743	FALSE	B
LINC01578	0.0105518	-0.0179101	0.0531743	FALSE	B
RTF1	0.0105494	0.0420506	0.0531743	FALSE	B
SNAP47	0.0105404	0.00987682	0.0531743	FALSE	B
VPS13C	0.0105475	0.00267014	0.0531743	FALSE	B
ZNF430	0.0105504	0.0364022	0.0531743	FALSE	B
CD59	0.0105988	0.0315452	0.0533388	FALSE	B
KIF5B	0.010594	-0.0376497	0.0533388	FALSE	B
SIGIRR	0.0106275	-0.0448583	0.0534108	FALSE	B
TMEM251	0.0106215	0.029373	0.0534108	FALSE	B
HIBADH	0.010638	0.00855899	0.0534274	FALSE	B
MED10	0.0106588	0.0294176	0.0534956	FALSE	B
KLHL8	0.0106669	0.0285754	0.0535002	FALSE	B
EIF3G	0.0107217	-0.0645499	0.0537027	FALSE	B
TRMT112	0.0107147	0.0157794	0.0537027	FALSE	B
TAF9	0.0107521	0.0591228	0.0538184	FALSE	B
DEGS1	0.0107724	-0.0237378	0.0538836	FALSE	B
PSMD4	0.0107797	0.118295	0.0538837	FALSE	B
KIF2A	0.0108062	0.0545208	0.0539078	FALSE	B
MRPS6	0.0108004	-0.0227135	0.0539078	FALSE	B
NIPAL3	0.0108043	-0.0270482	0.0539078	FALSE	B
NAA50	0.0108188	-0.058684	0.0539344	FALSE	B
MAP1S	0.0108404	0.0880771	0.0539693	FALSE	B
U1.10	0.0108399	0.0557863	0.0539693	FALSE	B
C19orf24	0.0108494	-0.00568601	0.0539782	FALSE	B
LEPROTL1	0.0108651	0.0588032	0.0540199	FALSE	B
KIAA0355	0.0108802	0.0395748	0.0540587	FALSE	B
DOCK2	0.01089	-0.0352759	0.0540713	FALSE	B
IL27RA	0.0109028	-0.0745319	0.0540876	FALSE	B
SEC23IP	0.0109079	0.00882119	0.0540876	FALSE	B
OPA3	0.0109375	0.0209366	0.0540987	FALSE	B
RAB30-AS1	0.0109199	0.0267145	0.0540987	FALSE	B
UCP2	0.0109393	-0.055838	0.0540987	FALSE	B
ZNF131	0.01093	0.00663047	0.0540987	FALSE	B
MAZ	0.01095	-0.0175466	0.0541156	FALSE	B
NUP37	0.0109786	0.00497423	0.054221	FALSE	B
CHTF8	0.0110016	-0.0285782	0.0542623	FALSE	B
UBXN2A	0.0109951	0.033882	0.0542623	FALSE	B
LSM8	0.0110102	-0.0295088	0.0542643	FALSE	B
MAN1A2	0.0110332	-0.0425515	0.0542643	FALSE	B
PPFIBP2	0.01103	-0.00799028	0.0542643	FALSE	B
TRMU	0.0110385	-0.0124141	0.0542643	FALSE	B
ZNF468	0.0110171	0.0281277	0.0542643	FALSE	B
RBFA	0.0110713	-0.00939982	0.0543895	FALSE	B
EIF4G2	0.0110858	-0.072096	0.0544244	FALSE	B
LINC00847	0.0111023	0.0289058	0.0544694	FALSE	B
BCCIP	0.0111293	0.0501831	0.0545657	FALSE	B
LRPAP1	0.0111563	0.0330204	0.0546621	FALSE	B
STAU1	0.0112021	0.0398611	0.0548504	FALSE	B
HERC2	0.0112504	-0.0251248	0.0550491	FALSE	B
LTA	0.0112798	0.0305783	0.0550491	FALSE	B
RUVBL2	0.0112637	-0.00427317	0.0550491	FALSE	B
SAV1	0.0112755	-0.0262706	0.0550491	FALSE	B
SF3B5	0.0112756	0.0757427	0.0550491	FALSE	B
HMGXB4	0.0112917	0.0313374	0.0550712	FALSE	B
SETX	0.0113002	-0.000687481	0.0550766	FALSE	B
BRAP	0.011309	0.00384705	0.0550832	FALSE	B
EDEM1	0.0113198	0.00259341	0.0550995	FALSE	B
C1orf228	0.0113345	-0.0445175	0.0551352	FALSE	B
TMEM35B	0.0113919	0.0542019	0.0553779	FALSE	B
C1RL	0.0114059	0.0250606	0.0554095	FALSE	B
TRIM14	0.0114245	0.0317315	0.055464	FALSE	B
CCNL1	0.0114568	-0.0881197	0.0555116	FALSE	B
EDEM2	0.0114477	0.0110315	0.0555116	FALSE	B
JUP	0.0114531	0.0231631	0.0555116	FALSE	B
KLF6	0.0114698	0.491618	0.0555178	FALSE	B
RP11-37B2.1	0.011473	0.029083	0.0555178	FALSE	B
ANP32E	0.0114933	0.0822526	0.0555797	FALSE	B
CTSD	0.0115027	0.0171247	0.0555887	FALSE	B
APOL3	0.011527	-0.0145701	0.055634	FALSE	B
PPIAP22	0.0115233	-0.0401322	0.055634	FALSE	B
SRP14-AS1	0.0115507	0.0384772	0.0557119	FALSE	B
NFKBIB	0.0116121	0.0485353	0.0559719	FALSE	B
ITGB2-AS1	0.0116241	-0.0805935	0.0559931	FALSE	B
MRPL47	0.0116453	-0.0390421	0.056006	FALSE	B
PRKAB1	0.0116569	0.00982913	0.056006	FALSE	B
RNASE6	0.0116533	0.170346	0.056006	FALSE	B
XAF1	0.0116566	0.13434	0.056006	FALSE	B
HLA-DMB	0.0116867	-0.209915	0.0560767	FALSE	B
LINC00954	0.011684	0.0272472	0.0560767	FALSE	B
CYFIP1	0.0116998	0.0106012	0.0561032	FALSE	B
ZNF226	0.011739	0.0378947	0.0562547	FALSE	B
PAXIP1-AS2	0.0117475	0.0103574	0.0562594	FALSE	B
CLCN3	0.0117746	0.0223227	0.0563163	FALSE	B
UBXN1	0.0117704	0.0611997	0.0563163	FALSE	B
SOCS5	0.011791	0.0424577	0.0563583	FALSE	B
FUBP1	0.0118172	-0.0347935	0.0563745	FALSE	B
NDUFAF3	0.011806	0.0947519	0.0563745	FALSE	B
ZNF37BP	0.0118143	0.0125615	0.0563745	FALSE	B
CLTC	0.0118395	0.0115649	0.0564007	FALSE	B
LINC00936	0.0118407	0.0641344	0.0564007	FALSE	B
RAD51-AS1	0.0118454	0.0323992	0.0564007	FALSE	B
DPP7	0.0118617	0.0744761	0.0564283	FALSE	B
PELP1	0.0118664	0.0346204	0.0564283	FALSE	B
CYB561A3	0.0118901	-0.104529	0.0565044	FALSE	B
NKTR	0.0119276	0.00934794	0.0566466	FALSE	B
DHRS13	0.0120296	0.0320221	0.0569718	FALSE	B
FAM199X	0.0120421	-0.0324043	0.0569718	FALSE	B
GEMIN7	0.0120113	-0.040669	0.0569718	FALSE	B
ITGB7	0.0120287	-0.0797498	0.0569718	FALSE	B
PIAS4	0.0120409	0.0160217	0.0569718	FALSE	B
THOC1	0.0120345	-0.00460234	0.0569718	FALSE	B
ALOX5	0.0120935	-0.139909	0.0571703	FALSE	B
REV3L	0.0121053	0.0403811	0.0571703	FALSE	B
TRIM25	0.0121072	0.0226851	0.0571703	FALSE	B
NISCH	0.0121231	0.00608224	0.0571725	FALSE	B
SNX19	0.0121155	0.0181412	0.0571725	FALSE	B
FAIM	0.0121584	0.011849	0.0572864	FALSE	B
NDFIP1	0.0121627	0.066283	0.0572864	FALSE	B
CCNL2	0.0122022	0.0419611	0.0573855	FALSE	B
CSDE1	0.0121919	0.0658506	0.0573855	FALSE	B
MAP3K13	0.0122069	-0.0228925	0.0573855	FALSE	B
LRRK1	0.0122693	0.0304743	0.0576423	FALSE	B
RAP1GDS1	0.0122933	-0.0295048	0.0576823	FALSE	B
TNIP2	0.0122927	-0.0060526	0.0576823	FALSE	B
GPM6A	0.012311	-0.0330874	0.0577288	FALSE	B
C1orf52	0.0123309	-0.0241097	0.0577857	FALSE	B
FRG1CP	0.0123519	-0.00988223	0.0578473	FALSE	B
HEXDC	0.012388	-0.0287702	0.0579797	FALSE	B
MICB	0.0124278	0.0371079	0.0580988	FALSE	B
ZC2HC1A	0.0124291	0.0364698	0.0580988	FALSE	B
TRPT1	0.0124528	0.0758429	0.0581733	FALSE	B
CNOT10	0.0124644	0.0311271	0.0581881	FALSE	B
FGFR1OP	0.0124795	0.0283045	0.0581881	FALSE	B
ZNF154	0.012475	0.028899	0.0581881	FALSE	B
IPO9	0.012509	0.00277368	0.0582811	FALSE	B
PFDN5	0.0125229	0.159553	0.0582811	FALSE	B
SMG9	0.012523	-0.0143805	0.0582811	FALSE	B
CTD-3092A11.1	0.012545	-0.0108634	0.0583103	FALSE	B
UBE2B	0.01254	0.0625395	0.0583103	FALSE	B
ETV6	0.0125835	-0.0329401	0.0583623	FALSE	B
PFKP	0.0125876	0.0574906	0.0583623	FALSE	B
USF1	0.0125794	0.0604879	0.0583623	FALSE	B
ZNF736	0.0125677	-0.00211659	0.0583623	FALSE	B
MTR	0.0125985	0.0203522	0.0583763	FALSE	B
OS9	0.012641	-0.0417009	0.0585365	FALSE	B
PABPC1L	0.0126927	0.028375	0.0587396	FALSE	B
C8orf82	0.0127308	0.0343666	0.0588204	FALSE	B
TLE3	0.0127319	-0.0170879	0.0588204	FALSE	B
VEZF1	0.012734	0.0613613	0.0588204	FALSE	B
SLC25A51	0.0127482	0.0202808	0.0588494	FALSE	B
HIST1H2BK	0.0127912	0.0732203	0.058872	FALSE	B
MYO1E	0.0127726	0.0659875	0.058872	FALSE	B
RP11-554J4.1	0.0127927	0.0362238	0.058872	FALSE	B
RPL36AL	0.0127863	0.281475	0.058872	FALSE	B
TMEM234	0.0127713	0.0103598	0.058872	FALSE	B
DNAJB14	0.0128121	0.0476631	0.0589246	FALSE	B
RP11-817O13.8	0.0128204	0.0291016	0.0589263	FALSE	B
BIRC3	0.0128406	0.0252585	0.0589825	FALSE	B
GRHPR	0.0128535	-0.0277281	0.0590051	FALSE	B
GEMIN4	0.0128998	0.00724894	0.0590554	FALSE	B
GPSM3	0.0129002	-0.107895	0.0590554	FALSE	B
POC5	0.0128992	-0.0304396	0.0590554	FALSE	B
RAB11A	0.0129042	-0.0528527	0.0590554	FALSE	B
SLC9A8	0.0128981	0.0240704	0.0590554	FALSE	B
SLC39A10	0.0129241	0.0423649	0.0591098	FALSE	B
C11orf24	0.0129601	0.0682914	0.059203	FALSE	B
TM2D2	0.0129604	0.0241106	0.059203	FALSE	B
GLIPR1	0.0129742	-0.0721331	0.0592296	FALSE	B
PSPC1	0.0130067	-0.0209738	0.0593417	FALSE	B
RAB6A	0.0130153	0.0083433	0.0593441	FALSE	B
MFSD8	0.0130814	0.0418109	0.0595359	FALSE	B
PAX8-AS1	0.0130662	-0.0279478	0.0595359	FALSE	B
TSPO	0.0130739	0.141624	0.0595359	FALSE	B
POLK	0.0130905	-0.0123943	0.0595411	FALSE	B
CEBPG	0.0131069	-0.029269	0.0595791	FALSE	B
CORO1C	0.0131195	-0.0168349	0.0595998	FALSE	B
ARHGAP25	0.0131366	-0.029462	0.0596046	FALSE	B
NT5E	0.0131337	0.01606	0.0596046	FALSE	B
CBFA2T3	0.0131874	-0.027163	0.0597986	FALSE	B
MRPL10	0.013208	0.0184835	0.0598553	FALSE	B
LINC00094	0.0132343	0.0383238	0.0599379	FALSE	B
OVCA2	0.0132538	-0.022945	0.0599897	FALSE	B
ZC3H7B	0.013265	0.00464622	0.0600037	FALSE	B
MDM4	0.0132893	0.00952799	0.060077	FALSE	B
CXXC5	0.0133366	-0.0682322	0.0601771	FALSE	B
MSRA	0.0133301	-0.00145601	0.0601771	FALSE	B
UBE2D4	0.0133439	0.00541922	0.0601771	FALSE	B
ZC3H15	0.0133265	0.0886936	0.0601771	FALSE	B
ATP6V1H	0.0133778	0.0604954	0.0602327	FALSE	B
GCC2	0.0133957	0.0838044	0.0602327	FALSE	B
IL10RA	0.0133834	-0.107115	0.0602327	FALSE	B
IQCB1	0.0133865	0.0630293	0.0602327	FALSE	B
RPS4Y1	0.0133968	-0.292793	0.0602327	FALSE	B
ALG11	0.0134068	0.0337191	0.0602415	FALSE	B
CBFB	0.0134442	-0.0370311	0.0602781	FALSE	B
DNAJC4	0.0134366	0.0606228	0.0602781	FALSE	B
IGSF8	0.0134667	0.00986785	0.0602781	FALSE	B
MTCO1P12	0.01343	0.0388267	0.0602781	FALSE	B
PKHD1L1	0.0134674	0.0288118	0.0602781	FALSE	B
SRSF6	0.0134512	-0.0501646	0.0602781	FALSE	B
ZNF33B	0.0134718	-0.0120302	0.0602781	FALSE	B
ATG4C	0.0135139	0.0560841	0.0604149	FALSE	B
VRK3	0.0135187	-0.0253341	0.0604149	FALSE	B
ADD3	0.0135401	-0.0860594	0.0604742	FALSE	B
BLOC1S4	0.0135666	0.0803286	0.0604867	FALSE	B
HEIH	0.0135563	0.066232	0.0604867	FALSE	B
ZDHHC7	0.0135673	0.001528	0.0604867	FALSE	B
RNASET2	0.013586	-0.0439155	0.0605335	FALSE	B
LUC7L2	0.0136083	0.0347357	0.0605963	FALSE	B
CDC40	0.0136766	0.00454568	0.0606459	FALSE	B
MRPS10	0.0136692	0.000575321	0.0606459	FALSE	B
PA2G4	0.0136386	0.0581093	0.0606459	FALSE	B
RASSF3	0.0136306	-0.0292709	0.0606459	FALSE	B
RLIM	0.0136738	-0.00669299	0.0606459	FALSE	B
UBL5	0.0136667	-0.0418423	0.0606459	FALSE	B
ZNF692	0.0136681	-0.0032135	0.0606459	FALSE	B
RPS14	0.013702	-0.245751	0.0607224	FALSE	B
UGT8	0.013741	0.0322183	0.0608587	FALSE	B
TOPBP1	0.0137545	-0.0341224	0.0608824	FALSE	B
RHOA	0.0138272	0.0430298	0.0611677	FALSE	B
ADAM8	0.0138492	-0.0218166	0.0612286	FALSE	B
TAGLN2	0.0138644	-0.22059	0.0612594	FALSE	B
IGHG2	0.0138818	-0.0233928	0.0612995	FALSE	B
PHF14	0.013932	0.0500971	0.0614846	FALSE	B
PAWR	0.0139711	-0.0231829	0.0616207	FALSE	B
COA5	0.0139849	0.0812758	0.0616446	FALSE	B
RPS15	0.0140103	0.118116	0.0617202	FALSE	B
BAZ2A	0.0140563	0.078853	0.0618492	FALSE	B
DUS4L	0.0140481	0.0158213	0.0618492	FALSE	B
HAUS2	0.0140654	0.0147163	0.0618525	FALSE	B
TM2D1	0.0141164	-0.0226655	0.0620037	FALSE	B
TSPAN3	0.0141138	0.0137495	0.0620037	FALSE	B
PDE4DIP	0.0141452	-0.0280331	0.0620935	FALSE	B
RTN4IP1	0.0141944	0.0274718	0.0622727	FALSE	B
YKT6	0.0142359	-0.0117524	0.0624177	FALSE	B
SCO1	0.0142595	0.0141346	0.0624719	FALSE	B
YBX1	0.0142651	0.165457	0.0624719	FALSE	B
DCAF11	0.0143303	-0.0312335	0.0627204	FALSE	B
ARHGEF3	0.0143742	0.0176076	0.0627278	FALSE	B
BET1	0.0143413	0.0267744	0.0627278	FALSE	B
CRYL1	0.0143654	-0.00492869	0.0627278	FALSE	B
KPNB1	0.014373	-0.086033	0.0627278	FALSE	B
RSBN1L	0.0143722	0.027873	0.0627278	FALSE	B
POLR2J	0.0143901	0.0920094	0.0627601	FALSE	B
IMMP1L	0.0144067	-0.0241311	0.0627955	FALSE	B
CNDP2	0.0144614	0.0655467	0.0628901	FALSE	B
DAP	0.0144585	-0.0579294	0.0628901	FALSE	B
PPIB	0.0144623	0.259241	0.0628901	FALSE	B
TBCB	0.0144492	-0.0682731	0.0628901	FALSE	B
C5orf24	0.0144806	0.0375997	0.0628963	FALSE	B
MAP4	0.0144768	0.00074662	0.0628963	FALSE	B
RAB39B	0.0145053	0.0184057	0.0629667	FALSE	B
SH3GL1	0.0145175	-0.0262922	0.0629826	FALSE	B
GATAD2A	0.0145855	-0.0395308	0.0632287	FALSE	B
PMS2P1	0.0145912	0.0418998	0.0632287	FALSE	B
XRCC5	0.0146378	0.104541	0.0633932	FALSE	B
ATHL1	0.0146635	0.0191655	0.0634678	FALSE	B
APOD	0.0146741		0.0634764		B
DICER1	0.0146847	0.0645812	0.0634853	FALSE	B
RP11-1277A3.2	0.0146988	0.0315795	0.0635096	FALSE	B
HAT1	0.014713	0.0479404	0.0635338	FALSE	B
ARFIP2	0.0147357	0.0027573	0.0635948	FALSE	B
ATG14	0.0147617	0.0344737	0.0635963	FALSE	B
DGCR6L	0.0147539	0.0294473	0.0635963	FALSE	B
OBFC1	0.0147539	-0.0217367	0.0635963	FALSE	B
ICE1	0.0147769	0.0269014	0.0636246	FALSE	B
RP11-162A12.2	0.0148016	0.0207329	0.0636941	FALSE	B
WNT3	0.0148332	0.00336524	0.0637931	FALSE	B
ARMC1	0.0148611	0.00356979	0.0638762	FALSE	B
FLOT1	0.0148764	0.00989755	0.0639048	FALSE	B
METTL8	0.0149783	-0.0864104	0.0643055	FALSE	B
ZNF121	0.0150337	-0.00026123	0.0645058	FALSE	B
ABCG1	0.0150534	-0.0194171	0.064516	FALSE	B
FCHSD2	0.0150519	-0.0246531	0.064516	FALSE	B
NARF	0.0151056	0.020913	0.0646719	FALSE	B
SERGEF	0.0151072	0.0135071	0.0646719	FALSE	B
METTL13	0.0151166	0.0299665	0.0646746	FALSE	B
IGLC3	0.0151317	-0.062107	0.0647018	FALSE	B
NSF	0.0151551	0.0556056	0.0647648	FALSE	B
AUP1	0.0152197	-0.0662003	0.0650035	FALSE	B
SMYD3	0.0152319	-0.00602027	0.0650181	FALSE	B
CCDC91	0.0152939	0.0385996	0.0652447	FALSE	B
PLCG2	0.0153026	-0.0271666	0.0652447	FALSE	B
ELK3	0.0153366	-0.030938	0.0653522	FALSE	B
CR1	0.0153659	-0.0296662	0.0654397	FALSE	B
EIF5A	0.0154087	0.188975	0.065521	FALSE	B
GLRX2	0.0154115	0.0239248	0.065521	FALSE	B
R3HDM1	0.0154011	0.0914133	0.065521	FALSE	B
EIF3K	0.0154242	-0.0599867	0.0655376	FALSE	B
CISD3	0.0154432	-0.0164691	0.0655432	FALSE	B
MOB4	0.01544	0.0840303	0.0655432	FALSE	B
RFX5	0.0154819	0.0175005	0.0656698	FALSE	B
CALM3	0.015503	-0.0183726	0.0657218	FALSE	B
TIPARP	0.0155199	0.0178002	0.0657557	FALSE	B
SMARCC1	0.0155378	0.000687752	0.0657942	FALSE	B
CCDC137	0.0155519	0.0777331	0.0658163	FALSE	B
KRCC1	0.01558	-0.0404621	0.065824	FALSE	B
MKNK2	0.0155981	-0.0568988	0.065824	FALSE	B
SUMF2	0.0155874	0.0220064	0.065824	FALSE	B
ZC3H8	0.0155769	0.00581504	0.065824	FALSE	B
ZNF860	0.015595	-0.0412766	0.065824	FALSE	B
FNTA	0.0156308	-0.0185504	0.0659132	FALSE	B
UBR5-AS1	0.015637	0.0555609	0.0659132	FALSE	B
CARS2	0.0156822	-0.0236585	0.0659596	FALSE	B
CRBN	0.0156772	0.0567851	0.0659596	FALSE	B
DNAJC14	0.0156652	-0.0236535	0.0659596	FALSE	B
RPS19BP1	0.0156835	0.0226253	0.0659596	FALSE	B
ANAPC13	0.0157279	0.0474219	0.0660818	FALSE	B
CAAP1	0.0157304	-0.00792258	0.0660818	FALSE	B
TOR1B	0.0157815	0.0103946	0.0662593	FALSE	B
BCAP29	0.0158574	0.0520738	0.0662778	FALSE	B
C1orf27	0.0158502	-0.0283266	0.0662778	FALSE	B
FAM46C	0.0158298	0.00342092	0.0662778	FALSE	B
PPP3CB-AS1	0.0158367	-0.00539782	0.0662778	FALSE	B
TAF2	0.0158381	-0.0252733	0.0662778	FALSE	B
TMED3	0.0158561	-0.00208379	0.0662778	FALSE	B
UQCR11	0.0158378	0.0626925	0.0662778	FALSE	B
USP39	0.0158248	0.0522461	0.0662778	FALSE	B
FAM96A	0.0158738	0.0410174	0.0662956	FALSE	B
GMIP	0.0158795	0.0589224	0.0662956	FALSE	B
RAB4B	0.015889	0.0870577	0.066298	FALSE	B
FBXO3	0.0158999	0.0184314	0.0663063	FALSE	B
BOP1	0.0159632	-0.00554663	0.0664255	FALSE	B
C18orf21	0.0159733	-0.016826	0.0664255	FALSE	B
DERL3	0.0159664	0.0713931	0.0664255	FALSE	B
FAM111A	0.015939	0.0120287	0.0664255	FALSE	B
MRPS25	0.0159535	-0.00110565	0.0664255	FALSE	B
GOLGA8B	0.015983	-0.0321461	0.0664287	FALSE	B
GPATCH11	0.0160093	0.0479981	0.0665008	FALSE	B
AMMECR1	0.0160307	-0.00112459	0.0665526	FALSE	B
CTD-2336O2.1	0.0160557	-0.00425352	0.0665816	FALSE	B
NSUN5P1	0.0160646	-0.0291687	0.0665816	FALSE	B
UFD1L	0.0160591	0.0100748	0.0665816	FALSE	B
HSPA1A	0.0161117	-0.0218182	0.0666487	FALSE	B
SHISA5	0.0161081	0.145142	0.0666487	FALSE	B
SMIM10L1	0.0161167	0.0408196	0.0666487	FALSE	B
XAB2	0.0161139	0.0540218	0.0666487	FALSE	B
SNF8	0.0161395	0.00493944	0.0667059	FALSE	B
MZT2B	0.0161524	-0.00446906	0.0667219	FALSE	B
TTC4	0.0161696	0.0252492	0.0667559	FALSE	B
RFC1	0.0161844	0.0880515	0.0667798	FALSE	B
APEH	0.0162179	0.0136971	0.0668806	FALSE	B
ARID5B	0.0163114	0.152671	0.0670271	FALSE	B
B4GALT3	0.0163077	0.0230774	0.0670271	FALSE	B
CRCP	0.016279	0.0381997	0.0670271	FALSE	B
FAM69A	0.0163258	0.0514768	0.0670271	FALSE	B
HMGN2	0.0163146	-0.0249676	0.0670271	FALSE	B
MIOS	0.0163224	0.0192452	0.0670271	FALSE	B
RAB8A	0.0163346	0.159193	0.0670271	FALSE	B
RBM19	0.0163042	0.00168872	0.0670271	FALSE	B
SPARC	0.0163255	0.0650801	0.0670271	FALSE	B
SPCS3	0.0163592	-0.0275715	0.0670907	FALSE	B
SNX27	0.0163844	0.0205929	0.0671571	FALSE	B
SDCBP	0.016404	-0.0882149	0.0672004	FALSE	B
FCGR2B	0.0164257	-0.0773036	0.0672151	FALSE	B
NFKBID	0.0164189	0.00714277	0.0672151	FALSE	B
DNAJB2	0.0164963	-0.00579388	0.0674297	FALSE	B
PWP2	0.0164898	0.0388316	0.0674297	FALSE	B
EIF5	0.0165082	-0.0218959	0.0674412	FALSE	B
EEF2	0.0165808	-0.0753365	0.0675149	FALSE	B
FRS2	0.0165794	0.0183029	0.0675149	FALSE	B
GALM	0.0165614	0.0324104	0.0675149	FALSE	B
PSAP	0.016573	-0.14783	0.0675149	FALSE	B
RPL15P3	0.016565	0.0326827	0.0675149	FALSE	B
TAOK1	0.0165533	-0.02801	0.0675149	FALSE	B
PRDM4	0.0165986	-0.0267421	0.0675502	FALSE	B
RPL31	0.0166144	-0.280462	0.0675775	FALSE	B
OCEL1	0.0166329	-0.0149329	0.0676157	FALSE	B
BUD31	0.0166682	0.060752	0.0676685	FALSE	B
FAM159A	0.0166733	-0.0875043	0.0676685	FALSE	B
NRBP1	0.0166603	0.0519629	0.0676685	FALSE	B
EEF1A1	0.016685	-0.248793	0.0676792	FALSE	B
WDR45	0.0167057	0.0363369	0.0677261	FALSE	B
LTBP3	0.0167233	0.00123851	0.0677604	FALSE	B
H2AFV	0.0167714	0.00800297	0.0678838	FALSE	B
RPS7	0.016772	0.126633	0.0678838	FALSE	B
ABHD10	0.0168036	-0.0377436	0.0679744	FALSE	B
HCST	0.0168182	0.107599	0.0679966	FALSE	B
AURKAIP1	0.016897	0.0138387	0.0680175	FALSE	B
COMMD9	0.0169454	-0.00799916	0.0680175	FALSE	B
FARSA	0.01692	0.039051	0.0680175	FALSE	B
GABPA	0.0169168	-0.029782	0.0680175	FALSE	B
JADE2	0.0169241	0.0114438	0.0680175	FALSE	B
MAP3K2	0.0169417	-0.0299726	0.0680175	FALSE	B
MFSD1	0.0169495	-0.0297779	0.0680175	FALSE	B
NUDT16L1	0.0168599	0.0629989	0.0680175	FALSE	B
SNAPC5	0.0169517	0.0281969	0.0680175	FALSE	B
SNHG17	0.0168607	-0.0178508	0.0680175	FALSE	B
ST6GAL1	0.0169387	-0.0461355	0.0680175	FALSE	B
STAT2	0.0168934	0.0532794	0.0680175	FALSE	B
WASH5P	0.0169444	-0.0461841	0.0680175	FALSE	B
ZMIZ2	0.0168959	-0.0108579	0.0680175	FALSE	B
SELK	0.0169943	0.0383258	0.068115	FALSE	B
STAG3L5P-PVRIG2P-PILRB	0.016994	0.041812	0.068115	FALSE	B
GAK	0.0170729	0.0340493	0.0682537	FALSE	B
HLA-DQA1	0.0170709	0.477099	0.0682537	FALSE	B
ITGAE	0.0170606	0.0262813	0.0682537	FALSE	B
LYPLA1	0.0170443	-0.00391936	0.0682537	FALSE	B
POLR2I	0.0170749	0.0902311	0.0682537	FALSE	B
RP11-299J3.8	0.017106	0.0176445	0.068336	FALSE	B
UBB	0.0171139	0.2046	0.068336	FALSE	B
MYLIP	0.0171892	-0.0478109	0.0685727	FALSE	B
ZNF451	0.0171917	0.0436317	0.0685727	FALSE	B
RHOB	0.0172274	0.248418	0.0686782	FALSE	B
AC093642.5	0.017262	0.0232332	0.0687346	FALSE	B
MIEN1	0.0172693	-0.038537	0.0687346	FALSE	B
NDUFS3	0.0172651	0.00926181	0.0687346	FALSE	B
KLF7	0.0173232	0.00804669	0.0689123	FALSE	B
SF3B1	0.0173731	-0.0839422	0.0690435	FALSE	B
ZNF780A	0.0173748	0.0222008	0.0690435	FALSE	B
ACTR3	0.0174357	-0.0873367	0.0692256	FALSE	B
THAP3	0.0174486	0.00190577	0.0692256	FALSE	B
TNFRSF14	0.0174407	-0.0209888	0.0692256	FALSE	B
GTF3A	0.0174717	0.032894	0.069243	FALSE	B
IRAK1	0.0174635	-0.0299915	0.069243	FALSE	B
VAPA	0.0175361	0.0646881	0.0694615	FALSE	B
MRPL33	0.0175692	-0.0142144	0.069481	FALSE	B
SUPT3H	0.0175677	0.025006	0.069481	FALSE	B
TCEB1	0.0175547	-0.00182627	0.069481	FALSE	B
BCAS2	0.0176062	0.0200746	0.0695535	FALSE	B
DENND4A	0.0176015	-0.0367418	0.0695535	FALSE	B
ZNF484	0.0176491	0.0117108	0.0696857	FALSE	B
DARS	0.0176862	0.106405	0.0696953	FALSE	B
IL7R	0.0177172	0.0358272	0.0696953	FALSE	B
MAGED1	0.0177012	0.0516578	0.0696953	FALSE	B
OAS3	0.0176939	0.0217317	0.0696953	FALSE	B
PPP1R18	0.0176995	0.0976969	0.0696953	FALSE	B
SMC1A	0.0177094	0.0698529	0.0696953	FALSE	B
SRP72	0.0176856	-0.0803895	0.0696953	FALSE	B
UBE2H	0.0177431	-0.0122751	0.0697602	FALSE	B
FAM207A	0.0177847	0.0412656	0.0698867	FALSE	B
ST6GALNAC4	0.017814	0.0369053	0.0699646	FALSE	B
BLOC1S2	0.0178506	-0.0808266	0.0700715	FALSE	B
ACOT8	0.0179789	-0.0216366	0.0702038	FALSE	B
KMO	0.0179552	-0.0345839	0.0702038	FALSE	B
MIR155HG	0.0179633	0.0455106	0.0702038	FALSE	B
RPL14P1	0.0179214	0.063018	0.0702038	FALSE	B
RPUSD4	0.0179358	0.00656197	0.0702038	FALSE	B
SEC11A	0.0179558	0.082112	0.0702038	FALSE	B
SEPT2	0.0179337	0.0904696	0.0702038	FALSE	B
SOCS1	0.0179781	-0.00199377	0.0702038	FALSE	B
TUFM	0.0179559	0.163184	0.0702038	FALSE	B
WWC3	0.0179141	-0.00197673	0.0702038	FALSE	B
SP100	0.0179912	0.257444	0.0702151	FALSE	B
ABHD18	0.0180471	0.0280927	0.0702668	FALSE	B
AL136419.6	0.0180529	0.0447976	0.0702668	FALSE	B
ALKBH7	0.0180688	0.00139717	0.0702668	FALSE	B
KIAA1715	0.0180357	-0.00350009	0.0702668	FALSE	B
MIF4GD	0.0180651	-0.0203023	0.0702668	FALSE	B
POU2F1	0.0180179	-0.00186482	0.0702668	FALSE	B
SIL1	0.0180708	-0.00469658	0.0702668	FALSE	B
ENSA	0.018094	0.0785636	0.0703202	FALSE	B
FAM65B	0.0181198	-0.0387697	0.0703467	FALSE	B
HERPUD2	0.0181176	-0.0251464	0.0703467	FALSE	B
RPS28	0.0181442	0.104878	0.0704048	FALSE	B
ELK1	0.0181779	0.0401521	0.0704887	FALSE	B
MSH5	0.0181848	0.0215669	0.0704887	FALSE	B
ANXA5	0.0182612	0.00161415	0.070748	FALSE	B
CTAGE5	0.0182849	0.0439377	0.0707658	FALSE	B
THAP7-AS1	0.0182808	0.0235993	0.0707658	FALSE	B
MED23	0.0183132	-0.0314381	0.0708383	FALSE	B
CAMLG	0.0183306	-0.0611172	0.0708619	FALSE	B
EBLN3	0.0183384	0.0800436	0.0708619	FALSE	B
CRYZ	0.0183668	-0.0132119	0.0709349	FALSE	B
PTER	0.0184149	0.019902	0.0710467	FALSE	B
SETD2	0.0184074	-0.0637743	0.0710467	FALSE	B
OGDH	0.0184357	-0.0289159	0.0710899	FALSE	B
ASCC1	0.0184712	0.0612561	0.0711898	FALSE	B
TRIO	0.0185019	-0.023471	0.0712711	FALSE	B
SMIM19	0.0185613	-0.0111489	0.0714629	FALSE	B
AZIN1-AS1	0.0185831	0.0237676	0.0715061	FALSE	B
KIF16B	0.0185918	0.0313676	0.0715061	FALSE	B
CBX1	0.0186136	-0.0269766	0.0715159	FALSE	B
HTATIP2	0.018609	0.0601809	0.0715159	FALSE	B
FAM58A	0.0186392	0.0618954	0.0715403	FALSE	B
POLE4	0.0186308	0.0115173	0.0715403	FALSE	B
DHX38	0.0186957	-0.0203969	0.07172	FALSE	B
COPG1	0.0187186	0.0707448	0.0717707	FALSE	B
LDHB	0.0187802	-0.0978793	0.0718716	FALSE	B
OGFR	0.0187548	0.11343	0.0718716	FALSE	B
SIRT5	0.0187836	0.00418722	0.0718716	FALSE	B
UBE2A	0.0187676	-0.034998	0.0718716	FALSE	B
TMEM216	0.0187934	0.052196	0.0718719	FALSE	B
HN1L	0.0188235	0.0215491	0.071913	FALSE	B
PSME3	0.0188174	-0.0422584	0.071913	FALSE	B
CDC37	0.0188396	-0.0728724	0.0719376	FALSE	B
ASXL1	0.0188536	-0.0463203	0.0719436	FALSE	B
CTD-3014M21.1	0.0188606	0.0443036	0.0719436	FALSE	B
TRAK1	0.0189047	-0.0143668	0.0720746	FALSE	B
CCND2	0.018931	0.0199043	0.072101	FALSE	B
NFATC2	0.018923	-0.0198757	0.072101	FALSE	B
CYSLTR1	0.0189769	0.0707119	0.0722387	FALSE	B
DLEU1	0.0190549	-0.0307066	0.0724293	FALSE	B
PAF1	0.0190562	0.0906947	0.0724293	FALSE	B
TCEA1	0.0190379	0.114585	0.0724293	FALSE	B
NDUFB3	0.0191177	-0.0385597	0.0725887	FALSE	B
SF3A2	0.0191097	0.110927	0.0725887	FALSE	B
YTHDF3	0.0191495	0.000903392	0.0726722	FALSE	B
HAUS8	0.0191737	0.0336545	0.072704	FALSE	B
TNRC6C	0.0191775	-0.00888064	0.072704	FALSE	B
CTC-378H22.1	0.019192	-0.00105267	0.0727219	FALSE	B
ISCA1	0.0192021	0.0413062	0.072723	FALSE	B
COMT	0.0192314	-0.0404991	0.0727645	FALSE	B
PRR13	0.0192327	0.13367	0.0727645	FALSE	B
CCDC85B	0.0192563	0.128795	0.0728167	FALSE	B
MPV17	0.0193291	-0.0220528	0.0730549	FALSE	B
COX16	0.0193493	-0.00449393	0.0730568	FALSE	B
TTF1	0.0193479	0.0335029	0.0730568	FALSE	B
TRIM41	0.0193676	-0.00125456	0.0730888	FALSE	B
SPCS2	0.0193904	0.153383	0.0731376	FALSE	B
RPL36	0.0194166	0.177586	0.0731994	FALSE	B
SCAND1	0.0194643	0.132477	0.073342	FALSE	B
DCLK2	0.0194835	0.0029973	0.0733769	FALSE	B
ORMDL1	0.0194962	-0.0642754	0.0733875	FALSE	B
HSPA5	0.0195506	0.0429591	0.0735551	FALSE	B
ARL8B	0.0195721	-0.00943998	0.0735985	FALSE	B
C12orf65	0.0195832	0.0337388	0.0736031	FALSE	B
RRP1B	0.0196235	0.0383722	0.0737173	FALSE	B
GNB1	0.0196527	-0.0324089	0.0737775	FALSE	B
RP11-864N7.2	0.0196594	-0.218812	0.0737775	FALSE	B
PNN	0.0196741	0.089892	0.0737831	FALSE	B
SAMM50	0.0196808	0.00725993	0.0737831	FALSE	B
GOT2P3	0.0197065		0.0738421		B
MACF1	0.0197234	-0.0662871	0.0738681	FALSE	B
HNRNPDL	0.0197573	0.123379	0.0739204	FALSE	B
RPL11	0.0197507	0.106906	0.0739204	FALSE	B
GSTK1	0.0197892	-0.119577	0.0740026	FALSE	B
CH17-373J23.1	0.0198669	-0.0581988	0.0742557	FALSE	B
BRIX1	0.0199342	0.0511102	0.0744697	FALSE	B
PTPN12	0.0199661	0.0439815	0.0744806	FALSE	B
SCNM1	0.0199486	0.0270662	0.0744806	FALSE	B
SNRPD3	0.0199672	0.103553	0.0744806	FALSE	B
RABL2B	0.0200082	0.0421924	0.074596	FALSE	B
KIAA1191	0.0200479	0.0881026	0.0746691	FALSE	B
ZNF410	0.0200455	0.025044	0.0746691	FALSE	B
ACSL3	0.0201219	0.0606496	0.0747602	FALSE	B
IKBIP	0.020083	0.0364372	0.0747602	FALSE	B
TFDP2	0.0201227	0.000622289	0.0747602	FALSE	B
TXLNGY	0.0201102	-0.0181392	0.0747602	FALSE	B
ZNF428	0.0201198	-0.0129909	0.0747602	FALSE	B
TLN1	0.0201417	-0.0166333	0.0747933	FALSE	B
[truncated: 58,146 more rows]

## Sheet: liaoBAL dex+ vs dex-
gene	p_val	avg_log2FC	p_val_adj	isSignificant	cell_type
EMP3	6.13349e-06	-0.896607	0.0218006	TRUE	CD4 T
MT1X	6.63787e-06	-0.653394	0.0218006	TRUE	CD4 T
NDUFA3	9.89736e-06	-0.681916	0.0218006	TRUE	CD4 T
ABHD3	0.000112839	0.0565527	0.0221568	FALSE	CD4 T
ADA2	0.000146348	-0.0340232	0.0221568	FALSE	CD4 T
AGPAT4	0.000247059	0.049061	0.0221568	FALSE	CD4 T
ALYREF	0.00023939	-0.124796	0.0221568	FALSE	CD4 T
ATAT1	0.000138014	-0.10193	0.0221568	FALSE	CD4 T
ATG7	0.000141573	-0.102529	0.0221568	FALSE	CD4 T
ATP5MPL	0.000181313	-0.639072	0.0221568	TRUE	CD4 T
BLOC1S6	0.000238683	-0.102028	0.0221568	FALSE	CD4 T
BOP1	8.78642e-05	0.0242192	0.0221568	FALSE	CD4 T
BPHL	0.000220565	-0.101798	0.0221568	FALSE	CD4 T
C8orf59	0.000200128	-0.199861	0.0221568	FALSE	CD4 T
CALU	3.88756e-05	0.0174906	0.0221568	FALSE	CD4 T
COPRS	4.37236e-05	-0.123336	0.0221568	FALSE	CD4 T
CTLA4	0.000149483	-0.317307	0.0221568	FALSE	CD4 T
DCXR	0.000158202	-0.279591	0.0221568	FALSE	CD4 T
DHPS	0.000121826	0.0867384	0.0221568	FALSE	CD4 T
DNAJC10	3.85629e-05	-0.163409	0.0221568	FALSE	CD4 T
ECHDC2	0.00025001	0.0251219	0.0221568	FALSE	CD4 T
EDF1	5.80222e-05	-0.5021	0.0221568	TRUE	CD4 T
EPG5	0.000222726	-0.00793486	0.0221568	FALSE	CD4 T
FBXO28	1.89041e-05	0.0416839	0.0221568	FALSE	CD4 T
FLNA	0.000247941	-0.265866	0.0221568	FALSE	CD4 T
GATAD2B	3.81527e-05	0.0710251	0.0221568	FALSE	CD4 T
GGCT	2.91753e-05	-0.330495	0.0221568	FALSE	CD4 T
GLRX3	0.000242304	-0.163333	0.0221568	FALSE	CD4 T
GNAI2	0.000180696	-0.149264	0.0221568	FALSE	CD4 T
HENMT1	7.77499e-05	-0.00714019	0.0221568	FALSE	CD4 T
HNRNPA2B1	0.000229614	-0.1551	0.0221568	FALSE	CD4 T
HNRNPU	9.3752e-05	-0.446614	0.0221568	FALSE	CD4 T
INPP4B	1.46374e-05	0.0779044	0.0221568	FALSE	CD4 T
KHDRBS1	0.000183812	0.0253825	0.0221568	FALSE	CD4 T
KIFAP3	0.000155527	-0.113491	0.0221568	FALSE	CD4 T
KYAT3	0.000122907	0.0308302	0.0221568	FALSE	CD4 T
LENG1	0.000180852	0.0502084	0.0221568	FALSE	CD4 T
MAP4K4	0.000252733	0.0249882	0.0221568	FALSE	CD4 T
MBD5	0.000120269	0.0232935	0.0221568	FALSE	CD4 T
MFSD14B	0.000214835	-0.0501561	0.0221568	FALSE	CD4 T
MGAT5	0.000210554	0.047645	0.0221568	FALSE	CD4 T
MOCS2	0.000146356	-0.199356	0.0221568	FALSE	CD4 T
MRPS6	0.000168572	-0.400532	0.0221568	FALSE	CD4 T
NASP	4.94905e-05	0.0328449	0.0221568	FALSE	CD4 T
NKG7	3.67485e-05	-0.467101	0.0221568	FALSE	CD4 T
NOC3L	0.000173496	-0.0998483	0.0221568	FALSE	CD4 T
POLR2I	4.58407e-05	-0.373641	0.0221568	FALSE	CD4 T
POLR2L	0.000108991	-0.436704	0.0221568	FALSE	CD4 T
PTMS	0.000210582	-0.339217	0.0221568	FALSE	CD4 T
R3HDM4	0.000198916	0.0741314	0.0221568	FALSE	CD4 T
RAB9A	0.000104981		0.0221568		CD4 T
RBMX	0.000244512	-0.126908	0.0221568	FALSE	CD4 T
RHOC	5.93655e-05	-0.194496	0.0221568	FALSE	CD4 T
RIC3	0.000194906		0.0221568		CD4 T
S100A10	0.000258659	-0.604607	0.0221568	TRUE	CD4 T
S100A6	0.000104986	-0.750925	0.0221568	TRUE	CD4 T
SBF2	9.29861e-05	-0.162637	0.0221568	FALSE	CD4 T
SEL1L	0.000255327	-0.10121	0.0221568	FALSE	CD4 T
SH3KBP1	0.000261536	-0.239856	0.0221568	FALSE	CD4 T
SHMT2	0.0001498	-0.0974433	0.0221568	FALSE	CD4 T
SIRPG	0.000193573	-0.12301	0.0221568	FALSE	CD4 T
SLC35A4	5.06444e-05	-0.0621584	0.0221568	FALSE	CD4 T
SMIM10L1	6.25767e-05	0.0851023	0.0221568	FALSE	CD4 T
SMPD4	0.000137597	0.0351362	0.0221568	FALSE	CD4 T
SMS	0.00019815	-0.241951	0.0221568	FALSE	CD4 T
SNRPE	5.79553e-05	-0.354398	0.0221568	FALSE	CD4 T
SRA1	0.000121304	-0.334648	0.0221568	FALSE	CD4 T
TAGLN2	0.000190526	-0.610028	0.0221568	TRUE	CD4 T
TATDN1	0.000203177	-0.0807272	0.0221568	FALSE	CD4 T
THAP7	0.000195749	0.0611341	0.0221568	FALSE	CD4 T
TMC6	0.000254645	-0.132687	0.0221568	FALSE	CD4 T
TMEM147	7.28251e-05	0.100878	0.0221568	FALSE	CD4 T
TMEM42	0.000127661	0.00167172	0.0221568	FALSE	CD4 T
TNFRSF18	0.000158918	-0.510878	0.0221568	TRUE	CD4 T
TRIM5	0.00019359	0.134609	0.0221568	FALSE	CD4 T
UBA2	0.000152589	-0.169241	0.0221568	FALSE	CD4 T
UCP2	0.000143003	-0.652614	0.0221568	TRUE	CD4 T
WDR83OS	0.000132184	-0.346811	0.0221568	FALSE	CD4 T
ACTN4	0.000265526	-0.322339	0.0222101	FALSE	CD4 T
IL15RA	0.000277614	0.0271664	0.0223716	FALSE	CD4 T
JAK1	0.000270875	-0.0112055	0.0223716	FALSE	CD4 T
NDFIP1	0.000276126	0.172453	0.0223716	FALSE	CD4 T
PTTG1IP	0.000289882	-0.145374	0.0225358	FALSE	CD4 T
SNX2	0.000288324	-0.0313233	0.0225358	FALSE	CD4 T
TBCB	0.000283617	-0.452271	0.0225358	FALSE	CD4 T
BCL3	0.000326435	-0.20434	0.0233127	FALSE	CD4 T
CALM3	0.000305375	-0.323491	0.0233127	FALSE	CD4 T
CCDC124	0.000382729	-0.026999	0.0233127	FALSE	CD4 T
CCDC22	0.000360188	-0.0154029	0.0233127	FALSE	CD4 T
CD28	0.00031087	-0.0384265	0.0233127	FALSE	CD4 T
DIS3	0.000347678	0.00467089	0.0233127	FALSE	CD4 T
DNAJC5	0.000388074	-0.0283568	0.0233127	FALSE	CD4 T
EDEM1	0.00038766	0.0183048	0.0233127	FALSE	CD4 T
FAM120B	0.000380466	-0.0914359	0.0233127	FALSE	CD4 T
GTF2H3	0.000362459	-0.130703	0.0233127	FALSE	CD4 T
HDAC2	0.000366237	-0.325012	0.0233127	FALSE	CD4 T
ITGB2	0.000309493	-0.439743	0.0233127	FALSE	CD4 T
KCTD5	0.00033196	0.0341985	0.0233127	FALSE	CD4 T
LAMTOR2	0.00032899	-0.21735	0.0233127	FALSE	CD4 T
LAT	0.000386713	-0.0441744	0.0233127	FALSE	CD4 T
MRPL19	0.000368033	-0.102026	0.0233127	FALSE	CD4 T
NDUFB1	0.000334629	-0.488102	0.0233127	FALSE	CD4 T
NSD1	0.000357577	-0.202541	0.0233127	FALSE	CD4 T
RBX1	0.000369707	-0.511786	0.0233127	TRUE	CD4 T
SARAF	0.000339807	0.701655	0.0233127	TRUE	CD4 T
SFPQ	0.000330569	-0.177328	0.0233127	FALSE	CD4 T
SNX5	0.000326814	-0.0834304	0.0233127	FALSE	CD4 T
TAF8	0.000367219	-0.0459982	0.0233127	FALSE	CD4 T
WDR13	0.000380199	-0.102781	0.0233127	FALSE	CD4 T
ZNF808	0.00038226	-0.0536219	0.0233127	FALSE	CD4 T
EML4	0.000392688	-0.305165	0.0233141	FALSE	CD4 T
FMR1	0.000395154	-0.133482	0.0233141	FALSE	CD4 T
COX8A	0.000414359	-0.611025	0.0233212	TRUE	CD4 T
IVNS1ABP	0.000419979	0.159125	0.0233212	FALSE	CD4 T
MGRN1	0.000416265	-0.0177268	0.0233212	FALSE	CD4 T
RCHY1	0.000400623	0.00166843	0.0233212	FALSE	CD4 T
SPATA13	0.000404985	-0.122567	0.0233212	FALSE	CD4 T
WIPF2	0.000417244	-0.123393	0.0233212	FALSE	CD4 T
ZNF207	0.000414046	-0.191735	0.0233212	FALSE	CD4 T
CCND2	0.000468213	-0.390391	0.023439	FALSE	CD4 T
CD14	0.000452758	-0.0809788	0.023439	FALSE	CD4 T
COMMD2	0.0004471	-0.145722	0.023439	FALSE	CD4 T
FAM192A	0.000435474	-0.132251	0.023439	FALSE	CD4 T
KATNBL1	0.000465051	0.00865614	0.023439	FALSE	CD4 T
MKRN2	0.000467275	0.012709	0.023439	FALSE	CD4 T
NDUFA4	0.000463489	-0.397122	0.023439	FALSE	CD4 T
PI4KA	0.000434741	-0.15972	0.023439	FALSE	CD4 T
PRELID3B	0.000442799	-0.0585853	0.023439	FALSE	CD4 T
RBL2	0.000467587	-0.0170221	0.023439	FALSE	CD4 T
SPATA2L	0.000449268	-0.0729043	0.023439	FALSE	CD4 T
TWF1	0.000462102	-0.111001	0.023439	FALSE	CD4 T
U2SURP	0.000451227	-0.151906	0.023439	FALSE	CD4 T
PAN3	0.000479327	-0.108197	0.0234621	FALSE	CD4 T
PCMTD1	0.000475989	0.0532408	0.0234621	FALSE	CD4 T
RPE	0.000475527	-0.0973646	0.0234621	FALSE	CD4 T
ADAR	0.00056171	0.00129981	0.0234923	FALSE	CD4 T
ADSS	0.00048493	-0.102828	0.0234923	FALSE	CD4 T
ATP5F1D	0.000556262	-0.29705	0.0234923	FALSE	CD4 T
C19orf25	0.000523361	-0.0836315	0.0234923	FALSE	CD4 T
CTR9	0.000519724	0.0246807	0.0234923	FALSE	CD4 T
DYM	0.000559273	0.0391701	0.0234923	FALSE	CD4 T
DYNLRB1	0.00050146	-0.422908	0.0234923	FALSE	CD4 T
FBXO34	0.000506168	0.0576912	0.0234923	FALSE	CD4 T
HDLBP	0.000537013	-0.259904	0.0234923	FALSE	CD4 T
LSM5	0.000514998	-0.371848	0.0234923	FALSE	CD4 T
NDUFV1	0.000548759	-0.0330104	0.0234923	FALSE	CD4 T
NPIPA1	0.000537936	-0.0828027	0.0234923	FALSE	CD4 T
NUDT22	0.00049828	-0.0212014	0.0234923	FALSE	CD4 T
PFDN1	0.000528697	-0.283588	0.0234923	FALSE	CD4 T
PHPT1	0.000525562	0.104132	0.0234923	FALSE	CD4 T
PLRG1	0.000559034	-0.162978	0.0234923	FALSE	CD4 T
POLR3D	0.000559504		0.0234923		CD4 T
PPP4R2	0.000511022	0.0259886	0.0234923	FALSE	CD4 T
PTBP1	0.000533379	0.0443073	0.0234923	FALSE	CD4 T
RPS20	0.000504944	-0.216999	0.0234923	FALSE	CD4 T
SORBS3	0.000495862		0.0234923		CD4 T
YY1AP1	0.000546506	-0.0558299	0.0234923	FALSE	CD4 T
ZRANB2	0.000530197	-0.11092	0.0234923	FALSE	CD4 T
EIF5A	0.000567604	-0.279883	0.0235179	FALSE	CD4 T
MICB	0.00056944	0.0439308	0.0235179	FALSE	CD4 T
COPS9	0.000579863	-0.326968	0.0237996	FALSE	CD4 T
AL121603.2	0.000586091	0.0207883	0.0237998	FALSE	CD4 T
TMEM69	0.000587071	0.0609804	0.0237998	FALSE	CD4 T
IL32	0.000596006	-0.75231	0.023846	TRUE	CD4 T
LRP10	0.000592071	0.24556	0.023846	FALSE	CD4 T
NUMA1	0.000599037	-0.0767492	0.023846	FALSE	CD4 T
AAGAB	0.000640124	0.00396654	0.024403	FALSE	CD4 T
CDKN2D	0.000639825	-0.0265643	0.024403	FALSE	CD4 T
CKLF	0.000639998	-0.682777	0.024403	TRUE	CD4 T
CUX1	0.000667362	-0.000528295	0.024403	FALSE	CD4 T
GTF3C1	0.000679502	-0.00822747	0.024403	FALSE	CD4 T
HAX1	0.000648374	-0.1722	0.024403	FALSE	CD4 T
HSPA9	0.000667906	-0.0997662	0.024403	FALSE	CD4 T
HSPB11	0.000679341	0.0262812	0.024403	FALSE	CD4 T
LBR	0.00067237	-0.141397	0.024403	FALSE	CD4 T
MED10	0.000640686	-0.339575	0.024403	FALSE	CD4 T
MRPL51	0.000634206	-0.187956	0.024403	FALSE	CD4 T
PFDN6	0.000629361	-0.0257825	0.024403	FALSE	CD4 T
PTAR1	0.000673952	-0.102076	0.024403	FALSE	CD4 T
RNF7	0.000653767	0.040218	0.024403	FALSE	CD4 T
SHLD2	0.000650962	-0.00214542	0.024403	FALSE	CD4 T
SLC25A28	0.000652071	0.0582918	0.024403	FALSE	CD4 T
TRIM26	0.00066626	0.145019	0.024403	FALSE	CD4 T
ZNF267	0.000631434	0.0671149	0.024403	FALSE	CD4 T
ANXA2R	0.000742581	0.18564	0.0245655	FALSE	CD4 T
ATP6V0D1	0.000801501	-0.0972952	0.0245655	FALSE	CD4 T
BECN1	0.000841007	0.0364967	0.0245655	FALSE	CD4 T
CD46	0.000815335	0.0194573	0.0245655	FALSE	CD4 T
DYNLL1	0.000847597	-0.384201	0.0245655	FALSE	CD4 T
EIF4EBP1	0.000706645	-0.101709	0.0245655	FALSE	CD4 T
ELOC	0.000767865	-0.196189	0.0245655	FALSE	CD4 T
GPN3	0.000811314	-0.0650894	0.0245655	FALSE	CD4 T
HTT	0.000730712	-0.0465912	0.0245655	FALSE	CD4 T
INPP1	0.000803979	-0.0851445	0.0245655	FALSE	CD4 T
ITGA3	0.000694986	-0.0962928	0.0245655	FALSE	CD4 T
KAT6B	0.000738685	-0.077489	0.0245655	FALSE	CD4 T
LRCH4	0.000728823	-0.0746794	0.0245655	FALSE	CD4 T
LTN1	0.000831353	-0.0943915	0.0245655	FALSE	CD4 T
MARCH5	0.000781019	0.0767087	0.0245655	FALSE	CD4 T
METTL15	0.00082865	-0.000594014	0.0245655	FALSE	CD4 T
NCKAP1L	0.00078917	0.0305405	0.0245655	FALSE	CD4 T
NDUFS7	0.000719421	-0.201274	0.0245655	FALSE	CD4 T
NDUFV2	0.000738376	-0.083363	0.0245655	FALSE	CD4 T
NUFIP2	0.00071215	0.024446	0.0245655	FALSE	CD4 T
OXCT1	0.000847209	-0.0689054	0.0245655	FALSE	CD4 T
PHF20L1	0.000722616	0.0565493	0.0245655	FALSE	CD4 T
PSMB7	0.000759401	-0.127247	0.0245655	FALSE	CD4 T
PSMD14	0.000774557	-0.232021	0.0245655	FALSE	CD4 T
PTGER4	0.000835072	0.358258	0.0245655	FALSE	CD4 T
PTPN22	0.000721331	-0.192625	0.0245655	FALSE	CD4 T
PTRH1	0.000789923	-0.0408985	0.0245655	FALSE	CD4 T
RAD21	0.000817671	-0.306095	0.0245655	FALSE	CD4 T
RASA3	0.000750963	0.0766219	0.0245655	FALSE	CD4 T
RBM23	0.000817961	-0.124437	0.0245655	FALSE	CD4 T
RBMS1	0.000807232	0.121412	0.0245655	FALSE	CD4 T
RIPOR2	0.000702399	0.105822	0.0245655	FALSE	CD4 T
RNF8	0.000778033	-0.0351497	0.0245655	FALSE	CD4 T
RPF1	0.000718124	-0.174687	0.0245655	FALSE	CD4 T
RWDD1	0.000752859	-0.157722	0.0245655	FALSE	CD4 T
SC5D	0.000815992	0.0469418	0.0245655	FALSE	CD4 T
SEC23B	0.000772924	-0.02533	0.0245655	FALSE	CD4 T
SKI	0.000776184	-0.0940129	0.0245655	FALSE	CD4 T
SPTSSA	0.000696356	-0.131761	0.0245655	FALSE	CD4 T
TBXAS1	0.000822643	-0.0785418	0.0245655	FALSE	CD4 T
TSR2	0.000769924	0.0817772	0.0245655	FALSE	CD4 T
TXNDC17	0.000842375	-0.274267	0.0245655	FALSE	CD4 T
VBP1	0.00074903	-0.112865	0.0245655	FALSE	CD4 T
VPS29	0.000788269	-0.379939	0.0245655	FALSE	CD4 T
ANAPC11	0.000859875	-0.232242	0.0245976	FALSE	CD4 T
CD6	0.000855021	0.103933	0.0245976	FALSE	CD4 T
HIF1A	0.000859515	-0.226046	0.0245976	FALSE	CD4 T
TPI1	0.000874437	-0.560884	0.0249064	TRUE	CD4 T
PRKACB	0.000880398	-0.158041	0.0249685	FALSE	CD4 T
ATAD1	0.000924464	-0.112991	0.0258115	FALSE	CD4 T
PPP3R1	0.000925744	-0.0575047	0.0258115	FALSE	CD4 T
SAMD9	0.000919557	-0.437524	0.0258115	FALSE	CD4 T
UBE2W	0.000925539	-0.0827249	0.0258115	FALSE	CD4 T
DMXL1	0.000931111	-0.0300688	0.025852	FALSE	CD4 T
MINOS1	0.000939301	-0.393568	0.0258621	FALSE	CD4 T
RBM25	0.000935772	-0.208559	0.0258621	FALSE	CD4 T
TCTN3	0.000943893	-0.0600676	0.0258807	FALSE	CD4 T
HNRNPA3	0.000966567	-0.252395	0.0259637	FALSE	CD4 T
LY6G5C	0.000956994	-0.0787538	0.0259637	FALSE	CD4 T
METTL5	0.00095875	-0.145791	0.0259637	FALSE	CD4 T
PET100	0.000962649	-0.295068	0.0259637	FALSE	CD4 T
RRP1B	0.00096475	0.0708162	0.0259637	FALSE	CD4 T
AKR7A2	0.000986856	0.0731965	0.0261893	FALSE	CD4 T
GALC	0.000986287	0.0343329	0.0261893	FALSE	CD4 T
PABPC4	0.000986666	0.0835378	0.0261893	FALSE	CD4 T
RABGGTA	0.000993583	0.0956559	0.0262624	FALSE	CD4 T
UFSP2	0.00100124	-0.0145014	0.0263593	FALSE	CD4 T
OSTC	0.00101014	0.0646325	0.026424	FALSE	CD4 T
RRP7A	0.00101569	-0.201401	0.026424	FALSE	CD4 T
ZNF146	0.00101297	0.0512269	0.026424	FALSE	CD4 T
ACP5	0.00103346	-0.291095	0.0266517	FALSE	CD4 T
GZMH	0.00103655	-0.125743	0.0266517	FALSE	CD4 T
RASGRP3	0.00103451		0.0266517		CD4 T
APRT	0.00106079	-0.327392	0.0267968	FALSE	CD4 T
FURIN	0.00106345	-0.239196	0.0267968	FALSE	CD4 T
METAP1	0.0010669		0.0267968		CD4 T
PSMA1	0.00107055	-0.231849	0.0267968	FALSE	CD4 T
RELA	0.00107057	-0.0619202	0.0267968	FALSE	CD4 T
RELB	0.0010694	-0.0422556	0.0267968	FALSE	CD4 T
RPS6KA5	0.00106063	0.0329917	0.0267968	FALSE	CD4 T
AHI1	0.00108805	-0.154114	0.0267972	FALSE	CD4 T
CARHSP1	0.00110012	-0.255254	0.0267972	FALSE	CD4 T
CDC14A	0.00113449	0.069444	0.0267972	FALSE	CD4 T
CENPK	0.0011277	0.0523045	0.0267972	FALSE	CD4 T
DDX46	0.00113436	-0.304376	0.0267972	FALSE	CD4 T
DPP7	0.00109888	0.0341573	0.0267972	FALSE	CD4 T
EMC4	0.00112058	-0.137956	0.0267972	FALSE	CD4 T
MAX	0.00111195	0.0801945	0.0267972	FALSE	CD4 T
NOD1	0.00109829		0.0267972		CD4 T
PCYT2	0.00111934	-0.0424175	0.0267972	FALSE	CD4 T
PGAP1	0.00114359	0.0774775	0.0267972	FALSE	CD4 T
PMM1	0.00112449	-0.120963	0.0267972	FALSE	CD4 T
RHOF	0.00111199	-0.251496	0.0267972	FALSE	CD4 T
RNASEH2B	0.0010901	-0.187501	0.0267972	FALSE	CD4 T
SLC30A9	0.00114187	-0.0462066	0.0267972	FALSE	CD4 T
SYNGR2	0.00107894	-0.246885	0.0267972	FALSE	CD4 T
TMPO	0.00113894	-0.269716	0.0267972	FALSE	CD4 T
ZBTB7B	0.00107544	-0.00835328	0.0267972	FALSE	CD4 T
DENND4A	0.00119037	-0.0507849	0.0268351	FALSE	CD4 T
DTD1	0.00118503	0.0308439	0.0268351	FALSE	CD4 T
EMB	0.00117653	-0.190661	0.0268351	FALSE	CD4 T
HEATR5B	0.00117452	-0.0729082	0.0268351	FALSE	CD4 T
OXSR1	0.00116341	0.0254117	0.0268351	FALSE	CD4 T
POLB	0.00116236	-0.0166565	0.0268351	FALSE	CD4 T
RASAL3	0.00116211	-0.171791	0.0268351	FALSE	CD4 T
SET	0.00119393	-0.332462	0.0268351	FALSE	CD4 T
SMC3	0.00118571	-0.200192	0.0268351	FALSE	CD4 T
TRIM44	0.00116401	-0.0262953	0.0268351	FALSE	CD4 T
UBE2R2	0.00117632	-0.151087	0.0268351	FALSE	CD4 T
UBXN1	0.00119081	0.322528	0.0268351	FALSE	CD4 T
BCAS2	0.00120192	-0.00277503	0.0268503	FALSE	CD4 T
N4BP2L1	0.0012068	0.0591832	0.0268503	FALSE	CD4 T
RBM22	0.00120567	-0.114725	0.0268503	FALSE	CD4 T
MYO9A	0.00122782	-0.0667207	0.0271352	FALSE	CD4 T
ZDHHC20	0.00122609	-0.115341	0.0271352	FALSE	CD4 T
BOLA2-SMG1P6	0.0012335	-0.142749	0.02717	FALSE	CD4 T
AC004241.1	0.00134052	-0.0852705	0.0271891	FALSE	CD4 T
ACTR6	0.00140899	-0.114084	0.0271891	FALSE	CD4 T
AIM2	0.00140534	-0.113289	0.0271891	FALSE	CD4 T
AIMP1	0.00138792	-0.22789	0.0271891	FALSE	CD4 T
ARPC4	0.00137743	-0.167087	0.0271891	FALSE	CD4 T
BROX	0.0012884	-0.0707974	0.0271891	FALSE	CD4 T
C8orf33	0.00134137	-0.0745801	0.0271891	FALSE	CD4 T
CDCA4	0.00128003	-0.117263	0.0271891	FALSE	CD4 T
CDKN2AIP	0.00134583	-0.0341135	0.0271891	FALSE	CD4 T
CORO2A	0.00129863	-0.0892296	0.0271891	FALSE	CD4 T
CYLD	0.00135868	0.204173	0.0271891	FALSE	CD4 T
DGUOK	0.00130176	-0.0717963	0.0271891	FALSE	CD4 T
DHX9	0.00127517	0.0568475	0.0271891	FALSE	CD4 T
DIP2B	0.00131191	0.0131854	0.0271891	FALSE	CD4 T
ELOB	0.00128929	-0.531499	0.0271891	TRUE	CD4 T
EPS15	0.00126924	-0.211453	0.0271891	FALSE	CD4 T
ERO1A	0.00128805	0.0290304	0.0271891	FALSE	CD4 T
FAM204A	0.00143276	-0.130612	0.0271891	FALSE	CD4 T
FBXO38	0.00125309	-0.0840257	0.0271891	FALSE	CD4 T
GAPVD1	0.00126493		0.0271891		CD4 T
GNS	0.0014401	-0.0971068	0.0271891	FALSE	CD4 T
GSTP1	0.00136086	-0.117075	0.0271891	FALSE	CD4 T
HIST1H1E	0.00143703	-0.346327	0.0271891	FALSE	CD4 T
HMCES	0.00129156	0.0231936	0.0271891	FALSE	CD4 T
IGFLR1	0.00139973	-0.212592	0.0271891	FALSE	CD4 T
KPNA5	0.00131846	-0.0158524	0.0271891	FALSE	CD4 T
MDH2	0.00136369	-0.104717	0.0271891	FALSE	CD4 T
MKKS	0.00132573	0.00615276	0.0271891	FALSE	CD4 T
NAP1L1	0.00141313	-0.1806	0.0271891	FALSE	CD4 T
NENF	0.00124939	-0.199541	0.0271891	FALSE	CD4 T
PHB2	0.00138335	0.0832614	0.0271891	FALSE	CD4 T
PIP4K2A	0.00143165	-0.128051	0.0271891	FALSE	CD4 T
PJA2	0.00136078	-0.166456	0.0271891	FALSE	CD4 T
POLR2G	0.00136611	-0.143884	0.0271891	FALSE	CD4 T
POU2F1	0.001393	-0.085027	0.0271891	FALSE	CD4 T
PPP2CA	0.00132274	-0.022737	0.0271891	FALSE	CD4 T
PSPH	0.00142244	-0.171723	0.0271891	FALSE	CD4 T
RPRD2	0.0013948		0.0271891		CD4 T
SIRT6	0.00128541	-0.0119567	0.0271891	FALSE	CD4 T
SKAP1	0.00137802	0.094538	0.0271891	FALSE	CD4 T
SLC44A1	0.00130047	-0.0917271	0.0271891	FALSE	CD4 T
SORL1	0.00143121	0.0619207	0.0271891	FALSE	CD4 T
SRF	0.00143541	-0.096444	0.0271891	FALSE	CD4 T
TBX21	0.00130925	0.0955186	0.0271891	FALSE	CD4 T
UQCR10	0.00127113	-0.443389	0.0271891	FALSE	CD4 T
WDR1	0.00139451	-0.11097	0.0271891	FALSE	CD4 T
WIPF1	0.00133699	0.164805	0.0271891	FALSE	CD4 T
WNK1	0.00142836	-0.212808	0.0271891	FALSE	CD4 T
ZDHHC16	0.00124368		0.0271891		CD4 T
ZFAND2B	0.00143606	0.0581292	0.0271891	FALSE	CD4 T
MRPS10	0.00144671	-0.119146	0.0272361	FALSE	CD4 T
HIBCH	0.00145782	0.0506811	0.0272897	FALSE	CD4 T
TSR3	0.00145459	-0.107735	0.0272897	FALSE	CD4 T
NDEL1	0.00146789	0.0485527	0.0273235	FALSE	CD4 T
TUBA1B	0.00146708	0.000432658	0.0273235	FALSE	CD4 T
DPH6	0.00147207	-0.0811343	0.0273243	FALSE	CD4 T
AGPAT2	0.00150518	-0.0766463	0.027449	FALSE	CD4 T
BUD31	0.00148307	-0.333581	0.027449	FALSE	CD4 T
DEXI	0.00149949	0.00656506	0.027449	FALSE	CD4 T
DHRS12	0.00150537	-0.00717973	0.027449	FALSE	CD4 T
FAM104B	0.00151202	0.00134059	0.027449	FALSE	CD4 T
SEM1	0.00149671	-0.512615	0.027449	TRUE	CD4 T
SIPA1L1	0.00150846	-0.0466685	0.027449	FALSE	CD4 T
TOMM22	0.00150141	-0.380256	0.027449	FALSE	CD4 T
CDKN1A	0.00153336	0.056306	0.0275233	FALSE	CD4 T
DEF6	0.00153863	0.217473	0.0275233	FALSE	CD4 T
IARS	0.00153228	0.00468986	0.0275233	FALSE	CD4 T
MDM2	0.00154111	-0.0984072	0.0275233	FALSE	CD4 T
PMAIP1	0.00153547	0.106574	0.0275233	FALSE	CD4 T
ZNF335	0.00152575	0.00385262	0.0275233	FALSE	CD4 T
NARF	0.00157665	0.106544	0.0278589	FALSE	CD4 T
PLCG1	0.00156738	0.0582069	0.0278589	FALSE	CD4 T
PSMD7	0.00157001	0.0243738	0.0278589	FALSE	CD4 T
SEPT6	0.00157676	-0.130169	0.0278589	FALSE	CD4 T
CCL18	0.00158903	-0.079768	0.0279213	FALSE	CD4 T
KLF3	0.00159152	0.159119	0.0279213	FALSE	CD4 T
SEL1L3	0.00159297	-0.055067	0.0279213	FALSE	CD4 T
VPS37B	0.00160123	0.0479315	0.0279918	FALSE	CD4 T
AKAP11	0.00161103	-0.0969224	0.0280737	FALSE	CD4 T
MRPL37	0.00161441	-0.185134	0.0280737	FALSE	CD4 T
IPO8	0.00162719	-0.0874783	0.0281478	FALSE	CD4 T
TUFM	0.00162297	-0.0417899	0.0281478	FALSE	CD4 T
APOBEC3H	0.00167491	-0.331509	0.0281499	FALSE	CD4 T
ARL6IP1	0.00172632	-0.306261	0.0281499	FALSE	CD4 T
ATP5ME	0.00163524	-0.50377	0.0281499	TRUE	CD4 T
BOD1L1	0.00167049	-0.100199	0.0281499	FALSE	CD4 T
C6orf48	0.00170506	0.100407	0.0281499	FALSE	CD4 T
CCT6A	0.00165908	0.0130011	0.0281499	FALSE	CD4 T
CDC42	0.00170487	-0.183284	0.0281499	FALSE	CD4 T
CLK3	0.00174053	0.0589435	0.0281499	FALSE	CD4 T
EEF2	0.00173679	0.540613	0.0281499	TRUE	CD4 T
ELP2	0.00168301	0.0348153	0.0281499	FALSE	CD4 T
GINM1	0.00164688	-0.0343473	0.0281499	FALSE	CD4 T
GON4L	0.00174065	-0.0232264	0.0281499	FALSE	CD4 T
IFI27L2	0.00170684	-0.234772	0.0281499	FALSE	CD4 T
ITGA6	0.00174398	-0.0508928	0.0281499	FALSE	CD4 T
MRPL17	0.00170055	0.107393	0.0281499	FALSE	CD4 T
MTRR	0.0017498	-0.00370904	0.0281499	FALSE	CD4 T
NTAN1	0.00169349	0.0485598	0.0281499	FALSE	CD4 T
NUCB1	0.00168023	-0.204241	0.0281499	FALSE	CD4 T
PDCL	0.00166097	-0.0422396	0.0281499	FALSE	CD4 T
RAF1	0.00167552	-0.0696117	0.0281499	FALSE	CD4 T
RNMT	0.00175085	-0.0420024	0.0281499	FALSE	CD4 T
RPF2	0.00170891	-0.13509	0.0281499	FALSE	CD4 T
SCFD1	0.00173934	-0.0327864	0.0281499	FALSE	CD4 T
SOCS1	0.00169868	0.605414	0.0281499	TRUE	CD4 T
TIMM13	0.00166013	-0.196068	0.0281499	FALSE	CD4 T
USP10	0.00173784	0.00726206	0.0281499	FALSE	CD4 T
VPS8	0.00168702	-0.0462102	0.0281499	FALSE	CD4 T
ZBP1	0.00170858	0.243535	0.0281499	FALSE	CD4 T
ZBTB8OS	0.00174035	-0.216131	0.0281499	FALSE	CD4 T
GABPB1	0.00175861	-0.162178	0.0282061	FALSE	CD4 T
VDAC1	0.0017709	-0.274069	0.0283343	FALSE	CD4 T
MGA	0.00177653	-0.0698877	0.0283559	FALSE	CD4 T
ADK	0.00178382	-0.155756	0.0283782	FALSE	CD4 T
TSPAN2	0.00178652	-0.0660078	0.0283782	FALSE	CD4 T
AREG	0.00182206		0.0284628		CD4 T
ATP5MF	0.00186224	-0.574128	0.0284628	TRUE	CD4 T
DYRK1A	0.00180438	-0.100561	0.0284628	FALSE	CD4 T
GCSAM	0.00186507	-0.0354327	0.0284628	FALSE	CD4 T
GNPDA1	0.00184208	0.0396359	0.0284628	FALSE	CD4 T
MAPK9	0.00180336	-0.130513	0.0284628	FALSE	CD4 T
MT1E	0.00182645	-0.196562	0.0284628	FALSE	CD4 T
NDUFB11	0.00185838	-0.315675	0.0284628	FALSE	CD4 T
PAGR1	0.00184092	-0.121561	0.0284628	FALSE	CD4 T
PSMC2	0.00185725	-0.00128595	0.0284628	FALSE	CD4 T
RSL24D1	0.00183174	-0.196254	0.0284628	FALSE	CD4 T
SELENOH	0.00184046	0.0377758	0.0284628	FALSE	CD4 T
STOML2	0.00183656	-0.143993	0.0284628	FALSE	CD4 T
STT3A	0.00181296		0.0284628		CD4 T
TMEM167B	0.0018516	-0.0819435	0.0284628	FALSE	CD4 T
UPF3B	0.00180597	-0.149397	0.0284628	FALSE	CD4 T
ZNFX1	0.0018505	0.225543	0.0284628	FALSE	CD4 T
FAM84B	0.00187386	0.0228195	0.0284655	FALSE	CD4 T
USP19	0.00187176	-0.0300821	0.0284655	FALSE	CD4 T
CST7	0.00188738	-0.49857	0.0285483	FALSE	CD4 T
UCKL1	0.00188795	0.0018675	0.0285483	FALSE	CD4 T
ZNF518A	0.00190909	-0.115243	0.028802	FALSE	CD4 T
CSNK1G3	0.0019358	-0.119589	0.0288103	FALSE	CD4 T
DENND1C	0.00192132	-0.0228508	0.0288103	FALSE	CD4 T
LGALS3	0.0019314	-0.654562	0.0288103	TRUE	CD4 T
POM121C	0.00192406	-0.145921	0.0288103	FALSE	CD4 T
SERBP1	0.0019354	-0.318693	0.0288103	FALSE	CD4 T
SH3YL1	0.00192026	0.139525	0.0288103	FALSE	CD4 T
C15orf61	0.00194769	0.022419	0.02887	FALSE	CD4 T
CSNK1A1	0.00195046	-0.308893	0.02887	FALSE	CD4 T
SEPT7	0.00195292	-0.280612	0.02887	FALSE	CD4 T
CDK12	0.00196085	-0.0651605	0.0288853	FALSE	CD4 T
RPS27L	0.00196269	-0.30847	0.0288853	FALSE	CD4 T
SEC63	0.00197089	0.0781176	0.0289414	FALSE	CD4 T
ADPRHL2	0.00201025	0.0207286	0.0289983	FALSE	CD4 T
CCNK	0.00200342	0.058437	0.0289983	FALSE	CD4 T
CLASP2	0.00199422	0.0249786	0.0289983	FALSE	CD4 T
PA2G4	0.00199155	-0.22343	0.0289983	FALSE	CD4 T
RAB33A	0.00198385		0.0289983		CD4 T
SLC38A10	0.00201856	-0.0476683	0.0289983	FALSE	CD4 T
TMEM219	0.0020098	0.0302966	0.0289983	FALSE	CD4 T
TNFRSF25	0.00201865	0.198415	0.0289983	FALSE	CD4 T
UHRF1BP1L	0.00199934	-0.0409427	0.0289983	FALSE	CD4 T
WAS	0.00200759	-0.155575	0.0289983	FALSE	CD4 T
AKIRIN2	0.00202485	0.0917804	0.0290243	FALSE	CD4 T
IGBP1	0.00205787	0.120448	0.0294337	FALSE	CD4 T
TENT2	0.00207238	-0.0754296	0.0295511	FALSE	CD4 T
UBE2Q1	0.00207949	-0.066725	0.0295511	FALSE	CD4 T
YIPF3	0.00207588	-0.214488	0.0295511	FALSE	CD4 T
FAM102B	0.00213025	-0.106492	0.029803	FALSE	CD4 T
FBXO7	0.00212752	0.029527	0.029803	FALSE	CD4 T
PPP5C	0.00212381	-0.0921261	0.029803	FALSE	CD4 T
SLC7A5	0.00211307	-0.149315	0.029803	FALSE	CD4 T
TAP2	0.00211903	0.0534257	0.029803	FALSE	CD4 T
TOP1	0.00211028	-0.0208884	0.029803	FALSE	CD4 T
TRIM52	0.0021333	-0.0481896	0.029803	FALSE	CD4 T
ZNF600	0.00211563	-0.0739503	0.029803	FALSE	CD4 T
AHR	0.00214734	0.00833725	0.029936	FALSE	CD4 T
PPP2R5D	0.00216452	-0.0226749	0.0301119	FALSE	CD4 T
TRIM41	0.00217362	0.0206331	0.030175	FALSE	CD4 T
CBWD5	0.00219208	0.0146603	0.0301776	FALSE	CD4 T
MED15	0.00218142	0.0779434	0.0301776	FALSE	CD4 T
SNRPB	0.00218815	-0.36864	0.0301776	FALSE	CD4 T
ZBTB20	0.00218763	0.0831639	0.0301776	FALSE	CD4 T
MICAL2	0.0021971	-0.138388	0.0301838	FALSE	CD4 T
DCTN1	0.0022206	-0.0236432	0.0302746	FALSE	CD4 T
LONP1	0.00221255	-0.114192	0.0302746	FALSE	CD4 T
N4BP2	0.00221497	-0.120289	0.0302746	FALSE	CD4 T
RRP8	0.00222203		0.0302746		CD4 T
CCDC74A	0.00222878	-0.0834042	0.0303041	FALSE	CD4 T
CD58	0.00224366	-0.196431	0.0304438	FALSE	CD4 T
PCYOX1L	0.0022571	-0.0293646	0.030521	FALSE	CD4 T
RABGAP1	0.00226321	-0.135257	0.030521	FALSE	CD4 T
RUNX3	0.00225995	-0.146468	0.030521	FALSE	CD4 T
LGMN	0.00227227	-0.102306	0.0305807	FALSE	CD4 T
ANAPC2	0.00228635	0.0374471	0.0306564	FALSE	CD4 T
BCL7B	0.00228717	-0.0197933	0.0306564	FALSE	CD4 T
CEP250	0.00230079	-0.000619802	0.0307675	FALSE	CD4 T
TNRC6A	0.00230518	-0.0771743	0.0307675	FALSE	CD4 T
TTC31	0.00230943	-0.0963571	0.0307675	FALSE	CD4 T
AHCYL1	0.00237661	-0.178196	0.0309313	FALSE	CD4 T
C4orf48	0.00237553	-0.294267	0.0309313	FALSE	CD4 T
C6orf106	0.00237247	0.0325805	0.0309313	FALSE	CD4 T
CCDC6	0.00242011	-0.00638058	0.0309313	FALSE	CD4 T
CYCS	0.00238552	0.0708392	0.0309313	FALSE	CD4 T
GPAA1	0.00241821	0.00170181	0.0309313	FALSE	CD4 T
GTPBP4	0.00241267	-0.0977194	0.0309313	FALSE	CD4 T
H2AFV	0.00236441	-0.19495	0.0309313	FALSE	CD4 T
KRAS	0.00241853	-0.140197	0.0309313	FALSE	CD4 T
NCBP3	0.00242237	-0.0012307	0.0309313	FALSE	CD4 T
NRDC	0.0024247	0.0699824	0.0309313	FALSE	CD4 T
PHF14	0.00235713	-0.216654	0.0309313	FALSE	CD4 T
PSMB10	0.00238919	-0.302315	0.0309313	FALSE	CD4 T
PTOV1	0.00238347	0.128104	0.0309313	FALSE	CD4 T
RC3H2	0.00237068	0.025447	0.0309313	FALSE	CD4 T
SEH1L	0.00233994	-0.00703762	0.0309313	FALSE	CD4 T
SGTB	0.00242158	0.0795683	0.0309313	FALSE	CD4 T
SOD2	0.00237885	0.356558	0.0309313	FALSE	CD4 T
SUMO1	0.00233197	-0.284807	0.0309313	FALSE	CD4 T
TMEM140	0.00238955	0.102902	0.0309313	FALSE	CD4 T
UXS1	0.00238545	0.130409	0.0309313	FALSE	CD4 T
WDR43	0.00240571	-0.00548698	0.0309313	FALSE	CD4 T
ARAF	0.00244621	-0.000725648	0.0310442	FALSE	CD4 T
LETMD1	0.00244765	0.0844719	0.0310442	FALSE	CD4 T
MIF	0.00243969	-0.362393	0.0310442	FALSE	CD4 T
ZNF484	0.00245807	-0.101164	0.0311167	FALSE	CD4 T
BID	0.00251697	0.0742968	0.0311306	FALSE	CD4 T
CCDC50	0.00252512	-0.0721353	0.0311306	FALSE	CD4 T
FOSB	0.00248746	0.211122	0.0311306	FALSE	CD4 T
HBS1L	0.00250305	0.101883	0.0311306	FALSE	CD4 T
HINT3	0.00250509	-0.0906921	0.0311306	FALSE	CD4 T
LY9	0.00251709		0.0311306		CD4 T
MGMT	0.00252293	-0.125751	0.0311306	FALSE	CD4 T
MPV17	0.00251728	-0.17303	0.0311306	FALSE	CD4 T
SLC4A1AP	0.0025112	-0.0966727	0.0311306	FALSE	CD4 T
TLN1	0.00246701	-0.22583	0.0311306	FALSE	CD4 T
TTL	0.00251638	-0.0822166	0.0311306	FALSE	CD4 T
YAF2	0.00248034	0.00116597	0.0311306	FALSE	CD4 T
YPEL3	0.00251175	-0.102268	0.0311306	FALSE	CD4 T
ZNF706	0.00251925	-0.257326	0.0311306	FALSE	CD4 T
NUDT1	0.0025338	-0.0826957	0.0311794	FALSE	CD4 T
SUCLG1	0.0025543	0.025552	0.0313733	FALSE	CD4 T
MZT2B	0.0025748	0.0437355	0.0315664	FALSE	CD4 T
BRAF	0.00259269	-0.0136651	0.0316681	FALSE	CD4 T
PTPN4	0.00258792	0.0576675	0.0316681	FALSE	CD4 T
GREM2	0.00259976		0.031696		CD4 T
CCR6	0.00265027	0.140765	0.0317265	FALSE	CD4 T
CTDP1	0.00265011	0.0872586	0.0317265	FALSE	CD4 T
KIF20B	0.00263755	-0.21173	0.0317265	FALSE	CD4 T
LMNB1	0.00264355	-0.214752	0.0317265	FALSE	CD4 T
PSMB6	0.00264233	-0.2897	0.0317265	FALSE	CD4 T
PXK	0.00264424	0.0397117	0.0317265	FALSE	CD4 T
RBBP7	0.00262851	-0.0891941	0.0317265	FALSE	CD4 T
RNASEK	0.00263598	-0.127879	0.0317265	FALSE	CD4 T
STAT4	0.00264897	-0.149655	0.0317265	FALSE	CD4 T
ZRSR2	0.00261424	0.0443551	0.0317265	FALSE	CD4 T
THOC1	0.00266105	-0.0450133	0.0317979	FALSE	CD4 T
PIH1D1	0.00266836	-0.148081	0.0318277	FALSE	CD4 T
NFATC2IP	0.00267806	-0.134955	0.0318285	FALSE	CD4 T
PATL2	0.00267431	0.0267982	0.0318285	FALSE	CD4 T
CD4	0.00268341	-0.237559	0.0318347	FALSE	CD4 T
FAM120A	0.00270639	-0.180587	0.0320498	FALSE	CD4 T
TRIM69	0.00271159	0.110557	0.032054	FALSE	CD4 T
TUT4	0.00271982	-0.0257523	0.0320939	FALSE	CD4 T
GTF2I	0.00273769	-0.0277779	0.0322472	FALSE	CD4 T
BCKDHA	0.00277046		0.0323161		CD4 T
CHCHD2	0.00276307	-0.159978	0.0323161	FALSE	CD4 T
HMGA1	0.00277289	0.0430156	0.0323161	FALSE	CD4 T
MAPKAPK5	0.002755	0.0405963	0.0323161	FALSE	CD4 T
RPRD1A	0.00276781	-0.0836524	0.0323161	FALSE	CD4 T
UBE2A	0.00276348	-0.181664	0.0323161	FALSE	CD4 T
AC087623.3	0.00287754		0.0324313		CD4 T
ADAM8	0.00286772	-0.0640095	0.0324313	FALSE	CD4 T
ARF3	0.0027941	-0.0199885	0.0324313	FALSE	CD4 T
BRI3	0.00283706	-0.118874	0.0324313	FALSE	CD4 T
CNOT7	0.00282359	-0.249029	0.0324313	FALSE	CD4 T
CST3	0.002848	-0.137494	0.0324313	FALSE	CD4 T
DNAJC4	0.00288131	0.0333766	0.0324313	FALSE	CD4 T
FDFT1	0.00283416	0.0951557	0.0324313	FALSE	CD4 T
ME2	0.00288523	-0.0310403	0.0324313	FALSE	CD4 T
MUTYH	0.00281602	-0.0624435	0.0324313	FALSE	CD4 T
NADSYN1	0.00286209	-0.0172895	0.0324313	FALSE	CD4 T
NCLN	0.00289944		0.0324313		CD4 T
NSMAF	0.00279798	-0.0912071	0.0324313	FALSE	CD4 T
NUB1	0.00285346	0.216748	0.0324313	FALSE	CD4 T
OAS3	0.00290243	0.33512	0.0324313	FALSE	CD4 T
POLD2	0.00290547	-0.0967484	0.0324313	FALSE	CD4 T
RAB22A	0.00281486	-0.0664177	0.0324313	FALSE	CD4 T
RABIF	0.00288763	-0.212652	0.0324313	FALSE	CD4 T
RWDD4	0.0028924	0.0492381	0.0324313	FALSE	CD4 T
SCAMP1-AS1	0.00285837	0.024052	0.0324313	FALSE	CD4 T
SDCCAG8	0.00285021	-0.0456728	0.0324313	FALSE	CD4 T
TNRC6C	0.00282413	-0.00433319	0.0324313	FALSE	CD4 T
USP38	0.00279033	0.0323988	0.0324313	FALSE	CD4 T
YME1L1	0.00288263	-0.030878	0.0324313	FALSE	CD4 T
ZBTB7A	0.00283745	-0.0442694	0.0324313	FALSE	CD4 T
ACP1	0.00307338	-0.188467	0.0324942	FALSE	CD4 T
ACYP1	0.00304735	-0.00725073	0.0324942	FALSE	CD4 T
ARHGAP4	0.00295834	-0.0450304	0.0324942	FALSE	CD4 T
CD86	0.00292157	-0.104313	0.0324942	FALSE	CD4 T
CEP63	0.00292057	-0.0609018	0.0324942	FALSE	CD4 T
CFLAR	0.0030631	-0.250344	0.0324942	FALSE	CD4 T
DDOST	0.00296262	-0.0153085	0.0324942	FALSE	CD4 T
FAM32A	0.00296206	-0.0587394	0.0324942	FALSE	CD4 T
FAR1	0.00304363	-0.0950503	0.0324942	FALSE	CD4 T
HSD17B8	0.00305625	-0.0642657	0.0324942	FALSE	CD4 T
IRF2BPL	0.0029383	0.0705091	0.0324942	FALSE	CD4 T
LIPA	0.00302147	0.10289	0.0324942	FALSE	CD4 T
MCU	0.00301096	-0.0847347	0.0324942	FALSE	CD4 T
MIF4GD	0.00298238	0.00236063	0.0324942	FALSE	CD4 T
MRPS14	0.00301442	-0.0701301	0.0324942	FALSE	CD4 T
NDUFA9	0.00297382	0.0194874	0.0324942	FALSE	CD4 T
NEDD8	0.00297999	-0.391543	0.0324942	FALSE	CD4 T
NOP58	0.00306105	-0.0340385	0.0324942	FALSE	CD4 T
NT5C	0.00301582	-0.237486	0.0324942	FALSE	CD4 T
ORC2	0.00295149	-0.00807006	0.0324942	FALSE	CD4 T
PCBP2	0.00302587	0.114681	0.0324942	FALSE	CD4 T
RBCK1	0.00300761	0.217017	0.0324942	FALSE	CD4 T
SLC4A7	0.00300269	0.0854999	0.0324942	FALSE	CD4 T
SMN2	0.00302864	-0.093128	0.0324942	FALSE	CD4 T
SNRPC	0.00296852	-0.212792	0.0324942	FALSE	CD4 T
SNRPG	0.00303676	-0.247002	0.0324942	FALSE	CD4 T
SP140	0.00295852	0.00439591	0.0324942	FALSE	CD4 T
TM2D1	0.00304673	0.0226326	0.0324942	FALSE	CD4 T
UBP1	0.00293854	-0.0870159	0.0324942	FALSE	CD4 T
VCP	0.0030733	0.119085	0.0324942	FALSE	CD4 T
VDR	0.00307108	-0.136467	0.0324942	FALSE	CD4 T
YIF1B	0.00305488	-0.169792	0.0324942	FALSE	CD4 T
ZNF524	0.00305972	-4.65289e-06	0.0324942	FALSE	CD4 T
AC026979.2	0.00315163	0.0344547	0.03259	FALSE	CD4 T
APPL1	0.00319453	-0.14137	0.03259	FALSE	CD4 T
ARPC5	0.00313876	-0.251708	0.03259	FALSE	CD4 T
BRD1	0.00320608	-0.117083	0.03259	FALSE	CD4 T
CD27	0.00330437	-0.170324	0.03259	FALSE	CD4 T
CLUAP1	0.00311231	-0.00569206	0.03259	FALSE	CD4 T
CMTR1	0.00315494	0.0745346	0.03259	FALSE	CD4 T
DNAJB6	0.00329441	0.260993	0.03259	FALSE	CD4 T
DOCK11	0.00323261	-0.0835598	0.03259	FALSE	CD4 T
EIF3G	0.00315663	0.139474	0.03259	FALSE	CD4 T
EIF6	0.00316425	-0.212841	0.03259	FALSE	CD4 T
FAM162A	0.00318206	0.0151458	0.03259	FALSE	CD4 T
FCHSD1	0.00325141	-0.0282457	0.03259	FALSE	CD4 T
GABARAPL2	0.00325253	0.0045092	0.03259	FALSE	CD4 T
GOSR1	0.00317965	-0.0275469	0.03259	FALSE	CD4 T
INPP4A	0.00325956	0.0130682	0.03259	FALSE	CD4 T
IRF2	0.00327209	-0.138932	0.03259	FALSE	CD4 T
MRPS7	0.00326516	-0.0859685	0.03259	FALSE	CD4 T
MT-ND4	0.00322547	-0.0929961	0.03259	FALSE	CD4 T
NLRP1	0.00321608	-0.000862477	0.03259	FALSE	CD4 T
NME4	0.00316073	0.0735078	0.03259	FALSE	CD4 T
NUDT5	0.00327386	-0.174845	0.03259	FALSE	CD4 T
PDE7A	0.00327331	-0.147927	0.03259	FALSE	CD4 T
POLR2E	0.00326763	-0.0575709	0.03259	FALSE	CD4 T
POR	0.00328943	0.048941	0.03259	FALSE	CD4 T
PPDPF	0.00326283	-0.68736	0.03259	TRUE	CD4 T
PPIP5K2	0.00325917	-0.0951372	0.03259	FALSE	CD4 T
PRKDC	0.00323492	-0.190449	0.03259	FALSE	CD4 T
PRMT1	0.00318174	-0.0231394	0.03259	FALSE	CD4 T
RNF145	0.00317833	-0.21712	0.03259	FALSE	CD4 T
SCARB2	0.00318489	0.0622594	0.03259	FALSE	CD4 T
SCO2	0.00319029	0.013886	0.03259	FALSE	CD4 T
SNRPD1	0.00328207	-0.230167	0.03259	FALSE	CD4 T
SPG21	0.00316788	-0.0232296	0.03259	FALSE	CD4 T
STRAP	0.00329631	0.0455598	0.03259	FALSE	CD4 T
TACO1	0.00315973	0.0286585	0.03259	FALSE	CD4 T
TTC9C	0.00330342	-0.104069	0.03259	FALSE	CD4 T
UBE2S	0.00318483	-0.00595499	0.03259	FALSE	CD4 T
UBL5	0.00309999	-0.491309	0.03259	FALSE	CD4 T
UBLCP1	0.00319069	-0.224244	0.03259	FALSE	CD4 T
USP3	0.00322729	0.066316	0.03259	FALSE	CD4 T
UVSSA	0.00328938	-0.0695252	0.03259	FALSE	CD4 T
VIRMA	0.0031082	0.00686996	0.03259	FALSE	CD4 T
ZFAND1	0.00321513	0.0729879	0.03259	FALSE	CD4 T
ZNF791	0.00313457	-0.0564972	0.03259	FALSE	CD4 T
TOR3A	0.00332756	0.00432324	0.0327697	FALSE	CD4 T
CAB39	0.00340484	-0.0784255	0.0328455	FALSE	CD4 T
CDC40	0.00338204	-0.00992046	0.0328455	FALSE	CD4 T
COASY	0.00339937	0.0355801	0.0328455	FALSE	CD4 T
COMTD1	0.00339616	-0.114733	0.0328455	FALSE	CD4 T
D2HGDH	0.00338876	-0.0705421	0.0328455	FALSE	CD4 T
DDX54	0.00338721	0.0548028	0.0328455	FALSE	CD4 T
IFT57	0.00337337	0.0443484	0.0328455	FALSE	CD4 T
IGHV4-34	0.00334489	-0.17064	0.0328455	FALSE	CD4 T
MAN2C1	0.00340301		0.0328455		CD4 T
PANK2	0.00335047	0.136303	0.0328455	FALSE	CD4 T
RAPGEF1	0.00335986	-0.0252016	0.0328455	FALSE	CD4 T
TDG	0.00337809	-0.0620952	0.0328455	FALSE	CD4 T
TTC37	0.00337721	-0.038935	0.0328455	FALSE	CD4 T
ZNF410	0.00335767	-0.0397108	0.0328455	FALSE	CD4 T
AKT3	0.00343146	-0.0412064	0.0328614	FALSE	CD4 T
BLZF1	0.0034212	0.0914947	0.0328614	FALSE	CD4 T
CHD9	0.00343303	-0.0569051	0.0328614	FALSE	CD4 T
EXOC1	0.00341982	-0.062367	0.0328614	FALSE	CD4 T
HMGXB4	0.00343632	-0.0820631	0.0328614	FALSE	CD4 T
HOOK2	0.00342902		0.0328614		CD4 T
ANAPC4	0.00345693	0.0128329	0.0329156	FALSE	CD4 T
ARHGEF9	0.00345634	-0.0887745	0.0329156	FALSE	CD4 T
PARP10	0.00345335	0.209038	0.0329156	FALSE	CD4 T
DUSP22	0.00346699	-0.0855488	0.0329468	FALSE	CD4 T
MIA3	0.00347377	-0.00909122	0.0329468	FALSE	CD4 T
ZBTB40	0.00347517	-0.0786179	0.0329468	FALSE	CD4 T
ATP5PD	0.0034855	-0.154258	0.0329502	FALSE	CD4 T
COX6B1	0.00348188	-0.441875	0.0329502	FALSE	CD4 T
MON1B	0.00349714	0.018752	0.0329659	FALSE	CD4 T
PARP14	0.00349579	0.0468241	0.0329659	FALSE	CD4 T
CEACAM21	0.0035299	-0.0997389	0.0330686	FALSE	CD4 T
DNAJC7	0.00353069	0.0958656	0.0330686	FALSE	CD4 T
EBLN3P	0.00353305	-0.0462148	0.0330686	FALSE	CD4 T
ELMO2	0.00352929	-0.0183072	0.0330686	FALSE	CD4 T
PTPRJ	0.00352136	-0.0426797	0.0330686	FALSE	CD4 T
TMEM179B	0.00354662	-0.0588673	0.0331486	FALSE	CD4 T
ADNP	0.0035524	-0.0677406	0.0331499	FALSE	CD4 T
RFC4	0.00356181	-0.095223	0.0331499	FALSE	CD4 T
SMARCA5	0.00355924	0.102836	0.0331499	FALSE	CD4 T
CLK4	0.00357961	-0.093542	0.0332187	FALSE	CD4 T
NAA38	0.00358428	-0.158043	0.0332187	FALSE	CD4 T
TTBK2	0.00358403	-0.069608	0.0332187	FALSE	CD4 T
COG4	0.00360168	-0.0465682	0.0332866	FALSE	CD4 T
GNAQ	0.00359833	-0.0835264	0.0332866	FALSE	CD4 T
ARL2	0.00361128	0.00467098	0.0333218	FALSE	CD4 T
TYMP	0.00361558	-0.563515	0.0333218	TRUE	CD4 T
CUL4A	0.00363963	0.0980957	0.0334534	FALSE	CD4 T
FIS1	0.00363998	-0.277209	0.0334534	FALSE	CD4 T
BLCAP	0.00365834	-0.0190733	0.0334825	FALSE	CD4 T
FRA10AC1	0.00365464	-0.115397	0.0334825	FALSE	CD4 T
ZCRB1	0.00365809	-0.0968332	0.0334825	FALSE	CD4 T
MPC2	0.00366739	-0.11152	0.0335188	FALSE	CD4 T
ZNF292	0.00367808	-0.16735	0.0335701	FALSE	CD4 T
CALM2	0.00369927	-0.267151	0.0336726	FALSE	CD4 T
FASTKD2	0.0036995	0.00208867	0.0336726	FALSE	CD4 T
ATIC	0.00372479	0.0358456	0.0337316	FALSE	CD4 T
GALT	0.00374133		0.0337316		CD4 T
IL2RG	0.00372043	-0.114013	0.0337316	FALSE	CD4 T
PARK7	0.00373258	-0.151583	0.0337316	FALSE	CD4 T
PHTF1	0.00374172	0.0492255	0.0337316	FALSE	CD4 T
SLC25A16	0.00372863	-0.0832378	0.0337316	FALSE	CD4 T
TRAC	0.00374001	-0.335305	0.0337316	FALSE	CD4 T
ATP6V0E1	0.00374841	-0.185557	0.0337459	FALSE	CD4 T
CD70	0.00377247	-0.131529	0.033865	FALSE	CD4 T
CRKL	0.00377173	0.0417506	0.033865	FALSE	CD4 T
PTP4A2	0.00377701	-0.423118	0.033865	FALSE	CD4 T
CLK1	0.00379257	0.111416	0.0339125	FALSE	CD4 T
TRIM28	0.00378929	-0.0602942	0.0339125	FALSE	CD4 T
ATP5PB	0.003824	-0.103087	0.0340094	FALSE	CD4 T
C12orf57	0.00380986	-0.00620683	0.0340094	FALSE	CD4 T
EIF2S2	0.00382379	-0.0565177	0.0340094	FALSE	CD4 T
TPM4	0.0038231	-0.355153	0.0340094	FALSE	CD4 T
RNH1	0.0038361	-0.0727864	0.0340711	FALSE	CD4 T
HADH	0.00384703	-0.0201881	0.0341224	FALSE	CD4 T
CHCHD7	0.00385828	0.129193	0.0341763	FALSE	CD4 T
GRAP2	0.00387148	0.0336761	0.0342473	FALSE	CD4 T
VAMP4	0.00388097	0.0428772	0.0342854	FALSE	CD4 T
CENPC	0.00389205	0.0936824	0.0343373	FALSE	CD4 T
ABCD1	0.0039551	0.0189416	0.0343434	FALSE	CD4 T
CD82	0.00389973	-0.269515	0.0343434	FALSE	CD4 T
CDK13	0.00394492	-0.00496122	0.0343434	FALSE	CD4 T
CEP95	0.00394535	-0.0280326	0.0343434	FALSE	CD4 T
COQ10B	0.00391578	0.0350341	0.0343434	FALSE	CD4 T
DICER1	0.00395131	-0.141558	0.0343434	FALSE	CD4 T
EIF4H	0.00391521	0.0769726	0.0343434	FALSE	CD4 T
MRPL41	0.00393988	-0.153607	0.0343434	FALSE	CD4 T
PSMB1	0.00394826	-0.311025	0.0343434	FALSE	CD4 T
TSPO	0.00392753	-0.349812	0.0343434	FALSE	CD4 T
WDR11	0.00393963	-0.104584	0.0343434	FALSE	CD4 T
WDR77	0.00393248	-0.0248403	0.0343434	FALSE	CD4 T
EIF3H	0.00397237	0.18553	0.0344181	FALSE	CD4 T
SNRPB2	0.00397412	-0.176705	0.0344181	FALSE	CD4 T
PRKCQ	0.00397942	0.0399527	0.0344188	FALSE	CD4 T
PRRC2C	0.00400036	-0.22477	0.0345548	FALSE	CD4 T
ZHX1	0.00400733	-0.0700443	0.0345697	FALSE	CD4 T
NDRG3	0.00402369	0.0408345	0.0346106	FALSE	CD4 T
NFKB2	0.00402778	-0.0785795	0.0346106	FALSE	CD4 T
PRKCH	0.00402711	-0.0308609	0.0346106	FALSE	CD4 T
ALG5	0.00405579	-0.121073	0.0346316	FALSE	CD4 T
DENND2D	0.00404378	0.0609853	0.0346316	FALSE	CD4 T
DUSP23	0.00404759	-0.0510265	0.0346316	FALSE	CD4 T
TNKS	0.00405642		0.0346316		CD4 T
ZMAT2	0.00405587	-0.0325315	0.0346316	FALSE	CD4 T
PDIA6	0.00406426	-0.16242	0.0346537	FALSE	CD4 T
MBTPS1	0.00410318	0.00160833	0.0349405	FALSE	CD4 T
MIEF1	0.00410924	0.00021567	0.0349471	FALSE	CD4 T
PGD	0.00413679	-0.165594	0.0350132	FALSE	CD4 T
TOP2B	0.00413861	-0.0639466	0.0350132	FALSE	CD4 T
UBE2L3	0.00413515	-0.232176	0.0350132	FALSE	CD4 T
UQCR11	0.00414352	-0.297812	0.0350132	FALSE	CD4 T
ZNF800	0.00413702	-0.0167253	0.0350132	FALSE	CD4 T
IPCEF1	0.00415447	-0.00272105	0.035061	FALSE	CD4 T
CISD3	0.00416991	-0.106003	0.0350835	FALSE	CD4 T
LPP	0.0041728	-0.0767627	0.0350835	FALSE	CD4 T
MX2	0.00417306	0.190812	0.0350835	FALSE	CD4 T
TUBB	0.00417978	-0.202844	0.0350953	FALSE	CD4 T
EIF2S1	0.00421968	-0.220192	0.035097	FALSE	CD4 T
FLI1	0.00421517	0.17339	0.035097	FALSE	CD4 T
MRPS23	0.00422248	-0.0946522	0.035097	FALSE	CD4 T
MS4A4A	0.00419539	-0.0882439	0.035097	FALSE	CD4 T
PDCD5	0.00418709	-0.204477	0.035097	FALSE	CD4 T
RNF6	0.00421748	0.0389799	0.035097	FALSE	CD4 T
TAB2	0.00419596	-0.194911	0.035097	FALSE	CD4 T
TTF1	0.00420538	-0.164363	0.035097	FALSE	CD4 T
TIMM50	0.00423897	-0.0585372	0.0351898	FALSE	CD4 T
IREB2	0.00425696	-0.0563115	0.0352949	FALSE	CD4 T
ANXA4	0.00429877	-0.0289534	0.0353752	FALSE	CD4 T
CISD1	0.00428768	-0.147996	0.0353752	FALSE	CD4 T
CRIP1	0.00429562	-0.498355	0.0353752	FALSE	CD4 T
DDX3Y	0.00428598	-0.160214	0.0353752	FALSE	CD4 T
EMC3	0.0042831	-0.0389228	0.0353752	FALSE	CD4 T
MRPL54	0.00429775	-0.0410786	0.0353752	FALSE	CD4 T
DDX17	0.0043277	-0.372016	0.0354807	FALSE	CD4 T
HELB	0.00432626	0.161601	0.0354807	FALSE	CD4 T
OTUD4	0.00432693	-0.07139	0.0354807	FALSE	CD4 T
DDX60	0.00433501	-0.010048	0.0354966	FALSE	CD4 T
CEP350	0.00437063	-0.179166	0.0356557	FALSE	CD4 T
NRBP1	0.00436576	0.0478371	0.0356557	FALSE	CD4 T
NUDC	0.00436824	0.0897954	0.0356557	FALSE	CD4 T
CD48	0.0044087	0.192704	0.035922	FALSE	CD4 T
TICAM1	0.00441648	-0.0353386	0.035941	FALSE	CD4 T
PSMA6	0.00443494	-0.107073	0.0360025	FALSE	CD4 T
UXT	0.00443062	0.0587939	0.0360025	FALSE	CD4 T
MRPL33	0.00444089	-0.271211	0.0360066	FALSE	CD4 T
SHPRH	0.0044484	-0.00708614	0.0360233	FALSE	CD4 T
ELOVL5	0.00445566	0.102726	0.0360379	FALSE	CD4 T
S100A11	0.00446309	-0.529206	0.0360539	TRUE	CD4 T
MTHFS	0.00446897	-0.0869313	0.0360573	FALSE	CD4 T
HAVCR2	0.00451003	-0.209139	0.0362117	FALSE	CD4 T
LAMP3	0.00450855	0.174031	0.0362117	FALSE	CD4 T
PLEC	0.00449785	-0.16695	0.0362117	FALSE	CD4 T
TBC1D1	0.00450797	0.00837855	0.0362117	FALSE	CD4 T
COX7A2	0.00452025	-0.46525	0.0362359	FALSE	CD4 T
RALBP1	0.004524	-0.180145	0.0362359	FALSE	CD4 T
SNX27	0.00455321	0.00141237	0.0364257	FALSE	CD4 T
CMPK1	0.00457524	-0.137802	0.0365135	FALSE	CD4 T
CWC22	0.00457091	-0.00791709	0.0365135	FALSE	CD4 T
GPSM3	0.00459956	0.355988	0.0366633	FALSE	CD4 T
NDUFB5	0.00460751	-0.0977072	0.0366825	FALSE	CD4 T
ACAP1	0.0047014	-0.288313	0.0367203	FALSE	CD4 T
ASCC2	0.00467342	-0.0111899	0.0367203	FALSE	CD4 T
BAP1	0.00464592	-0.0083689	0.0367203	FALSE	CD4 T
CARS	0.00469271	-0.0898055	0.0367203	FALSE	CD4 T
CCDC91	0.00470673	0.0240669	0.0367203	FALSE	CD4 T
CLNS1A	0.00470003	0.0779415	0.0367203	FALSE	CD4 T
CNOT8	0.00470147	-0.0891744	0.0367203	FALSE	CD4 T
DPAGT1	0.00470646	0.0102146	0.0367203	FALSE	CD4 T
FAM200B	0.00464448	-0.0287417	0.0367203	FALSE	CD4 T
GNB5	0.00470061	0.0056477	0.0367203	FALSE	CD4 T
ICOS	0.00469784	0.0353297	0.0367203	FALSE	CD4 T
IL17RA	0.00463565	0.0580237	0.0367203	FALSE	CD4 T
MRPS15	0.0046905	-0.0356113	0.0367203	FALSE	CD4 T
PCK2	0.00468826	-0.0181773	0.0367203	FALSE	CD4 T
SCAPER	0.00463977	0.0417076	0.0367203	FALSE	CD4 T
SETD3	0.00467055	-0.0575372	0.0367203	FALSE	CD4 T
UQCRQ	0.00466911	-0.0464325	0.0367203	FALSE	CD4 T
BUD23	0.00473118	-0.250787	0.0367207	FALSE	CD4 T
CRNKL1	0.0047161	0.0170749	0.0367207	FALSE	CD4 T
MRPS18C	0.00473458	-0.160448	0.0367207	FALSE	CD4 T
SINHCAF	0.00472	0.018617	0.0367207	FALSE	CD4 T
ST13	0.00472591	0.102525	0.0367207	FALSE	CD4 T
MRE11	0.00475983	-0.0866709	0.0368302	FALSE	CD4 T
TRIP12	0.00475953	-0.187336	0.0368302	FALSE	CD4 T
CAPZA1	0.00477258	-0.349054	0.0368425	FALSE	CD4 T
MYADM	0.0047707	-0.125071	0.0368425	FALSE	CD4 T
CYSLTR1	0.00478319	-0.0232466	0.0368813	FALSE	CD4 T
BAD	0.00486569	-0.164021	0.0370202	FALSE	CD4 T
BNIP2	0.00490204	0.0437566	0.0370202	FALSE	CD4 T
C2orf68	0.00483657	-0.017275	0.0370202	FALSE	CD4 T
DHX36	0.00488038	0.106381	0.0370202	FALSE	CD4 T
ELP6	0.00487796	-0.0142955	0.0370202	FALSE	CD4 T
GIMAP8	0.00483848	0.0281388	0.0370202	FALSE	CD4 T
GTF2H5	0.00484162	-0.326816	0.0370202	FALSE	CD4 T
KIAA2026	0.00488234	-0.0320357	0.0370202	FALSE	CD4 T
LAG3	0.00488597	-0.569946	0.0370202	TRUE	CD4 T
MAD1L1	0.00489086	-0.00331598	0.0370202	FALSE	CD4 T
METTL26	0.00489516	0.0570733	0.0370202	FALSE	CD4 T
MFSD5	0.00489931	0.033	0.0370202	FALSE	CD4 T
NFKBIZ	0.00489	0.252889	0.0370202	FALSE	CD4 T
STAT6	0.00486371	-0.062554	0.0370202	FALSE	CD4 T
STX7	0.00489094	-0.0125258	0.0370202	FALSE	CD4 T
TMEM87B	0.00483695	0.0460067	0.0370202	FALSE	CD4 T
UGCG	0.00483985	0.109229	0.0370202	FALSE	CD4 T
VPS41	0.00489874	0.00948595	0.0370202	FALSE	CD4 T
COX5A	0.00492934	-0.473621	0.037057	FALSE	CD4 T
KMT2C	0.00492501	-0.0457658	0.037057	FALSE	CD4 T
POMP	0.00492764	-0.509787	0.037057	TRUE	CD4 T
RAN	0.00492705	-0.492567	0.037057	FALSE	CD4 T
COX5B	0.00494096	-0.424198	0.0371021	FALSE	CD4 T
LMO4	0.00494771	-0.200346	0.0371107	FALSE	CD4 T
SREK1	0.0049681	-0.194117	0.0372213	FALSE	CD4 T
ANKRD36B	0.0049911		0.0373513		CD4 T
ARID2	0.00511406	-0.018657	0.0373789	FALSE	CD4 T
ARRDC1	0.00507145	-0.0291572	0.0373789	FALSE	CD4 T
DNAJB11	0.00504945	-0.0652304	0.0373789	FALSE	CD4 T
ELL2	0.00507343	-0.039185	0.0373789	FALSE	CD4 T
GOLGB1	0.00507326	-0.121718	0.0373789	FALSE	CD4 T
HCST	0.00503075	-0.460517	0.0373789	FALSE	CD4 T
HIRIP3	0.00510406	-0.00407704	0.0373789	FALSE	CD4 T
KDM1A	0.00506496	-0.0697548	0.0373789	FALSE	CD4 T
MRPL43	0.00506308	-0.208497	0.0373789	FALSE	CD4 T
NEK7	0.00504608	-0.137286	0.0373789	FALSE	CD4 T
NUCKS1	0.00505188	-0.248038	0.0373789	FALSE	CD4 T
NUP62	0.00501345	-0.112647	0.0373789	FALSE	CD4 T
PSENEN	0.00511029	-0.0903826	0.0373789	FALSE	CD4 T
RBM17	0.00508884	-0.210281	0.0373789	FALSE	CD4 T
SLC25A32	0.00511688	-0.0597685	0.0373789	FALSE	CD4 T
TAPBPL	0.00504919	-0.1104	0.0373789	FALSE	CD4 T
UBE2D2	0.00511822	0.0311077	0.0373789	FALSE	CD4 T
UFD1	0.00505969	-0.151416	0.0373789	FALSE	CD4 T
URI1	0.00505608	0.0296898	0.0373789	FALSE	CD4 T
USP30-AS1	0.00511923	0.0528764	0.0373789	FALSE	CD4 T
WDR45B	0.00507699	0.0151117	0.0373789	FALSE	CD4 T
ZFP14	0.00510759	-0.117381	0.0373789	FALSE	CD4 T
APEX1	0.00515634	0.123768	0.0374698	FALSE	CD4 T
CCDC167	0.00516571	-0.0310426	0.0374698	FALSE	CD4 T
CCT7	0.00515215	-0.0736803	0.0374698	FALSE	CD4 T
RBBP4	0.00516482	-0.142466	0.0374698	FALSE	CD4 T
SCYL2	0.00515277	-0.100485	0.0374698	FALSE	CD4 T
USP12	0.0051431	-0.0740824	0.0374698	FALSE	CD4 T
MRPS31	0.00518138	-0.081768	0.0375237	FALSE	CD4 T
PCM1	0.0051845	-0.197035	0.0375237	FALSE	CD4 T
RPP21	0.0052356	-0.118683	0.0378521	FALSE	CD4 T
PRKCSH	0.00525381	0.0696477	0.0379422	FALSE	CD4 T
AC022916.1	0.00526495		0.0379433		CD4 T
SYF2	0.00526543	-0.051531	0.0379433	FALSE	CD4 T
DFFA	0.0052735		0.03796		CD4 T
EMC10	0.00531152	-0.11372	0.0380446	FALSE	CD4 T
EXOSC5	0.00531403	-0.0547057	0.0380446	FALSE	CD4 T
FTX	0.00529381	-0.0255801	0.0380446	FALSE	CD4 T
ITGB7	0.00531251	-0.000271981	0.0380446	FALSE	CD4 T
USP8	0.00529955	-0.0896152	0.0380446	FALSE	CD4 T
HNRNPC	0.00533243	-0.138577	0.0381091	FALSE	CD4 T
SPRYD7	0.00533458	-0.0657264	0.0381091	FALSE	CD4 T
GLUD1	0.00535184	0.119192	0.0381911	FALSE	CD4 T
BCAP31	0.00540426	0.0234774	0.0385236	FALSE	CD4 T
ACOT13	0.00543396		0.0386519		CD4 T
MRPL15	0.00542877	-0.0903074	0.0386519	FALSE	CD4 T
DUT	0.00545479	-0.270469	0.0386936	FALSE	CD4 T
RPS25	0.00546324	0.360653	0.0386936	FALSE	CD4 T
STT3B	0.00545307	-0.105276	0.0386936	FALSE	CD4 T
VAPB	0.00545887	0.0453321	0.0386936	FALSE	CD4 T
MPC1	0.00548259	-0.206588	0.0387821	FALSE	CD4 T
MRPL58	0.00549469	-0.0715083	0.0387821	FALSE	CD4 T
PDE6D	0.00550551	-0.0408297	0.0387821	FALSE	CD4 T
PITHD1	0.0055085	-0.0181539	0.0387821	FALSE	CD4 T
RSBN1L	0.00551095	0.0589133	0.0387821	FALSE	CD4 T
RTL8C	0.00550881	0.0454169	0.0387821	FALSE	CD4 T
ATP6V1E1	0.0055265	0.0585119	0.0388187	FALSE	CD4 T
MYCBP2	0.00553686	0.0531274	0.0388187	FALSE	CD4 T
NME2	0.00553966	0.205887	0.0388187	FALSE	CD4 T
WWC3	0.00552899	-0.0186659	0.0388187	FALSE	CD4 T
ACSL4	0.00560772	-0.00970869	0.0389492	FALSE	CD4 T
ARIH1	0.00558004	0.0146025	0.0389492	FALSE	CD4 T
COX14	0.00557508	0.189408	0.0389492	FALSE	CD4 T
HNRNPA0	0.00561491	0.219335	0.0389492	FALSE	CD4 T
HOXB4	0.0056		0.0389492		CD4 T
MTHFD2	0.00559316	-0.238942	0.0389492	FALSE	CD4 T
RNF19B	0.00556909	-0.132392	0.0389492	FALSE	CD4 T
SNX4	0.00560213	-0.0844676	0.0389492	FALSE	CD4 T
TINF2	0.00561723	0.0657295	0.0389492	FALSE	CD4 T
TPRA1	0.00561391		0.0389492		CD4 T
PKM	0.00563991	-0.032848	0.0389793	FALSE	CD4 T
PLPP1	0.00564981	-0.0565573	0.0389793	FALSE	CD4 T
RASA2	0.00563608	-0.00487234	0.0389793	FALSE	CD4 T
SCNM1	0.00564441	-0.00400157	0.0389793	FALSE	CD4 T
SURF4	0.00565105	-0.107654	0.0389793	FALSE	CD4 T
CIAPIN1	0.00566492	-0.0359887	0.0390015	FALSE	CD4 T
PTRH2	0.00566608	0.0248573	0.0390015	FALSE	CD4 T
HMGN1	0.00568995	-0.361254	0.0390844	FALSE	CD4 T
TMEM256	0.00568803	-0.364378	0.0390844	FALSE	CD4 T
CCNT1	0.00574831	-0.0714157	0.0391685	FALSE	CD4 T
EIF3K	0.00572605	0.0570812	0.0391685	FALSE	CD4 T
IL4R	0.00574961	-0.0226958	0.0391685	FALSE	CD4 T
MRPS30	0.005741	0.0491673	0.0391685	FALSE	CD4 T
PSAP	0.00574875	-0.108971	0.0391685	FALSE	CD4 T
SECISBP2	0.00571644	0.0401672	0.0391685	FALSE	CD4 T
SLC25A46	0.00572162	-0.16373	0.0391685	FALSE	CD4 T
SUCLA2	0.0057127	-0.0141521	0.0391685	FALSE	CD4 T
NDUFC1	0.00577465	-0.240347	0.0392985	FALSE	CD4 T
RIOK3	0.00578485	-0.0383558	0.0393275	FALSE	CD4 T
KMT2B	0.00579275	0.000510739	0.0393407	FALSE	CD4 T
GATAD2A	0.00580866	0.015303	0.0393774	FALSE	CD4 T
SLC39A8	0.00581007	0.0496718	0.0393774	FALSE	CD4 T
GLA	0.00582486	-0.0584581	0.0394372	FALSE	CD4 T
AC073332.1	0.00591368	-0.00956299	0.0394869	FALSE	CD4 T
AHNAK	0.00595111	-0.203983	0.0394869	FALSE	CD4 T
ARL8A	0.00584022	-0.0232277	0.0394869	FALSE	CD4 T
B4GALT5	0.00594653	-0.048138	0.0394869	FALSE	CD4 T
BRCC3	0.00586751		0.0394869		CD4 T
BSG	0.00587409	-0.0697423	0.0394869	FALSE	CD4 T
CANT1	0.00596093	-0.00895143	0.0394869	FALSE	CD4 T
CCT2	0.00595571	-0.120473	0.0394869	FALSE	CD4 T
DDX10	0.00586733	-0.0820785	0.0394869	FALSE	CD4 T
DIABLO.1	0.00595789	0.0367919	0.0394869	FALSE	CD4 T
DSTYK	0.00591385	-0.0641225	0.0394869	FALSE	CD4 T
FAM107B	0.00601969	-0.251145	0.0394869	FALSE	CD4 T
FAM49B	0.00595599	-0.181397	0.0394869	FALSE	CD4 T
FAM96B	0.00595122	-0.21685	0.0394869	FALSE	CD4 T
FRMD8	0.00602342	-0.0492819	0.0394869	FALSE	CD4 T
GPHN	0.00602251	0.013696	0.0394869	FALSE	CD4 T
GSR	0.00597404	-0.0690683	0.0394869	FALSE	CD4 T
HELZ2	0.00588313	0.2075	0.0394869	FALSE	CD4 T
HERC2	0.00602097	-0.0201682	0.0394869	FALSE	CD4 T
IBTK	0.0060024	-0.14918	0.0394869	FALSE	CD4 T
IL18R1	0.00601326	-0.127687	0.0394869	FALSE	CD4 T
MBIP	0.00593665		0.0394869		CD4 T
MRM3	0.00599233	-0.0246327	0.0394869	FALSE	CD4 T
NECAP1	0.00592876	0.0403592	0.0394869	FALSE	CD4 T
OSER1	0.00585734	0.0343378	0.0394869	FALSE	CD4 T
PDXK	0.00596559	-0.103812	0.0394869	FALSE	CD4 T
PSMC5	0.00602343	0.153394	0.0394869	FALSE	CD4 T
RARS	0.00591972	-0.115862	0.0394869	FALSE	CD4 T
SLFN5	0.00598738	-0.260457	0.0394869	FALSE	CD4 T
TBCA	0.00586717	-0.345831	0.0394869	FALSE	CD4 T
TKT	0.00592955	-0.0641967	0.0394869	FALSE	CD4 T
TOMM20	0.0058951	0.081288	0.0394869	FALSE	CD4 T
MOB1A	0.0060324	-0.278191	0.0395065	FALSE	CD4 T
DNAJA2	0.00604012	-0.157858	0.0395179	FALSE	CD4 T
SERGEF	0.00607054	0.0124088	0.039649	FALSE	CD4 T
UBE2D3	0.00607215	0.0151109	0.039649	FALSE	CD4 T
TFG	0.00608055	0.0542657	0.0396646	FALSE	CD4 T
CHFR	0.00610469	-0.0453926	0.0397436	FALSE	CD4 T
WDR46	0.00610002	0.0372824	0.0397436	FALSE	CD4 T
ABHD2	0.00611192	-0.0893841	0.0397516	FALSE	CD4 T
HNRNPH1	0.00613153	-0.145951	0.0398399	FALSE	CD4 T
ARHGEF6	0.00614661	0.0552636	0.0398626	FALSE	CD4 T
RFK	0.00614709	-0.00279276	0.0398626	FALSE	CD4 T
CTSL	0.00617088	-0.0678766	0.0399776	FALSE	CD4 T
TMEM187	0.0061882	0.0620803	0.0400114	FALSE	CD4 T
VAPA	0.00618339	0.0672149	0.0400114	FALSE	CD4 T
GTF3C6	0.00620049	-0.234709	0.0400516	FALSE	CD4 T
YTHDC1	0.0062072	0.0667134	0.0400558	FALSE	CD4 T
ANP32E	0.00623139	-0.244677	0.040106	FALSE	CD4 T
C2orf49	0.00622858	-0.104395	0.040106	FALSE	CD4 T
PNRC2	0.00623318	-0.0437629	0.040106	FALSE	CD4 T
HSPA4	0.00624335	-0.184088	0.0401324	FALSE	CD4 T
DCK	0.00626587	0.0652796	0.0401989	FALSE	CD4 T
VPS16	0.00626077	-0.0276211	0.0401989	FALSE	CD4 T
PNN	0.00630987	-0.208562	0.0404419	FALSE	CD4 T
CDC5L	0.00631912	-0.0511503	0.040445	FALSE	CD4 T
CWC25	0.00632259	-0.0492426	0.040445	FALSE	CD4 T
ENDOD1	0.00634875	0.0314945	0.0405047	FALSE	CD4 T
LRRC8C	0.0063397	0.0236871	0.0405047	FALSE	CD4 T
MAP4	0.00635032	-0.0829344	0.0405047	FALSE	CD4 T
CCL7	0.00637874	-0.085588	0.0406468	FALSE	CD4 T
CEP57	0.00639769	-0.106101	0.0406499	FALSE	CD4 T
G2E3	0.00639218		0.0406499		CD4 T
NRF1	0.00639564		0.0406499		CD4 T
DDX19A	0.00642182	-0.0884936	0.0407249	FALSE	CD4 T
MRPL32	0.00642163	0.0155415	0.0407249	FALSE	CD4 T
CCPG1	0.00643896	-0.11587	0.0407385	FALSE	CD4 T
CLPP	0.00645084	0.162196	0.0407385	FALSE	CD4 T
CMSS1	0.00643163	-0.143967	0.0407385	FALSE	CD4 T
DAZAP1	0.00645478	-0.253479	0.0407385	FALSE	CD4 T
SUPT7L	0.00644506	0.0209903	0.0407385	FALSE	CD4 T
SFMBT1	0.00646217		0.0407462		CD4 T
SELENOW	0.0064772	-0.0997142	0.0407815	FALSE	CD4 T
ZC3H13	0.00648011	0.0120284	0.0407815	FALSE	CD4 T
ATP8B2	0.0065071	-0.000764737	0.0408814	FALSE	CD4 T
CCSER2	0.00650836	0.120241	0.0408814	FALSE	CD4 T
CD274	0.00655565	0.0508484	0.0410871	FALSE	CD4 T
ILF2	0.00655383	-0.0946249	0.0410871	FALSE	CD4 T
LTA	0.00656169	-0.0136334	0.0410871	FALSE	CD4 T
STAG3	0.00656598		0.0410871		CD4 T
B9D2	0.00657542	0.0600699	0.0411072	FALSE	CD4 T
DIDO1	0.00659143	0.0179227	0.041141	FALSE	CD4 T
GZMB	0.00659454	-0.485828	0.041141	FALSE	CD4 T
PSME2	0.00659949	-0.32124	0.041141	FALSE	CD4 T
DIP2A	0.00661682	-0.0252779	0.0412101	FALSE	CD4 T
AC018816.1	0.00663994	-0.0150575	0.0412395	FALSE	CD4 T
REST	0.00663522	-0.154282	0.0412395	FALSE	CD4 T
SNRPF	0.00664026	-0.0607498	0.0412395	FALSE	CD4 T
FAM120AOS	0.00665742	0.0597838	0.0413073	FALSE	CD4 T
NDUFA6	0.00666525	-0.372841	0.041317	FALSE	CD4 T
REPS1	0.00667215		0.0413211		CD4 T
SQSTM1	0.00668845	-0.304997	0.0413832	FALSE	CD4 T
SH2D3A	0.00669674		0.0413958		CD4 T
RNF139-AS1	0.00671721	-0.0841712	0.0414835	FALSE	CD4 T
VPS26A	0.00672742	-0.148638	0.0415077	FALSE	CD4 T
SAFB2	0.00675035	0.0495011	0.0416103	FALSE	CD4 T
CLPTM1L	0.00676232	-0.0863535	0.0416453	FALSE	CD4 T
NDUFS6	0.00677267	-0.0803336	0.0416702	FALSE	CD4 T
PSMG3	0.00679412	-0.0305268	0.0417633	FALSE	CD4 T
TMA16	0.00680333	-0.119902	0.041781	FALSE	CD4 T
CNDP2	0.00681602	-0.00123773	0.0418201	FALSE	CD4 T
CHCHD5	0.0068242	-0.0711043	0.0418315	FALSE	CD4 T
MAT2B	0.00683772	0.171161	0.0418755	FALSE	CD4 T
FAM111A	0.00685441	-0.05488	0.0419299	FALSE	CD4 T
TCEA1	0.00685929	-0.151958	0.0419299	FALSE	CD4 T
CDS2	0.00687352	-0.0763399	0.041978	FALSE	CD4 T
SCAF4	0.00688698	0.0558753	0.0420086	FALSE	CD4 T
TMED4	0.00689124	0.0444268	0.0420086	FALSE	CD4 T
RARA	0.00690459	-0.0329431	0.0420512	FALSE	CD4 T
APOL3	0.00698302	0.10945	0.0421185	FALSE	CD4 T
CKS1B	0.0069476	-0.0413977	0.0421185	FALSE	CD4 T
COPS3	0.00693809	-0.021246	0.0421185	FALSE	CD4 T
DOCK9	0.00694614	0.0327428	0.0421185	FALSE	CD4 T
EIF3A	0.00697603	-0.129292	0.0421185	FALSE	CD4 T
MICA	0.00694573	0.0248536	0.0421185	FALSE	CD4 T
RANBP9	0.00698576	-0.0402387	0.0421185	FALSE	CD4 T
STK17B	0.00696404	-0.00157597	0.0421185	FALSE	CD4 T
TARSL2	0.0069733	-0.0683618	0.0421185	FALSE	CD4 T
TRANK1	0.00697623	0.192767	0.0421185	FALSE	CD4 T
UTP11	0.00695322	-0.048759	0.0421185	FALSE	CD4 T
RAB11FIP4	0.00700558	0.00210123	0.0421667	FALSE	CD4 T
RIPK3	0.00700652	0.0370099	0.0421667	FALSE	CD4 T
DESI2	0.00702335	0.0172108	0.0421912	FALSE	CD4 T
TMEM50B	0.00702149	0.049706	0.0421912	FALSE	CD4 T
RPAP2	0.00704741	-0.128564	0.0422973	FALSE	CD4 T
SPSB1	0.00708326	0.0143889	0.0424738	FALSE	CD4 T
TCOF1	0.00710049	0.0815606	0.0425385	FALSE	CD4 T
AC116366.3	0.00715701	0.112885	0.0425423	FALSE	CD4 T
ELP3	0.00716548	-0.0435447	0.0425423	FALSE	CD4 T
LEO1	0.00711841	-0.0738818	0.0425423	FALSE	CD4 T
NDUFB10	0.0071655	-0.317718	0.0425423	FALSE	CD4 T
NELFCD	0.00715356	0.00226094	0.0425423	FALSE	CD4 T
PSMG1	0.00712792	0.0274508	0.0425423	FALSE	CD4 T
PTPN1	0.00710808	0.020161	0.0425423	FALSE	CD4 T
R3HCC1L	0.00713856	0.0153858	0.0425423	FALSE	CD4 T
RIPK1	0.00714109	0.0857588	0.0425423	FALSE	CD4 T
WDR26	0.00713514	-0.0871985	0.0425423	FALSE	CD4 T
SNW1	0.0071722	-0.076985	0.0425439	FALSE	CD4 T
COX17	0.00721915	-0.258863	0.0425611	FALSE	CD4 T
FAM126B	0.00719746	-0.00697257	0.0425611	FALSE	CD4 T
FARSA	0.00720279	0.0127284	0.0425611	FALSE	CD4 T
GPR174	0.00723306	-0.116202	0.0425611	FALSE	CD4 T
LEMD2	0.00722985	0.035773	0.0425611	FALSE	CD4 T
NDUFB6	0.0072248	-0.0608581	0.0425611	FALSE	CD4 T
NUP133	0.00719157	-0.016073	0.0425611	FALSE	CD4 T
RNF126	0.00722059	-0.0844235	0.0425611	FALSE	CD4 T
SMAD7	0.00721747	0.00663999	0.0425611	FALSE	CD4 T
CFL2	0.00726028	0.0655282	0.0426564	FALSE	CD4 T
CPSF6	0.00727944	-0.178741	0.0426564	FALSE	CD4 T
PDCD6	0.00727061	-0.167619	0.0426564	FALSE	CD4 T
TMEM71	0.00728153	-0.10419	0.0426564	FALSE	CD4 T
TSTD1	0.0072709	-0.174883	0.0426564	FALSE	CD4 T
CPD	0.00733838	-0.02068	0.0428546	FALSE	CD4 T
FN3KRP	0.007339	-0.0588858	0.0428546	FALSE	CD4 T
MESD	0.00732825	0.158681	0.0428546	FALSE	CD4 T
SP110	0.00734132	0.0827084	0.0428546	FALSE	CD4 T
PSMA7	0.00735287	-0.245883	0.0428842	FALSE	CD4 T
AFF4	0.00739284	0.0269664	0.0429526	FALSE	CD4 T
BIN1	0.00740924	-0.00840874	0.0429526	FALSE	CD4 T
C9orf85	0.00737882		0.0429526		CD4 T
DNAJC8	0.00740777	-0.211461	0.0429526	FALSE	CD4 T
GAB3	0.00739131	-0.0418119	0.0429526	FALSE	CD4 T
TALDO1	0.00739796	-0.125467	0.0429526	FALSE	CD4 T
UBE2E1	0.00741011	0.0187447	0.0429526	FALSE	CD4 T
NLRC5	0.00744235	0.0986682	0.0430863	FALSE	CD4 T
PGAM1	0.00744621	-0.277571	0.0430863	FALSE	CD4 T
EIF4E	0.00745888	-0.114072	0.0431219	FALSE	CD4 T
ATAD2B	0.00748016	-0.0280161	0.0431851	FALSE	CD4 T
DEGS1	0.00748288	0.140124	0.0431851	FALSE	CD4 T
NCOA7	0.00750437	0.00309695	0.0432335	FALSE	CD4 T
RRP9	0.00750098	-0.0646207	0.0432335	FALSE	CD4 T
AKAP13	0.00751578	-0.0381262	0.0432355	FALSE	CD4 T
CCL5	0.00754105	-0.906307	0.0432355	TRUE	CD4 T
FAM118A	0.00753146	0.0193606	0.0432355	FALSE	CD4 T
MAP4K2	0.00755706	0.0780417	0.0432355	FALSE	CD4 T
NCOA4	0.0075493	-0.00765783	0.0432355	FALSE	CD4 T
PDPR	0.00755003	-0.105537	0.0432355	FALSE	CD4 T
PRPF38A	0.0075507	-0.0348003	0.0432355	FALSE	CD4 T
SNAP23	0.00752784	-0.0536851	0.0432355	FALSE	CD4 T
CIB1	0.00756949	-0.0968368	0.0432692	FALSE	CD4 T
IL2RB	0.00758101	-0.117575	0.0432761	FALSE	CD4 T
OXR1	0.0075838	0.0704675	0.0432761	FALSE	CD4 T
ABCB8	0.00763763	-0.108347	0.0433427	FALSE	CD4 T
ATP11B	0.00772688	0.0187086	0.0433427	FALSE	CD4 T
BIRC2	0.00769749	-0.167505	0.0433427	FALSE	CD4 T
BMT2	0.00778072	-0.0290125	0.0433427	FALSE	CD4 T
CCM2	0.00770066	0.0457637	0.0433427	FALSE	CD4 T
CHD1	0.00774241	0.0665453	0.0433427	FALSE	CD4 T
CUL5	0.00776656	0.0369721	0.0433427	FALSE	CD4 T
FAM241A	0.00778213	-0.0814415	0.0433427	FALSE	CD4 T
FAM76B	0.00774222	-0.0656589	0.0433427	FALSE	CD4 T
GDE1	0.00768128	-0.189081	0.0433427	FALSE	CD4 T
GLG1	0.00778569	-0.0212813	0.0433427	FALSE	CD4 T
HRAS	0.00763972	-0.117876	0.0433427	FALSE	CD4 T
MAP3K1	0.00768599	0.119749	0.0433427	FALSE	CD4 T
MRPL14	0.00776244	0.0292672	0.0433427	FALSE	CD4 T
PARVG	0.00777431	0.00936152	0.0433427	FALSE	CD4 T
PDE12	0.00762762		0.0433427		CD4 T
PEA15	0.00775014	-0.0569504	0.0433427	FALSE	CD4 T
PIGBOS1	0.00764712	-0.0024361	0.0433427	FALSE	CD4 T
PIN1	0.00778096	-0.164709	0.0433427	FALSE	CD4 T
PPP2R5C	0.00775838	0.230185	0.0433427	FALSE	CD4 T
RALA	0.00775393	0.00462487	0.0433427	FALSE	CD4 T
SEC24B	0.00769312	-0.0809479	0.0433427	FALSE	CD4 T
SIT1	0.00777767	-0.210915	0.0433427	FALSE	CD4 T
SLAMF6	0.00768231	-0.00783146	0.0433427	FALSE	CD4 T
SLC37A1	0.00777514		0.0433427		CD4 T
SMARCC1	0.00770986	-0.15935	0.0433427	FALSE	CD4 T
TCF20	0.0076239	-0.0839324	0.0433427	FALSE	CD4 T
USO1	0.00774415	0.0621149	0.0433427	FALSE	CD4 T
ZNHIT1	0.00762792	-0.119516	0.0433427	FALSE	CD4 T
PAFAH1B2	0.00783419	0.0209179	0.043576	FALSE	CD4 T
BTF3	0.00787785	0.228707	0.043782	FALSE	CD4 T
MAN2B2	0.00788974	-0.0381803	0.0438112	FALSE	CD4 T
MBP	0.00791276	-0.000804672	0.0439022	FALSE	CD4 T
BCL11B	0.00792883	-0.141932	0.043932	FALSE	CD4 T
FAM217B	0.00793808	-0.0975538	0.043932	FALSE	CD4 T
TMEM33	0.00793244	-0.181775	0.043932	FALSE	CD4 T
SLA	0.0079534	-0.151213	0.04398	FALSE	CD4 T
MCMBP	0.00797481	-0.0763175	0.0440615	FALSE	CD4 T
LDLR	0.00799951	-0.00544116	0.0441474	FALSE	CD4 T
PSMC6	0.00800373	-0.0974593	0.0441474	FALSE	CD4 T
DDX23	0.0080442	-0.117095	0.0442967	FALSE	CD4 T
ODF2	0.00804222	-0.0869597	0.0442967	FALSE	CD4 T
PCGF5	0.00805152	0.235049	0.0443001	FALSE	CD4 T
PEX13	0.00810265		0.0445443		CD4 T
SUPT3H	0.00812261	-0.0903835	0.044617	FALSE	CD4 T
COTL1	0.0081445	-0.394318	0.0446259	FALSE	CD4 T
RPP30	0.00813372	-0.153589	0.0446259	FALSE	CD4 T
VPS13D	0.00814195	0.0441569	0.0446259	FALSE	CD4 T
SECISBP2L	0.00815834	0.0328436	0.0446647	FALSE	CD4 T
NAAA	0.00817376	-0.169447	0.0446751	FALSE	CD4 T
PGS1	0.00817265	-0.0254453	0.0446751	FALSE	CD4 T
GPATCH3	0.00820678		0.0447707		CD4 T
PIK3C3	0.00820464	-0.0139047	0.0447707	FALSE	CD4 T
SLTM	0.00821158	-0.22409	0.0447707	FALSE	CD4 T
ARL16	0.00824037	-0.0463979	0.0448249	FALSE	CD4 T
MMADHC	0.00824027	0.00208546	0.0448249	FALSE	CD4 T
MPV17L2	0.00824186	-0.072997	0.0448249	FALSE	CD4 T
ZNF644	0.00825088	-0.135438	0.044837	FALSE	CD4 T
PARD6A	0.00828533		0.0449872		CD4 T
SMIM27	0.00829385	-0.114827	0.0449965	FALSE	CD4 T
CYB5B	0.00831029	-0.0581527	0.0450487	FALSE	CD4 T
KIF5B	0.00834315	-0.231053	0.0451848	FALSE	CD4 T
MIEN1	0.00834906	-0.100625	0.0451848	FALSE	CD4 T
RNF149	0.00838367	0.180443	0.045335	FALSE	CD4 T
PRPS2	0.00841889	0.0247517	0.0454882	FALSE	CD4 T
CYTOR	0.00843326	-0.34241	0.0455286	FALSE	CD4 T
EOGT	0.00845181	-0.0721447	0.0455915	FALSE	CD4 T
ATP2B1	0.00847548	-0.0448813	0.0456446	FALSE	CD4 T
LYSMD2	0.00847211	0.254079	0.0456446	FALSE	CD4 T
CHCHD10	0.00854183	-0.175143	0.045756	FALSE	CD4 T
HNRNPH2	0.00854462	-0.0798588	0.045756	FALSE	CD4 T
IMPDH1	0.00852303	0.0767602	0.045756	FALSE	CD4 T
NME3	0.00853629	0.120085	0.045756	FALSE	CD4 T
NOL11	0.00852578	0.0335743	0.045756	FALSE	CD4 T
NUP50	0.00854237	-0.0965358	0.045756	FALSE	CD4 T
ZNF512	0.00850914	-0.0741836	0.045756	FALSE	CD4 T
CASP2	0.00856724	-0.0471028	0.0458264	FALSE	CD4 T
CRIPT	0.00857165	0.0258689	0.0458264	FALSE	CD4 T
EZR	0.00858266	-0.311484	0.0458482	FALSE	CD4 T
DNPH1	0.00860546	-0.164092	0.0459017	FALSE	CD4 T
HGS	0.00861892	-0.0997007	0.0459017	FALSE	CD4 T
MBD1	0.00861624	-0.0478575	0.0459017	FALSE	CD4 T
MRPL57	0.00862047	-0.158607	0.0459017	FALSE	CD4 T
ANAPC13	0.00867818	0.0293025	0.0460419	FALSE	CD4 T
CRYBG1	0.00869107	-0.0172263	0.0460419	FALSE	CD4 T
HSPA8	0.00866542	0.750382	0.0460419	TRUE	CD4 T
NUP153	0.00868499	-0.173013	0.0460419	FALSE	CD4 T
PYHIN1	0.00869279	-0.0881044	0.0460419	FALSE	CD4 T
RAB27A	0.00869776	-0.171399	0.0460419	FALSE	CD4 T
RAB28	0.00870528	-0.0202132	0.0460419	FALSE	CD4 T
RALGDS	0.00867582	0.0029162	0.0460419	FALSE	CD4 T
STK38	0.00870949	0.0217741	0.0460419	FALSE	CD4 T
CCR5	0.00873815	-0.12439	0.0460828	FALSE	CD4 T
CNIH1	0.0087329	-0.14473	0.0460828	FALSE	CD4 T
ECH1	0.0087252	-0.148092	0.0460828	FALSE	CD4 T
IQGAP1	0.00878417	-0.272876	0.0462095	FALSE	CD4 T
PCED1B	0.00878052	0.137269	0.0462095	FALSE	CD4 T
VPS25	0.00878453	-0.224707	0.0462095	FALSE	CD4 T
WARS2	0.00879015	-0.0106438	0.0462095	FALSE	CD4 T
ABT1	0.00885023	-0.0375518	0.0463177	FALSE	CD4 T
ACTR3	0.00889491	-0.367785	0.0463177	FALSE	CD4 T
ATP7A	0.00887382	-0.041485	0.0463177	FALSE	CD4 T
ATRX	0.00894391	-0.13996	0.0463177	FALSE	CD4 T
C5orf15	0.00894002	-0.0709756	0.0463177	FALSE	CD4 T
CAD	0.00883947	-0.0994233	0.0463177	FALSE	CD4 T
DLGAP4	0.00881798	-0.0704324	0.0463177	FALSE	CD4 T
ESD	0.0088553	-0.166097	0.0463177	FALSE	CD4 T
HPS4	0.00889138	-0.0429009	0.0463177	FALSE	CD4 T
KCNN4	0.00888327	-0.120216	0.0463177	FALSE	CD4 T
LRBA	0.00893598	-0.0930014	0.0463177	FALSE	CD4 T
MAP4K1	0.00893892	0.0381974	0.0463177	FALSE	CD4 T
PDCD2	0.00892717	0.0940826	0.0463177	FALSE	CD4 T
PDS5A	0.00891076	-0.216413	0.0463177	FALSE	CD4 T
PLEKHJ1	0.00892735	-0.0410723	0.0463177	FALSE	CD4 T
PNPT1	0.00893474	0.109669	0.0463177	FALSE	CD4 T
SCYL3	0.00884525	0.0526851	0.0463177	FALSE	CD4 T
SH2D2A	0.00891154	-0.331017	0.0463177	FALSE	CD4 T
SLC25A39	0.0088897	0.049176	0.0463177	FALSE	CD4 T
MCOLN2	0.00895857	-0.0693452	0.0463573	FALSE	CD4 T
ARAP1	0.00898592	-0.0335448	0.0464325	FALSE	CD4 T
MOAP1	0.00899612	-0.0832127	0.0464325	FALSE	CD4 T
OPTN	0.00900719	0.0995201	0.0464325	FALSE	CD4 T
PDE8A	0.00899881	-0.0113418	0.0464325	FALSE	CD4 T
RBBP8	0.00900823	-0.107415	0.0464325	FALSE	CD4 T
ADIPOR2	0.00904466	-0.0558035	0.0464391	FALSE	CD4 T
CD55	0.0090357	0.166472	0.0464391	FALSE	CD4 T
COPS7B	0.00901763	-0.0241709	0.0464391	FALSE	CD4 T
MEAF6	0.00903889	-0.191591	0.0464391	FALSE	CD4 T
RPA1	0.0090302	0.033721	0.0464391	FALSE	CD4 T
BLOC1S1	0.00906728	-0.216616	0.0464496	FALSE	CD4 T
EMC2	0.00906893	-0.190903	0.0464496	FALSE	CD4 T
LIN52	0.00907186	0.0477173	0.0464496	FALSE	CD4 T
RWDD3	0.00907482	-0.0574523	0.0464496	FALSE	CD4 T
KRT10	0.00913437	-0.0193193	0.0467182	FALSE	CD4 T
SCAF8	0.0091652	-0.0541384	0.0468034	FALSE	CD4 T
STX4	0.00915989	0.0778156	0.0468034	FALSE	CD4 T
ISCU	0.00918509	0.222208	0.0468688	FALSE	CD4 T
NSMCE1	0.00919561	-0.211094	0.0468862	FALSE	CD4 T
CDIPT	0.00920349	-0.0848422	0.0468902	FALSE	CD4 T
CCT8	0.00922629	0.109202	0.046934	FALSE	CD4 T
EIF3I	0.0092255	0.0140523	0.046934	FALSE	CD4 T
ICA1	0.00923704		0.0469479		CD4 T
STOM	0.00924321	0.106026	0.0469479	FALSE	CD4 T
PARP12	0.00925244	0.103658	0.0469586	FALSE	CD4 T
BATF	0.00927883	-0.046169	0.0470193	FALSE	CD4 T
BPTF	0.0092923	-0.125147	0.0470193	FALSE	CD4 T
RNF219	0.00929286	-0.076519	0.0470193	FALSE	CD4 T
TREX1	0.00927225	0.0333015	0.0470193	FALSE	CD4 T
IP6K2	0.00930208	-0.108832	0.04703	FALSE	CD4 T
CHPF2	0.00931162		0.0470392		CD4 T
DCAF6	0.00932527	-0.00791956	0.0470392	FALSE	CD4 T
RILPL2	0.00932195	0.187275	0.0470392	FALSE	CD4 T
MRI1	0.00934461		0.0471008		CD4 T
NDFIP2	0.00940036	-0.00501166	0.0473457	FALSE	CD4 T
CMIP	0.00942642	-0.0960119	0.0474264	FALSE	CD4 T
IFNAR1	0.00943073	-0.045745	0.0474264	FALSE	CD4 T
MARCH6	0.00944922	0.00130321	0.0474599	FALSE	CD4 T
TBC1D23	0.00945175	-0.061126	0.0474599	FALSE	CD4 T
ATP5S	0.00947829	-0.00390675	0.0475483	FALSE	CD4 T
TGIF2	0.00948375	-0.0355421	0.0475483	FALSE	CD4 T
HERC4	0.00952726	-0.0169333	0.047694	FALSE	CD4 T
MLST8	0.00952022	-0.093136	0.047694	FALSE	CD4 T
CHERP	0.00953944		0.0477189		CD4 T
ZNF276	0.00955024	0.0604914	0.0477368	FALSE	CD4 T
TMEM109	0.00956628	-0.0867876	0.0477808	FALSE	CD4 T
ZKSCAN8	0.00959724	-0.0738971	0.0478992	FALSE	CD4 T
LYRM2	0.00963995	-0.111878	0.0480036	FALSE	CD4 T
MAPK1IP1L	0.00963721	0.0830615	0.0480036	FALSE	CD4 T
UBE2B	0.00963314	0.0889213	0.0480036	FALSE	CD4 T
ECPAS	0.00965076	-0.0730439	0.0480212	FALSE	CD4 T
CAAP1	0.00967092	0.0148901	0.0480566	FALSE	CD4 T
MSN	0.00967241	-0.247061	0.0480566	FALSE	CD4 T
LASP1	0.00969374	-0.0018408	0.0480766	FALSE	CD4 T
PPP6R1	0.00969413	-0.0950883	0.0480766	FALSE	CD4 T
SH2B3	0.00969827	-0.0478358	0.0480766	FALSE	CD4 T
TMEM120A	0.00970944	-0.0615153	0.0480959	FALSE	CD4 T
CREB1	0.00975504	-0.118129	0.0481919	FALSE	CD4 T
MED13L	0.00977258	0.010337	0.0481919	FALSE	CD4 T
NELFA	0.00974919	-0.0177585	0.0481919	FALSE	CD4 T
PPIH	0.00976073	0.0164999	0.0481919	FALSE	CD4 T
TAF12	0.00976083	0.0685471	0.0481919	FALSE	CD4 T
TRIB1	0.00977185	0.00295912	0.0481919	FALSE	CD4 T
EPC2	0.0098368	-0.0537054	0.0484363	FALSE	CD4 T
SDHC	0.00983308	-0.0846636	0.0484363	FALSE	CD4 T
PEF1	0.00985872	-0.0499092	0.0485081	FALSE	CD4 T
RAB10	0.00986844	-0.217062	0.0485198	FALSE	CD4 T
METTL2B	0.00989233		0.0486011		CD4 T
POLR3K	0.00990791	-0.0427677	0.0486415	FALSE	CD4 T
NSA2	0.00993821	-0.152826	0.0487158	FALSE	CD4 T
RB1	0.00994437	-0.110216	0.0487158	FALSE	CD4 T
UCK1	0.00994516	0.0064458	0.0487158	FALSE	CD4 T
INF2	0.00998413	0.00551177	0.0488705	FALSE	CD4 T
FMNL1	0.0100171	-0.163498	0.0489231	FALSE	CD4 T
RLF	0.010015	0.0218713	0.0489231	FALSE	CD4 T
SZRD1	0.0100121	0.0067911	0.0489231	FALSE	CD4 T
TMEM160	0.0100263	-0.212649	0.0489321	FALSE	CD4 T
GGA2	0.0100373	-0.0796609	0.0489447	FALSE	CD4 T
POP7	0.0100437	-0.084184	0.0489447	FALSE	CD4 T
NFKB1	0.0100694	-0.0951223	0.0490335	FALSE	CD4 T
ZNF639	0.0100819	-0.0743898	0.0490583	FALSE	CD4 T
AGA	0.0101015	-0.0208233	0.0491177	FALSE	CD4 T
CNP	0.0101098	0.167317	0.0491217	FALSE	CD4 T
AP1S2	0.0101175	-0.116127	0.0491232	FALSE	CD4 T
FKBP1A	0.0101256	-0.41855	0.0491263	FALSE	CD4 T
SNX17	0.0101501	0.0404238	0.0492092	FALSE	CD4 T
ZNF76	0.0101726	-0.0285162	0.049282	FALSE	CD4 T
IMPDH2	0.0101839	0.125999	0.0493004	FALSE	CD4 T
RHBDD2	0.0101923	0.0732759	0.0493053	FALSE	CD4 T
C1orf131	0.0102248	-0.0666609	0.0494262	FALSE	CD4 T
IFRD2	0.0102584	0.0426484	0.0495161	FALSE	CD4 T
LSM12	0.0102575	0.0221065	0.0495161	FALSE	CD4 T
KMT2E	0.0102744	-0.18645	0.0495573	FALSE	CD4 T
BOLA3	0.0103055	-0.230916	0.0495633	FALSE	CD4 T
IMPA1	0.0103046	-0.134301	0.0495633	FALSE	CD4 T
JMJD6	0.0103057	-0.0874734	0.0495633	FALSE	CD4 T
SPG7	0.0103047	-0.0391422	0.0495633	FALSE	CD4 T
NUP214	0.0103207	0.0327066	0.0495995	FALSE	CD4 T
MON2	0.0103309	-0.0528921	0.0496123	FALSE	CD4 T
HLA-DRB5	0.0103508	-0.105349	0.0496358	FALSE	CD4 T
SF3B1	0.0103486	0.0685621	0.0496358	FALSE	CD4 T
CYBA	0.0104049	-0.34991	0.0498145	FALSE	CD4 T
HERPUD2	0.010409	0.0904743	0.0498145	FALSE	CD4 T
SSBP3	0.0104107	-0.0975839	0.0498145	FALSE	CD4 T
NCL	0.0104185	-0.254051	0.049816	FALSE	CD4 T
TYK2	0.0104274	-0.0868387	0.0498224	FALSE	CD4 T
CD151	0.0105117	-0.0178197	0.0500804	FALSE	CD4 T
INO80E	0.0105026	-0.0294682	0.0500804	FALSE	CD4 T
RPS23	0.0105009	0.518641	0.0500804	TRUE	CD4 T
WIPI2	0.0105111	-0.00261974	0.0500804	FALSE	CD4 T
SEC31A	0.010533	-0.0369057	0.0501454	FALSE	CD4 T
POLR2K	0.0105588	-0.137938	0.0502239	FALSE	CD4 T
PRDX5	0.0105646	-0.272898	0.0502239	FALSE	CD4 T
SYNPO2	0.0105812	-0.00524259	0.0502663	FALSE	CD4 T
ZFAND5	0.0105975	0.0774746	0.0503078	FALSE	CD4 T
EVI2A	0.0106176	-0.0489924	0.0503437	FALSE	CD4 T
TMEM185B	0.0106203	0.0182238	0.0503437	FALSE	CD4 T
ZCCHC7	0.0106381	0.00330825	0.0503919	FALSE	CD4 T
HDHD5	0.0106478	0.00792535	0.0503957	FALSE	CD4 T
PYCARD	0.0106542	-0.136391	0.0503957	FALSE	CD4 T
CXorf38	0.0106924	0.0570987	0.050441	FALSE	CD4 T
MAP7D3	0.0106982	-0.0990962	0.050441	FALSE	CD4 T
RMC1	0.0107019	-0.0179274	0.050441	FALSE	CD4 T
SLC20A2	0.0106976	0.0307764	0.050441	FALSE	CD4 T
TARS	0.0106839	-0.0323353	0.050441	FALSE	CD4 T
LYPLA1	0.0107273	-0.17179	0.0505246	FALSE	CD4 T
ATR	0.0107438	0.0613002	0.0505487	FALSE	CD4 T
CBR3	0.0107477	-0.0429063	0.0505487	FALSE	CD4 T
DENND5A	0.0107813	-0.106604	0.0506348	FALSE	CD4 T
SLC12A7	0.0107808	0.0248836	0.0506348	FALSE	CD4 T
BAG1	0.0108076	0.152866	0.0506522	FALSE	CD4 T
BCAP29	0.0108037	-0.0823728	0.0506522	FALSE	CD4 T
PPP1R35	0.0108081	-0.0847517	0.0506522	FALSE	CD4 T
RAB5A	0.0108303	-0.00578414	0.0506845	FALSE	CD4 T
TMEM242	0.010827	0.0420203	0.0506845	FALSE	CD4 T
ATAD3B	0.0108541	0.040773	0.0507239	FALSE	CD4 T
SF3B4	0.0108537	0.0184232	0.0507239	FALSE	CD4 T
APOO	0.0108634		0.0507318		CD4 T
BRD4	0.0109094	-0.248178	0.0509106	FALSE	CD4 T
ALKBH3	0.0109399	0.028549	0.0509809	FALSE	CD4 T
SRSF8	0.010936	-0.02649	0.0509809	FALSE	CD4 T
ACAA1	0.010992	0.0301232	0.0510554	FALSE	CD4 T
ADCY7	0.0109703	-0.0578539	0.0510554	FALSE	CD4 T
CCDC25	0.0109927	-0.093972	0.0510554	FALSE	CD4 T
PQBP1	0.0109945	0.0414847	0.0510554	FALSE	CD4 T
RFLNB	0.0109944	-0.0794404	0.0510554	FALSE	CD4 T
LRCH3	0.0110342	-0.0701976	0.0511456	FALSE	CD4 T
NBPF12	0.0110372	-0.0601195	0.0511456	FALSE	CD4 T
TMEM87A	0.0110299	-0.00210114	0.0511456	FALSE	CD4 T
MIS18BP1	0.0110708	-0.0652258	0.0512653	FALSE	CD4 T
PPP1CB	0.0111132	-0.00785494	0.0514019	FALSE	CD4 T
TTF2	0.0111158	-0.00236686	0.0514019	FALSE	CD4 T
CCAR1	0.011124	-0.0950872	0.0514039	FALSE	CD4 T
TNFAIP3	0.0111513	0.263153	0.051494	FALSE	CD4 T
EFR3A	0.0111769	0.0039191	0.0515575	FALSE	CD4 T
PRKAB1	0.0111807	-0.0529306	0.0515575	FALSE	CD4 T
KNTC1	0.0111978	-0.0831882	0.0515645	FALSE	CD4 T
NCBP2-AS2	0.0111977	0.0752854	0.0515645	FALSE	CD4 T
MED28	0.0112147	0.0692547	0.0515703	FALSE	CD4 T
MLF2	0.0112134	-0.0122128	0.0515703	FALSE	CD4 T
CSRNP1	0.0112701	0.0932872	0.0515741	FALSE	CD4 T
MPHOSPH8	0.0112553	0.0163437	0.0515741	FALSE	CD4 T
PIGK	0.011256	-0.0705132	0.0515741	FALSE	CD4 T
S100PBP	0.0112549	-0.0720978	0.0515741	FALSE	CD4 T
UGP2	0.0112691	0.234545	0.0515741	FALSE	CD4 T
XPO1	0.0112252	-0.0178859	0.0515741	FALSE	CD4 T
ZNRD1	0.011236	-0.0768353	0.0515741	FALSE	CD4 T
HSDL2	0.0113118	-0.0527296	0.051672	FALSE	CD4 T
ORAI3	0.0113042	-0.0476701	0.051672	FALSE	CD4 T
VPS45	0.011315		0.051672		CD4 T
BFAR	0.0114108	0.031384	0.0517521	FALSE	CD4 T
DBI	0.0113579	-0.496095	0.0517521	FALSE	CD4 T
EHBP1L1	0.0114042	-0.0750568	0.0517521	FALSE	CD4 T
GTF3C5	0.0113644		0.0517521		CD4 T
ILKAP	0.0113877	-0.158113	0.0517521	FALSE	CD4 T
MAL	0.0114084	0.136964	0.0517521	FALSE	CD4 T
RBM8A	0.0113839	-0.0894829	0.0517521	FALSE	CD4 T
SLC25A12	0.0113945	-0.0705862	0.0517521	FALSE	CD4 T
ST6GAL1	0.0113544	0.0405378	0.0517521	FALSE	CD4 T
UTP23	0.0114091	-0.142795	0.0517521	FALSE	CD4 T
CHMP6	0.011474		0.0517899		CD4 T
EWSR1	0.0114719	-0.0227103	0.0517899	FALSE	CD4 T
FOXN3	0.0114711	-0.176591	0.0517899	FALSE	CD4 T
POLE3	0.0114725	0.0201744	0.0517899	FALSE	CD4 T
SNHG8	0.0114297	0.211689	0.0517899	FALSE	CD4 T
USP21	0.0114442	0.022639	0.0517899	FALSE	CD4 T
USP34	0.0114589	0.0515812	0.0517899	FALSE	CD4 T
ATP6V1A	0.0115208	-0.068607	0.0519186	FALSE	CD4 T
SQOR	0.0115171	0.0254738	0.0519186	FALSE	CD4 T
TTC17	0.0115261	-0.0650185	0.0519186	FALSE	CD4 T
NDRG1	0.011541	0.0993416	0.0519501	FALSE	CD4 T
DPP8	0.0115688	-0.029143	0.0519777	FALSE	CD4 T
FIBP	0.0115769	-0.089277	0.0519777	FALSE	CD4 T
PCMTD2	0.0115649	0.0184621	0.0519777	FALSE	CD4 T
UBALD2	0.0115864	0.0804932	0.0519777	FALSE	CD4 T
UBR5	0.0115802	-0.0736258	0.0519777	FALSE	CD4 T
FBL	0.0116064	0.0511732	0.0520319	FALSE	CD4 T
ABHD17A	0.0116413	-0.154424	0.052047	FALSE	CD4 T
CREBZF	0.0116201	-0.120826	0.052047	FALSE	CD4 T
SLC25A5	0.0116344	0.332752	0.052047	FALSE	CD4 T
TMUB1	0.0116342	0.0745614	0.052047	FALSE	CD4 T
AKT1	0.0117378	0.00976686	0.0520882	FALSE	CD4 T
ASMTL	0.011737	-0.0619197	0.0520882	FALSE	CD4 T
ATF2	0.0117092	-0.0412139	0.0520882	FALSE	CD4 T
CCDC97	0.0116623	0.0493085	0.0520882	FALSE	CD4 T
CDK17	0.0117284	0.00477884	0.0520882	FALSE	CD4 T
CTSC	0.0117349	-0.314707	0.0520882	FALSE	CD4 T
GBA	0.0116725	-0.0482287	0.0520882	FALSE	CD4 T
GPRIN3	0.01172	-0.197775	0.0520882	FALSE	CD4 T
GTF2F2	0.0117306	0.0156295	0.0520882	FALSE	CD4 T
MFSD14C	0.0117483	-0.0244075	0.0520882	FALSE	CD4 T
NUP85	0.0117139	-0.0649515	0.0520882	FALSE	CD4 T
PSMB8-AS1	0.0117529	0.0389993	0.0520882	FALSE	CD4 T
TM9SF2	0.0116924	-0.00479134	0.0520882	FALSE	CD4 T
BPGM	0.0118162	0.00800958	0.0521238	FALSE	CD4 T
C1orf162	0.0118048	0.0343713	0.0521238	FALSE	CD4 T
ETS1	0.0117992	-0.280207	0.0521238	FALSE	CD4 T
MCM5	0.0118115	-0.153503	0.0521238	FALSE	CD4 T
PMM2	0.0117928	-0.00611807	0.0521238	FALSE	CD4 T
PRR13	0.0117885	-0.327111	0.0521238	FALSE	CD4 T
RSRC2	0.0117912	0.028207	0.0521238	FALSE	CD4 T
ANO9	0.0118767	0.023383	0.052286	FALSE	CD4 T
HEBP1	0.0118749	-0.0484159	0.052286	FALSE	CD4 T
ING5	0.0118763	-0.0625801	0.052286	FALSE	CD4 T
C18orf32	0.0118954	-0.0111766	0.0523243	FALSE	CD4 T
CNOT2	0.0119013	-0.033502	0.0523243	FALSE	CD4 T
MGAT4A	0.011928	0.0922901	0.0523387	FALSE	CD4 T
PAF1	0.0119283	-0.0032108	0.0523387	FALSE	CD4 T
YWHAG	0.0119152	-0.0332127	0.0523387	FALSE	CD4 T
SUCLG2	0.0119407	-0.047148	0.0523583	FALSE	CD4 T
FLT3LG	0.0120052	0.106074	0.0525995	FALSE	CD4 T
PABPN1	0.0120162	-0.123443	0.0525995	FALSE	CD4 T
UBE4A	0.0120196	0.017413	0.0525995	FALSE	CD4 T
GTF2F1	0.0120312	0.0479243	0.0526155	FALSE	CD4 T
THUMPD1	0.0120462	0.0206416	0.0526464	FALSE	CD4 T
NPEPPS	0.0120754	-0.124608	0.0527393	FALSE	CD4 T
ASAH1	0.0120922	-0.0164661	0.0527453	FALSE	CD4 T
S1PR4	0.0120928	-0.120231	0.0527453	FALSE	CD4 T
AC116407.2	0.0122566	0.0800833	0.0530603	FALSE	CD4 T
FYTTD1	0.0121807	0.139194	0.0530603	FALSE	CD4 T
NINJ2	0.0121972	-0.106583	0.0530603	FALSE	CD4 T
PDCL3	0.0122544	-0.053097	0.0530603	FALSE	CD4 T
RPS6KB1	0.0122341	-0.0391536	0.0530603	FALSE	CD4 T
SLC30A6	0.0122062		0.0530603		CD4 T
SPPL2A	0.0122375	0.00712584	0.0530603	FALSE	CD4 T
SRP9	0.0122614	-0.3255	0.0530603	FALSE	CD4 T
STX6	0.0122577	-0.00276948	0.0530603	FALSE	CD4 T
TNFRSF1A	0.0121844	-0.0244768	0.0530603	FALSE	CD4 T
UFC1	0.0122128	-0.0416849	0.0530603	FALSE	CD4 T
ZBTB38	0.0122434	-0.0975896	0.0530603	FALSE	CD4 T
DENND4B	0.0122931	0.0200719	0.0531279	FALSE	CD4 T
DNAJC19	0.0122913	-0.132837	0.0531279	FALSE	CD4 T
BRK1	0.0123309	-0.255746	0.0532492	FALSE	CD4 T
GLUL	0.0123591	0.000930593	0.0532492	FALSE	CD4 T
LIME1	0.0123722	0.0506274	0.0532492	FALSE	CD4 T
MACF1	0.0123384	-0.0157199	0.0532492	FALSE	CD4 T
NEMF	0.0123465	0.0638056	0.0532492	FALSE	CD4 T
SPTAN1	0.0123775	0.0166785	0.0532492	FALSE	CD4 T
TRAFD1	0.012373	0.0826378	0.0532492	FALSE	CD4 T
RANBP1	0.0123954	-0.211903	0.0532913	FALSE	CD4 T
CAMTA2	0.0124089	0.042006	0.0533023	FALSE	CD4 T
CD2BP2	0.0124221	-0.176149	0.0533023	FALSE	CD4 T
LTBP4	0.0124185	-0.0345752	0.0533023	FALSE	CD4 T
HNRNPD	0.0124552	-0.108188	0.0534095	FALSE	CD4 T
COX7B	0.0125187	-0.222016	0.0536298	FALSE	CD4 T
DENND3	0.0125461	0.0208662	0.0536298	FALSE	CD4 T
GPR65	0.0125704	-0.12572	0.0536298	FALSE	CD4 T
SLC35B2	0.0125715	0.00103979	0.0536298	FALSE	CD4 T
SLC39A7	0.0125313	0.0402632	0.0536298	FALSE	CD4 T
SSNA1	0.0125297	-0.252082	0.0536298	FALSE	CD4 T
STMP1	0.0125643	-0.0743629	0.0536298	FALSE	CD4 T
TNFSF13B	0.0125578	0.0251322	0.0536298	FALSE	CD4 T
MRPS36	0.0125878	-0.0832239	0.0536647	FALSE	CD4 T
RAP2B	0.0126012	0.0396188	0.0536871	FALSE	CD4 T
BTN2A1	0.0126425	0.0581444	0.053691	FALSE	CD4 T
CBX3	0.0126554	-0.282317	0.053691	FALSE	CD4 T
CDV3	0.0126413	-0.26742	0.053691	FALSE	CD4 T
CHMP4A	0.012659	-0.130292	0.053691	FALSE	CD4 T
COQ4	0.0126333	-0.0334144	0.053691	FALSE	CD4 T
DNAJC21	0.0126526	-0.0427053	0.053691	FALSE	CD4 T
SIVA1	0.0126568	-0.193318	0.053691	FALSE	CD4 T
BUB3	0.012677	-0.332808	0.0537331	FALSE	CD4 T
FAM3C	0.0127066	-0.103332	0.0538237	FALSE	CD4 T
CCNL1	0.0127397	0.36698	0.0538565	FALSE	CD4 T
SHLD1	0.0127469	-0.104483	0.0538565	FALSE	CD4 T
SLAIN2	0.0127438	-0.0808059	0.0538565	FALSE	CD4 T
XPO6	0.0127433	0.0211041	0.0538565	FALSE	CD4 T
CASP8	0.0127675	0.112768	0.0539088	FALSE	CD4 T
KBTBD2	0.012793	0.0469297	0.0539821	FALSE	CD4 T
MAPK1	0.0128141	-0.109674	0.0540365	FALSE	CD4 T
BEX2	0.0128609	-0.0195502	0.0540797	FALSE	CD4 T
COX6C	0.0128614	-0.343	0.0540797	FALSE	CD4 T
GNB4	0.0128773	-0.0447959	0.0540797	FALSE	CD4 T
GTPBP8	0.0128816	-0.00496708	0.0540797	FALSE	CD4 T
POM121	0.0128462	-0.045256	0.0540797	FALSE	CD4 T
RBFA	0.012864	-0.0914524	0.0540797	FALSE	CD4 T
SERP1	0.0128689	0.414262	0.0540797	FALSE	CD4 T
ATG14	0.0129025	-0.05082	0.0541333	FALSE	CD4 T
EVI2B	0.0129258	-0.137367	0.0541623	FALSE	CD4 T
PIGP	0.0129252	-0.107075	0.0541623	FALSE	CD4 T
MIER1	0.0129603	0.00754363	0.0542722	FALSE	CD4 T
DCUN1D5	0.012988	-0.178198	0.0543178	FALSE	CD4 T
DDX58	0.0129868	0.151881	0.0543178	FALSE	CD4 T
DNPEP	0.013013	0.0886779	0.0543178	FALSE	CD4 T
EXOSC9	0.0130455	0.0228366	0.0543178	FALSE	CD4 T
GLMN	0.0130419	0.0439393	0.0543178	FALSE	CD4 T
GORASP2	0.0130534	0.128708	0.0543178	FALSE	CD4 T
KLHL18	0.0130169		0.0543178		CD4 T
PDSS2	0.0130474	-0.0950677	0.0543178	FALSE	CD4 T
SRSF1	0.0130144	-0.183275	0.0543178	FALSE	CD4 T
STX16	0.013031	0.0120078	0.0543178	FALSE	CD4 T
ZDHHC3	0.0130868	-0.093186	0.0544227	FALSE	CD4 T
ATP5MD	0.013125	-0.310055	0.0544573	FALSE	CD4 T
CCDC88B	0.0131081	-0.0562908	0.0544573	FALSE	CD4 T
PIGT	0.0131344	0.0316478	0.0544573	FALSE	CD4 T
SPG11	0.0131153	0.0756205	0.0544573	FALSE	CD4 T
TRAPPC5	0.0131363	-0.065096	0.0544573	FALSE	CD4 T
ARPC2	0.0132249	-0.331151	0.0545508	FALSE	CD4 T
COMT	0.0131891	-0.13775	0.0545508	FALSE	CD4 T
DPM3	0.0132085	-0.0336868	0.0545508	FALSE	CD4 T
EXOC2	0.0131865	-0.0356362	0.0545508	FALSE	CD4 T
GLO1	0.0132177	-0.129376	0.0545508	FALSE	CD4 T
RAB35	0.0132198	0.0264922	0.0545508	FALSE	CD4 T
RNF167	0.0132228	-0.160771	0.0545508	FALSE	CD4 T
TRIM21	0.013177	0.075003	0.0545508	FALSE	CD4 T
XRN1	0.0132582	-0.195226	0.054654	FALSE	CD4 T
ASB6	0.0132874	-0.0122464	0.05474	FALSE	CD4 T
GPS1	0.0133196	0.0463164	0.0548043	FALSE	CD4 T
PITPNA-AS1	0.0133182	-0.0511607	0.0548043	FALSE	CD4 T
SRSF3	0.0133516	-0.263161	0.0549021	FALSE	CD4 T
USP24	0.0133636	-0.0192098	0.054913	FALSE	CD4 T
ZNF431	0.0133709	0.0739444	0.054913	FALSE	CD4 T
ARID5A	0.0133792	0.395132	0.0549131	FALSE	CD4 T
OAZ2	0.0133942		0.054916		CD4 T
TULP4	0.0133966	-0.0199452	0.054916	FALSE	CD4 T
IL27RA	0.0134264	0.111393	0.055004	FALSE	CD4 T
DCAF7	0.0134363	-0.220031	0.0550106	FALSE	CD4 T
ELF1	0.0134646	0.307493	0.0550584	FALSE	CD4 T
NTPCR	0.0134631	0.0772379	0.0550584	FALSE	CD4 T
SEC11C	0.0134735	0.112175	0.0550607	FALSE	CD4 T
BNIP3	0.0135309	0.10947	0.0552096	FALSE	CD4 T
C12orf29	0.0135433	-0.0620382	0.0552096	FALSE	CD4 T
MARCKSL1	0.0135434	0.0285643	0.0552096	FALSE	CD4 T
NMI	0.0135324	0.0198658	0.0552096	FALSE	CD4 T
AIDA	0.0135606	-0.0166353	0.0552457	FALSE	CD4 T
CAMK1D	0.0136005	0.0675079	0.0553741	FALSE	CD4 T
PIP4P1	0.0136211	-0.000456924	0.0554238	FALSE	CD4 T
ARIH2	0.0136495	-0.0775449	0.0554244	FALSE	CD4 T
BET1	0.0136716	-0.0643891	0.0554244	FALSE	CD4 T
MARCH7	0.0136686	-0.073471	0.0554244	FALSE	CD4 T
NEK1	0.0136702	-0.0339511	0.0554244	FALSE	CD4 T
RANBP6	0.013658	-0.0543055	0.0554244	FALSE	CD4 T
SUDS3	0.0136706	-0.0554487	0.0554244	FALSE	CD4 T
GPN1	0.0136979	-0.0678532	0.055497	FALSE	CD4 T
ZNF493	0.01371	-0.114166	0.0555119	FALSE	CD4 T
AURKAIP1	0.0137296	-0.297115	0.0555572	FALSE	CD4 T
CCNQ	0.0138058	0.0154786	0.0555987	FALSE	CD4 T
JAKMIP1	0.0137782	-0.0740252	0.0555987	FALSE	CD4 T
PRKAG2	0.0138071	0.0833449	0.0555987	FALSE	CD4 T
RAB24	0.0137824	0.0367165	0.0555987	FALSE	CD4 T
SPN	0.0137922	-0.0925627	0.0555987	FALSE	CD4 T
SRI	0.0137985	-0.291292	0.0555987	FALSE	CD4 T
SYNGAP1	0.0137523	0.0267293	0.0555987	FALSE	CD4 T
TMEM59	0.0137586	0.0484519	0.0555987	FALSE	CD4 T
CLIP1	0.0138468	-0.150139	0.0556569	FALSE	CD4 T
FABP5	0.0138402	-0.503185	0.0556569	TRUE	CD4 T
SYNE3	0.0138305	0.0130106	0.0556569	FALSE	CD4 T
DMAP1	0.0138602	-0.00716386	0.0556769	FALSE	CD4 T
RBM5	0.0138701	0.00943693	0.0556825	FALSE	CD4 T
MBNL2	0.0139018	-0.0572858	0.0557422	FALSE	CD4 T
SMIM37	0.0138986	-0.132018	0.0557422	FALSE	CD4 T
XIAP	0.0139145	-0.052765	0.0557591	FALSE	CD4 T
EXOSC8	0.0139575	-0.0489736	0.055798	FALSE	CD4 T
NR1D2	0.0139482	-0.00608307	0.055798	FALSE	CD4 T
OSTM1	0.0139525	-0.0658604	0.055798	FALSE	CD4 T
ZC3H7A	0.0139579	0.0470478	0.055798	FALSE	CD4 T
CBX5	0.0139821	-0.0406952	0.0558217	FALSE	CD4 T
MIAT	0.0140001	-0.16628	0.0558217	FALSE	CD4 T
NAT10	0.0139921	-0.0711013	0.0558217	FALSE	CD4 T
NFKBIL1	0.0139792	-0.0589061	0.0558217	FALSE	CD4 T
SUGP2	0.0140061	-0.0986477	0.0558217	FALSE	CD4 T
GCA	0.0140702	0.127737	0.055978	FALSE	CD4 T
NDUFB3	0.0140782	-0.200164	0.055978	FALSE	CD4 T
OTUD6B-AS1	0.0140792	-0.149637	0.055978	FALSE	CD4 T
SNX10	0.0140574	-0.0157681	0.055978	FALSE	CD4 T
POLL	0.0141112		0.0560715		CD4 T
TMEM18	0.0141353	0.0998617	0.0561334	FALSE	CD4 T
LRIG1	0.0141588	-0.0341699	0.0561591	FALSE	CD4 T
ZNF107	0.0141504	0.0804253	0.0561591	FALSE	CD4 T
ALG3	0.0141702	-0.00807181	0.0561709	FALSE	CD4 T
PLEKHM1	0.0141856	0.0656256	0.0561979	FALSE	CD4 T
LDHB	0.0142143	0.193352	0.056278	FALSE	CD4 T
SLC9A9	0.014241		0.0563173		CD4 T
TRIM33	0.0142413	-0.109361	0.0563173	FALSE	CD4 T
ZCCHC17	0.0142672	-0.0248182	0.0563862	FALSE	CD4 T
EGLN2	0.0143104	0.0473785	0.0564893	FALSE	CD4 T
PHF3	0.0143079	-0.13006	0.0564893	FALSE	CD4 T
SH3BP1	0.0143227	-0.0185865	0.0565042	FALSE	CD4 T
ARHGEF3	0.0143462	0.0830249	0.0565332	FALSE	CD4 T
RBM33	0.0143472	-0.0402028	0.0565332	FALSE	CD4 T
PARP9	0.0143612	0.0701668	0.0565546	FALSE	CD4 T
DTWD1	0.0144106	-0.0730501	0.0566905	FALSE	CD4 T
IQGAP2	0.0144128	-0.225311	0.0566905	FALSE	CD4 T
INO80D	0.0144463	0.0173727	0.0567882	FALSE	CD4 T
KDM3A	0.0145013	0.000715851	0.0569708	FALSE	CD4 T
NPC2	0.0145131	-0.10988	0.0569831	FALSE	CD4 T
CFAP298	0.014562	-0.0969989	0.05714	FALSE	CD4 T
MITD1	0.0145703	0.111791	0.05714	FALSE	CD4 T
AATF	0.0146089	0.0919097	0.0572574	FALSE	CD4 T
KDM2A	0.0146274	0.113729	0.0572957	FALSE	CD4 T
CCNI	0.0146367	-0.210042	0.0572982	FALSE	CD4 T
KCNA3	0.0146547	0.109369	0.0573347	FALSE	CD4 T
MMP24OS	0.0146781	-0.0743719	0.0573921	FALSE	CD4 T
GIT2	0.0147051	0.0921851	0.0574638	FALSE	CD4 T
BZW1	0.0147182	0.016369	0.0574812	FALSE	CD4 T
FAM45A	0.0147482	0.0585904	0.0575353	FALSE	CD4 T
INTS8	0.0147561	-0.0112094	0.0575353	FALSE	CD4 T
SDS	0.0147582	-0.14656	0.0575353	FALSE	CD4 T
GNA15	0.0147736	-0.121291	0.0575613	FALSE	CD4 T
UBE2G2	0.0147948	0.0745306	0.05761	FALSE	CD4 T
ITFG1	0.0148062	0.0525737	0.0576203	FALSE	CD4 T
NEXN	0.0148579	-0.00961487	0.0577874	FALSE	CD4 T
CCDC146	0.0148751	-0.0639569	0.0578167	FALSE	CD4 T
LGALS8	0.0148829	0.00975203	0.0578167	FALSE	CD4 T
FAM50B	0.0149158		0.0578233		CD4 T
FLYWCH2	0.0149005	0.02542	0.0578233	FALSE	CD4 T
GHITM	0.0149081	-0.0320306	0.0578233	FALSE	CD4 T
PDCD4	0.0149196	0.21303	0.0578233	FALSE	CD4 T
CHD8	0.0149618	-0.103413	0.0578851	FALSE	CD4 T
RASA1	0.0149545	-0.0908051	0.0578851	FALSE	CD4 T
XRCC5	0.01496	-0.260388	0.0578851	FALSE	CD4 T
AHSA1	0.0150082	0.0336889	0.0579281	FALSE	CD4 T
CRYL1	0.0150343		0.0579281		CD4 T
FAM160B2	0.0150241	-0.00889716	0.0579281	FALSE	CD4 T
INSIG1	0.0150327	-0.113736	0.0579281	FALSE	CD4 T
JOSD1	0.0149953	-0.0677816	0.0579281	FALSE	CD4 T
SLC25A6	0.0150288	0.182663	0.0579281	FALSE	CD4 T
UGGT1	0.0150153	-0.00823643	0.0579281	FALSE	CD4 T
COX6A1	0.0151305	-0.239922	0.0580005	FALSE	CD4 T
CREBRF	0.0151129	-0.0490166	0.0580005	FALSE	CD4 T
FAM13A	0.015115		0.0580005		CD4 T
KNOP1	0.015088	-0.119597	0.0580005	FALSE	CD4 T
RCC1L	0.0151321		0.0580005		CD4 T
RSF1	0.0151	-0.0839411	0.0580005	FALSE	CD4 T
SLC39A10	0.0150756	-0.116551	0.0580005	FALSE	CD4 T
SMIM12	0.0151314	-0.037882	0.0580005	FALSE	CD4 T
TSG101	0.0150662	-0.0428547	0.0580005	FALSE	CD4 T
NUBP1	0.0151662	0.0613304	0.0580976	FALSE	CD4 T
PTPRA	0.0152	-0.081968	0.0581931	FALSE	CD4 T
VAC14	0.0152422	-0.00525767	0.0583211	FALSE	CD4 T
PELI1	0.0152592	0.0794135	0.0583523	FALSE	CD4 T
ABCC10	0.0152895	-0.0769736	0.0583997	FALSE	CD4 T
CMAS	0.0153057	-0.0457109	0.0583997	FALSE	CD4 T
MTCH2	0.0152827	-0.188901	0.0583997	FALSE	CD4 T
PACS1	0.0153069	-0.000751979	0.0583997	FALSE	CD4 T
ATP6V1F	0.0153415	-0.364573	0.0584639	FALSE	CD4 T
PGLS	0.015338	-0.0767874	0.0584639	FALSE	CD4 T
GFER	0.0153619	0.0558968	0.0585079	FALSE	CD4 T
IFI27L1	0.0153902	-0.0745827	0.0585822	FALSE	CD4 T
PPTC7	0.0154262	-0.108188	0.0586544	FALSE	CD4 T
VPS13C	0.015427	-0.0764884	0.0586544	FALSE	CD4 T
SLC9A3R1	0.0154603	-0.14192	0.0587473	FALSE	CD4 T
PLGRKT	0.015479	-0.105414	0.0587524	FALSE	CD4 T
TMEM62	0.0154794	0.0342339	0.0587524	FALSE	CD4 T
GTF3C2	0.0154913	-0.0287709	0.0587594	FALSE	CD4 T
ZNF92	0.015499	0.0154917	0.0587594	FALSE	CD4 T
AEBP2	0.0155181	-0.0247403	0.058798	FALSE	CD4 T
MYL6	0.0155525	-0.611407	0.0588944	TRUE	CD4 T
ALKBH7	0.015578	0.0394364	0.0589073	FALSE	CD4 T
CD63	0.015588	-0.241871	0.0589073	FALSE	CD4 T
UBR4	0.0155782	-0.066965	0.0589073	FALSE	CD4 T
ZNHIT3	0.0155915	0.0654545	0.0589073	FALSE	CD4 T
MAST4	0.0156267	0.146882	0.0589802	FALSE	CD4 T
PHAX	0.0156287	0.0358754	0.0589802	FALSE	CD4 T
BAX	0.01566	-0.14754	0.0590066	FALSE	CD4 T
CUTC	0.0156818	0.078097	0.0590066	FALSE	CD4 T
FNTA	0.0157071	-0.153676	0.0590066	FALSE	CD4 T
INTS11	0.0156776	0.0456358	0.0590066	FALSE	CD4 T
LIN7C	0.0156807	-0.06984	0.0590066	FALSE	CD4 T
SF3B3	0.0156715	-0.0164258	0.0590066	FALSE	CD4 T
SLC1A5	0.0157054	0.0166307	0.0590066	FALSE	CD4 T
TRMT61B	0.0157064	-0.0558876	0.0590066	FALSE	CD4 T
CD83	0.0157827	-0.0417999	0.0590383	FALSE	CD4 T
CLASP1	0.0157895	-0.114969	0.0590383	FALSE	CD4 T
EBAG9	0.0157694	0.0488533	0.0590383	FALSE	CD4 T
ECE1	0.015796	0.0596766	0.0590383	FALSE	CD4 T
GTF2A2	0.01577	-0.259773	0.0590383	FALSE	CD4 T
LSM8	0.0157595	0.177247	0.0590383	FALSE	CD4 T
MTMR6	0.0158049	0.0138559	0.0590383	FALSE	CD4 T
NAA25	0.0158032	0.0416287	0.0590383	FALSE	CD4 T
PLEKHB2	0.0157772	-0.0455028	0.0590383	FALSE	CD4 T
TRIM13	0.0157826	0.0370145	0.0590383	FALSE	CD4 T
GRWD1	0.0158172	-0.0470806	0.0590439	FALSE	CD4 T
NFKBIE	0.0158243	-0.00876988	0.0590439	FALSE	CD4 T
ANXA5	0.0158578	-0.537095	0.0591358	TRUE	CD4 T
SUPT5H	0.0158901	-0.0373165	0.0592225	FALSE	CD4 T
TMEM128	0.0159183	-0.0398589	0.0592943	FALSE	CD4 T
ACSF3	0.01593	0.0340741	0.0593043	FALSE	CD4 T
BCL6	0.0159986	-0.000684567	0.0593787	FALSE	CD4 T
DPY30	0.0160044	-0.186618	0.0593787	FALSE	CD4 T
DUSP12	0.0160183	-0.0235407	0.0593787	FALSE	CD4 T
KDELR1	0.0159737	0.0184604	0.0593787	FALSE	CD4 T
NELFE	0.0160095	-0.0570601	0.0593787	FALSE	CD4 T
RBBP5	0.0159733	-0.0172271	0.0593787	FALSE	CD4 T
RRN3	0.0160035	-0.0936763	0.0593787	FALSE	CD4 T
UBE2J1	0.0160218	0.12201	0.0593787	FALSE	CD4 T
ARL5A	0.0160568	-0.08103	0.0594463	FALSE	CD4 T
TMEM126A	0.0160581	-0.205108	0.0594463	FALSE	CD4 T
VTI1B	0.0161165	-0.0951928	0.0596294	FALSE	CD4 T
EIPR1	0.0161653	-0.0518951	0.0597524	FALSE	CD4 T
GPBP1	0.0161711	0.0840923	0.0597524	FALSE	CD4 T
HIPK3	0.0161823	-0.045539	0.0597524	FALSE	CD4 T
IRF2BP2	0.0162221	0.101047	0.0597524	FALSE	CD4 T
MDP1	0.0162129	-0.000690496	0.0597524	FALSE	CD4 T
RHOT2	0.016199	-0.0932081	0.0597524	FALSE	CD4 T
ZDHHC12	0.0162156	-0.139161	0.0597524	FALSE	CD4 T
ZFYVE26	0.0162033		0.0597524		CD4 T
NOP56	0.0162458	-0.0423892	0.0597731	FALSE	CD4 T
TUBE1	0.0162396		0.0597731		CD4 T
RAB1B	0.0163349	-0.219225	0.0600672	FALSE	CD4 T
ABRAXAS1	0.0163496	-0.0147503	0.0600878	FALSE	CD4 T
TNPO3	0.0163755	-0.0132979	0.0601496	FALSE	CD4 T
LONP2	0.0164006	-0.0639935	0.0601748	FALSE	CD4 T
PRKCB	0.0163938	0.0252519	0.0601748	FALSE	CD4 T
JOSD2	0.0164127	-0.147006	0.0601861	FALSE	CD4 T
FASTK	0.0164333	-0.0726812	0.0601946	FALSE	CD4 T
SYNJ2	0.0164293	0.0442163	0.0601946	FALSE	CD4 T
ERAP2	0.0164832	0.213123	0.0603311	FALSE	CD4 T
RNF220	0.0164888	-0.0343822	0.0603311	FALSE	CD4 T
ZAP70	0.0165028	0.0888409	0.0603489	FALSE	CD4 T
NDUFS8	0.0165203	-0.147288	0.0603795	FALSE	CD4 T
TAF15	0.0165525	-0.0840535	0.0604639	FALSE	CD4 T
PQLC3	0.0166089	-0.0218492	0.0606364	FALSE	CD4 T
PRDX2	0.0166323	-0.142192	0.0606883	FALSE	CD4 T
ABCG1	0.0168936	-0.0358827	0.0609236	FALSE	CD4 T
ABI3	0.0168892	-0.00381212	0.0609236	FALSE	CD4 T
AES	0.0168698	0.506309	0.0609236	TRUE	CD4 T
ARRDC2	0.0168429	-0.0387939	0.0609236	FALSE	CD4 T
BRD2	0.0168945	0.207224	0.0609236	FALSE	CD4 T
CARD11	0.0168513	-0.0819904	0.0609236	FALSE	CD4 T
CCT3	0.0168698	0.0859797	0.0609236	FALSE	CD4 T
CEP290	0.0167584	-0.0343239	0.0609236	FALSE	CD4 T
CNOT4	0.0167609	-0.101728	0.0609236	FALSE	CD4 T
CPEB2	0.0168986	-0.102646	0.0609236	FALSE	CD4 T
FBXW4	0.0169296	-0.0712621	0.0609236	FALSE	CD4 T
FEZ2	0.0168409	-0.00682179	0.0609236	FALSE	CD4 T
GTF2H1	0.0169642	0.0160893	0.0609236	FALSE	CD4 T
H2AFZ	0.0169168	-0.0481236	0.0609236	FALSE	CD4 T
HBP1	0.016932	0.117837	0.0609236	FALSE	CD4 T
IK	0.0169525	-0.0764905	0.0609236	FALSE	CD4 T
IL12RB1	0.0167979	0.0269146	0.0609236	FALSE	CD4 T
LCP1	0.0169624	-0.345617	0.0609236	FALSE	CD4 T
MIR155HG	0.0167519	-0.0703847	0.0609236	FALSE	CD4 T
ORMDL2	0.0168136	-0.138418	0.0609236	FALSE	CD4 T
PCNP	0.0169429	-0.159192	0.0609236	FALSE	CD4 T
POLR1E	0.0169037	-0.00385421	0.0609236	FALSE	CD4 T
RANBP3	0.0167172	-0.00115163	0.0609236	FALSE	CD4 T
REV3L	0.016875	-0.0413026	0.0609236	FALSE	CD4 T
RIC1	0.0167304	-0.0835349	0.0609236	FALSE	CD4 T
SRSF9	0.0168845	-0.183873	0.0609236	FALSE	CD4 T
TUBA1C	0.0169481	-0.196713	0.0609236	FALSE	CD4 T
UBL7	0.0169632	-0.0944036	0.0609236	FALSE	CD4 T
YDJC	0.0167215	0.105444	0.0609236	FALSE	CD4 T
HIPK2	0.0169741	-0.0392159	0.0609262	FALSE	CD4 T
ACSS1	0.0170576	-0.0506841	0.0610015	FALSE	CD4 T
AKIRIN1	0.0170667	0.124843	0.0610015	FALSE	CD4 T
ARID1B	0.0170638	-0.162654	0.0610015	FALSE	CD4 T
CH25H	0.0170286		0.0610015		CD4 T
CMC2	0.0170144	-0.230484	0.0610015	FALSE	CD4 T
HSH2D	0.017069	0.194838	0.0610015	FALSE	CD4 T
NFE2L1	0.0170525	-0.0313514	0.0610015	FALSE	CD4 T
TPT1	0.0170346	0.814223	0.0610015	TRUE	CD4 T
NFKBIA	0.0171071	0.410112	0.0611047	FALSE	CD4 T
LRRFIP1	0.0171397	-0.155291	0.0611087	FALSE	CD4 T
NDUFA2	0.0171452	-0.252488	0.0611087	FALSE	CD4 T
PRCC	0.0171256	-0.113554	0.0611087	FALSE	CD4 T
RRAGA	0.0171314	0.082231	0.0611087	FALSE	CD4 T
LSP1	0.0171602	-0.146595	0.0611282	FALSE	CD4 T
SLC2A3	0.0171692	0.436415	0.0611282	FALSE	CD4 T
PPP3CC	0.0171819	0.0675653	0.0611406	FALSE	CD4 T
DPEP2	0.0171936		0.0611492		CD4 T
STARD3	0.0172119	0.126919	0.0611815	FALSE	CD4 T
CDC73	0.0172581	0.0281751	0.0612469	FALSE	CD4 T
HYI	0.0172514	0.0201526	0.0612469	FALSE	CD4 T
TADA3	0.0172577	0.0402993	0.0612469	FALSE	CD4 T
TMEM243	0.0172969	0.151829	0.0613514	FALSE	CD4 T
PSMC1	0.0173596	-0.0211116	0.061541	FALSE	CD4 T
DHX38	0.0173887	-0.076232	0.0615451	FALSE	CD4 T
EXOSC7	0.0173805	-0.014343	0.0615451	FALSE	CD4 T
USP9Y	0.0173786	-0.114097	0.0615451	FALSE	CD4 T
CDK16	0.0174675	0.0530895	0.0615898	FALSE	CD4 T
CMPK2	0.0174512	0.459133	0.0615898	FALSE	CD4 T
DUS3L	0.0174531	0.0514304	0.0615898	FALSE	CD4 T
FBLN7	0.0174759	-0.00328616	0.0615898	FALSE	CD4 T
MAN2B1	0.0174492	0.0294281	0.0615898	FALSE	CD4 T
RTP4	0.017439	0.118737	0.0615898	FALSE	CD4 T
TVP23B	0.0174569	-0.0825729	0.0615898	FALSE	CD4 T
WBP2	0.0174707	-0.0596415	0.0615898	FALSE	CD4 T
ENTPD6	0.017495	-0.0243703	0.0615914	FALSE	CD4 T
JUNB	0.0174869	0.721985	0.0615914	TRUE	CD4 T
AP001610.1	0.0175549	0.0802416	0.0617514	FALSE	CD4 T
YY1	0.0175591	-0.0166242	0.0617514	FALSE	CD4 T
ENTPD4	0.0176179	-0.0776088	0.0618712	FALSE	CD4 T
RHOT1	0.0176152	-0.0351623	0.0618712	FALSE	CD4 T
ZBED5	0.0176213	-0.0951703	0.0618712	FALSE	CD4 T
MRPL46	0.017662	-0.0461123	0.061981	FALSE	CD4 T
ADH5	0.0177163	-0.0101868	0.0620804	FALSE	CD4 T
ATP5MC3	0.0177274	-0.274367	0.0620804	FALSE	CD4 T
CHD4	0.0178285	-0.138273	0.0620804	FALSE	CD4 T
DTX3	0.0177162	-0.0794485	0.0620804	FALSE	CD4 T
GPR108	0.0177492	-0.0405393	0.0620804	FALSE	CD4 T
IFI27	0.0178206	-1.20241	0.0620804	TRUE	CD4 T
KANSL2	0.017779	-0.0150391	0.0620804	FALSE	CD4 T
KIAA0391	0.0178175	0.0418076	0.0620804	FALSE	CD4 T
MFSD14A	0.0178277	0.0323724	0.0620804	FALSE	CD4 T
NBDY	0.0177389	0.0167664	0.0620804	FALSE	CD4 T
PREPL	0.0177739	-0.0691669	0.0620804	FALSE	CD4 T
PRKCA	0.0177849	-0.105377	0.0620804	FALSE	CD4 T
SYTL2	0.0177415	-0.0498899	0.0620804	FALSE	CD4 T
TBCC	0.0177599	0.0358571	0.0620804	FALSE	CD4 T
UBE3C	0.0178312	0.00779976	0.0620804	FALSE	CD4 T
ATM	0.0178736	-0.0807576	0.0621951	FALSE	CD4 T
HIGD2A	0.0179141	-0.0980796	0.0623032	FALSE	CD4 T
AJM1	0.0179352	-0.0758486	0.0623038	FALSE	CD4 T
THAP3	0.0179383	0.046535	0.0623038	FALSE	CD4 T
UQCRC1	0.0179425	-0.102732	0.0623038	FALSE	CD4 T
MYH9	0.0179958	-0.340103	0.0624232	FALSE	CD4 T
RBM48	0.0179949	-0.0382384	0.0624232	FALSE	CD4 T
RALY	0.0180074	-0.0775679	0.0624309	FALSE	CD4 T
SMC2	0.0180196	-0.0288065	0.0624403	FALSE	CD4 T
USP22	0.0180804	-0.0144197	0.0626179	FALSE	CD4 T
ORAI1	0.0181049	0.0300103	0.0626371	FALSE	CD4 T
SLC35C2	0.0181004	0.0505974	0.0626371	FALSE	CD4 T
AC022706.1	0.0181264	-0.0423747	0.0626462	FALSE	CD4 T
CTSH	0.0181182	0.148083	0.0626462	FALSE	CD4 T
ATP5PF	0.0181734	-0.317208	0.0627755	FALSE	CD4 T
CCDC93	0.0181959	-0.0122439	0.062802	FALSE	CD4 T
MAGOH	0.0182	-0.176524	0.062802	FALSE	CD4 T
KIZ	0.018227	0.0308419	0.0628295	FALSE	CD4 T
YEATS4	0.0182233	-0.0104167	0.0628295	FALSE	CD4 T
ATP6V0E2	0.0183216	0.0252731	0.06289	FALSE	CD4 T
CORO1A	0.0182645	-0.299033	0.06289	FALSE	CD4 T
CUL4B	0.0183421	0.0151036	0.06289	FALSE	CD4 T
CXXC1	0.0183981	-0.0113087	0.06289	FALSE	CD4 T
DGCR2	0.0184159	0.0340575	0.06289	FALSE	CD4 T
EHMT2	0.0183996	0.0224475	0.06289	FALSE	CD4 T
FRG1	0.0183607	-0.102577	0.06289	FALSE	CD4 T
LPXN	0.0182922	-0.0338194	0.06289	FALSE	CD4 T
MED7	0.0184019	-0.0799195	0.06289	FALSE	CD4 T
MYNN	0.0183718	-0.050878	0.06289	FALSE	CD4 T
NCOA5	0.018286	-0.00226343	0.06289	FALSE	CD4 T
NEU1	0.0182964	0.104048	0.06289	FALSE	CD4 T
OAS2	0.018325	-0.0517015	0.06289	FALSE	CD4 T
RNF125	0.0184135	0.0681439	0.06289	FALSE	CD4 T
SPTBN1	0.0183203	-0.0244948	0.06289	FALSE	CD4 T
TNKS2	0.018374	0.0161827	0.06289	FALSE	CD4 T
TOB2	0.0183508	-0.0707513	0.06289	FALSE	CD4 T
TSPAN14	0.0182603	0.0746581	0.06289	FALSE	CD4 T
DDI2	0.0184323	0.0564488	0.0629134	FALSE	CD4 T
CAP1	0.0184451	-0.20196	0.0629248	FALSE	CD4 T
LINC00861	0.0184713	0.119659	0.0629816	FALSE	CD4 T
AIP	0.0185075	0.107144	0.0630624	FALSE	CD4 T
ANKFY1	0.0185141	0.0441987	0.0630624	FALSE	CD4 T
SERPINB1	0.0185407	-0.194776	0.0631204	FALSE	CD4 T
HOTAIRM1	0.0185542	-0.0340398	0.0631341	FALSE	CD4 T
KIF2A	0.0185849	-0.142699	0.0632057	FALSE	CD4 T
ATP6AP2	0.0186286	-0.165016	0.0632799	FALSE	CD4 T
PSD4	0.0186354	-0.014472	0.0632799	FALSE	CD4 T
SF1	0.0186305	0.158086	0.0632799	FALSE	CD4 T
ABCE1	0.0186934	-0.0113612	0.0634116	FALSE	CD4 T
SSBP4	0.0186917	-0.0143324	0.0634116	FALSE	CD4 T
C1GALT1	0.0187302	0.0416178	0.0634196	FALSE	CD4 T
PTGES2	0.0187328	0.0388062	0.0634196	FALSE	CD4 T
RBM7	0.0187341	0.0769404	0.0634196	FALSE	CD4 T
TIMM8B	0.0187066	-0.218429	0.0634196	FALSE	CD4 T
NBN	0.0187476	0.0216766	0.0634327	FALSE	CD4 T
GBP2	0.0187773	-0.22575	0.0634357	FALSE	CD4 T
GPR137B	0.0187718	-0.0641079	0.0634357	FALSE	CD4 T
GTF3A	0.0187593	0.105635	0.0634357	FALSE	CD4 T
RRS1	0.0187956	-0.0495046	0.0634516	FALSE	CD4 T
SLAMF1	0.0188012	-0.155322	0.0634516	FALSE	CD4 T
CERS4	0.0188166	-0.00195805	0.0634711	FALSE	CD4 T
ZC3H7B	0.0188621	-0.00169111	0.0635921	FALSE	CD4 T
ERGIC3	0.0189421	-0.0380046	0.0638268	FALSE	CD4 T
RNPEPL1	0.018951	0.0879651	0.0638268	FALSE	CD4 T
RCC2	0.0189823	-0.088893	0.0638996	FALSE	CD4 T
ARL3	0.0189962	-0.100411	0.063914	FALSE	CD4 T
CAPG	0.0190751	-0.432879	0.0641155	FALSE	CD4 T
OSBPL3	0.0190755	0.014511	0.0641155	FALSE	CD4 T
KIF21B	0.0191244	0.00768326	0.064247	FALSE	CD4 T
ATP8A1	0.0191483	-0.0798309	0.0642619	FALSE	CD4 T
POLR3C	0.0191394	-0.00842398	0.0642619	FALSE	CD4 T
NDUFA5	0.0191814	-0.231295	0.0643404	FALSE	CD4 T
ACIN1	0.0192106	-0.0116821	0.0644058	FALSE	CD4 T
CIDEB	0.0192455	-0.0448509	0.0644574	FALSE	CD4 T
PBRM1	0.0192362	-0.0272795	0.0644574	FALSE	CD4 T
GABARAP	0.0192594	-0.279119	0.0644711	FALSE	CD4 T
HLA-DPA1	0.0193262	-0.0126454	0.0646622	FALSE	CD4 T
DHRSX	0.0193538	0.00175882	0.0646844	FALSE	CD4 T
NCOA3	0.0193712	-0.100885	0.0646844	FALSE	CD4 T
PWP1	0.019372	-0.108505	0.0646844	FALSE	CD4 T
RPA3	0.0193493	-0.123335	0.0646844	FALSE	CD4 T
THUMPD2	0.019434	-0.0991743	0.0648586	FALSE	CD4 T
DYNLL2	0.0194807	0.0352048	0.0649488	FALSE	CD4 T
SHARPIN	0.0194799	0.108851	0.0649488	FALSE	CD4 T
COMMD5	0.0195093	0.0572279	0.0649785	FALSE	CD4 T
IFI44	0.0195092	0.142721	0.0649785	FALSE	CD4 T
RABAC1	0.0195251	0.111214	0.0649983	FALSE	CD4 T
TRAPPC3	0.0195431	-0.0941278	0.0650254	FALSE	CD4 T
CCL8	0.0195544	-0.11971	0.0650305	FALSE	CD4 T
CLTC	0.0195731	-0.135861	0.0650597	FALSE	CD4 T
CASP7	0.0196171	-0.00698151	0.0651733	FALSE	CD4 T
SKP1	0.0196409	-0.260603	0.0652198	FALSE	CD4 T
NARS	0.0196687	-0.0211791	0.0652791	FALSE	CD4 T
STAG2	0.0197116	0.00746316	0.0653558	FALSE	CD4 T
STYX	0.0197102	0.0543927	0.0653558	FALSE	CD4 T
C7orf50	0.0198187	-0.196168	0.0655545	FALSE	CD4 T
HELZ	0.0198243	-0.0628992	0.0655545	FALSE	CD4 T
NIPSNAP3A	0.019831	-0.0741449	0.0655545	FALSE	CD4 T
SRP14	0.0197928	-0.278116	0.0655545	FALSE	CD4 T
UBAP2	0.0198155	0.0335688	0.0655545	FALSE	CD4 T
WDR44	0.0197838	-0.0977341	0.0655545	FALSE	CD4 T
[truncated: 72,500 more rows]

## Sheet: liaoBAL dex+ vs HC
gene	p_val	avg_log2FC	p_val_adj	isSignificant	cell_type
HNRNPH1	1.95228e-07	-0.946986	0.00134786	TRUE	CD4 T
NME2	1.09044e-06		0.00254586		CD4 T
RPL13A	1.10625e-06	-1.93312	0.00254586	TRUE	CD4 T
ISG15	2.01776e-06	1.73485	0.00278612	TRUE	CD4 T
RPS20	1.96155e-06	-1.0003	0.00278612	TRUE	CD4 T
ISG20	2.643e-06	1.79863	0.00294455	TRUE	CD4 T
SARAF	2.98549e-06	1.26319	0.00294455	TRUE	CD4 T
ARPC4	3.90425e-06	-0.69741	0.002995	TRUE	CD4 T
IFITM1	3.71311e-06	3.05186	0.002995	TRUE	CD4 T
MX1	4.52113e-06	1.77458	0.00312139	TRUE	CD4 T
PTPRCAP	6.59846e-06		0.00414143		CD4 T
EMP3	9.84812e-06	-0.67938	0.00458972	TRUE	CD4 T
RPL23	8.04903e-06	-0.732298	0.00458972	TRUE	CD4 T
RPS10	1.06367e-05	-2.32386	0.00458972	TRUE	CD4 T
TRAC	1.00088e-05	-0.953779	0.00458972	TRUE	CD4 T
USP18	9.90256e-06		0.00458972		CD4 T
ATP5PO	1.2413e-05	-0.468486	0.00489856	FALSE	CD4 T
PSMA2	1.27714e-05	-0.608341	0.00489856	TRUE	CD4 T
ID2	1.59284e-05	-0.535456	0.0054985	TRUE	CD4 T
SLC16A1-AS1	1.51954e-05	-0.314431	0.0054985	FALSE	CD4 T
TRBC1	1.72482e-05	-0.942687	0.00567054	TRUE	CD4 T
CMPK2	2.2196e-05		0.00632758		CD4 T
GNAI2	2.28611e-05	-0.464036	0.00632758	FALSE	CD4 T
IRF7	2.29127e-05	1.32969	0.00632758	TRUE	CD4 T
LAMP3	2.14288e-05		0.00632758		CD4 T
PSMA3-AS1	2.47526e-05	-0.522706	0.00636899	TRUE	CD4 T
RPL38	2.49077e-05	-0.791912	0.00636899	TRUE	CD4 T
CHMP4A	2.83196e-05	-0.377543	0.0069828	FALSE	CD4 T
AC058791.1	3.31093e-05	-0.829016	0.00742012	TRUE	CD4 T
ATP6V1H	4.7507e-05		0.00742012		CD4 T
CDC42	5.01014e-05	-0.69122	0.00742012	TRUE	CD4 T
CMTR1	4.40286e-05		0.00742012		CD4 T
CRIP1	4.58338e-05	-1.10236	0.00742012	TRUE	CD4 T
EBPL	4.75236e-05		0.00742012		CD4 T
FXYD5	4.9263e-05	0.81743	0.00742012	TRUE	CD4 T
IFI44	5.10579e-05	0.790107	0.00742012	TRUE	CD4 T
KCNA3	3.16123e-05		0.00742012		CD4 T
KLF6	3.83656e-05	0.864045	0.00742012	TRUE	CD4 T
KLRB1	4.28682e-05	-1.04053	0.00742012	TRUE	CD4 T
LAT	3.7513e-05	-0.369727	0.00742012	FALSE	CD4 T
LIME1	5.15883e-05		0.00742012		CD4 T
LTN1	4.33883e-05	-0.274251	0.00742012	FALSE	CD4 T
MIF	5.15077e-05	0.837119	0.00742012	TRUE	CD4 T
MT-ND4L	3.69357e-05	2.54783	0.00742012	TRUE	CD4 T
PPP1CB	4.99535e-05	-0.557962	0.00742012	TRUE	CD4 T
SET	4.1199e-05	-0.682049	0.00742012	TRUE	CD4 T
THUMPD3-AS1	5.07449e-05	-0.391694	0.00742012	FALSE	CD4 T
ZBP1	3.7146e-05	0.499398	0.00742012	FALSE	CD4 T
PGAP1	5.38586e-05	0.218303	0.00758857	FALSE	CD4 T
LY6E	6.34437e-05	1.16556	0.00869837	TRUE	CD4 T
RPL27A	6.42551e-05	-1.49484	0.00869837	TRUE	CD4 T
PTGER4	6.80138e-05	0.563927	0.00903013	TRUE	CD4 T
DDX58	7.49589e-05	0.656861	0.00956994	TRUE	CD4 T
MDM4	7.55639e-05	-0.483129	0.00956994	FALSE	CD4 T
NAP1L1	7.62379e-05	-0.495501	0.00956994	FALSE	CD4 T
SAR1A	8.16425e-05	-0.399548	0.0100207	FALSE	CD4 T
TRIM21	8.2732e-05	0.35341	0.0100207	FALSE	CD4 T
CAPNS1	8.43955e-05	-0.367895	0.010046	FALSE	CD4 T
MBD2	8.78552e-05	-0.319843	0.0101092	FALSE	CD4 T
RPS29	8.76017e-05	-0.790109	0.0101092	TRUE	CD4 T
PIP4K2A	9.15634e-05	-0.357124	0.0102607	FALSE	CD4 T
VMP1	9.21439e-05	-0.487745	0.0102607	FALSE	CD4 T
EVI2B	9.42425e-05	-0.46506	0.0103278	FALSE	CD4 T
NFKBIA	9.73209e-05	1.30142	0.0104882	TRUE	CD4 T
RPAP3	0.000100823	0.0109099	0.0104882	FALSE	CD4 T
RPS11	9.89048e-05	-0.901876	0.0104882	TRUE	CD4 T
SEPT7	0.000101783	-0.41818	0.0104882	FALSE	CD4 T
IFIT3	0.000103649	1.61015	0.0105234	TRUE	CD4 T
LST1	0.000115486	-0.311751	0.0112877	FALSE	CD4 T
MAF	0.000116921	-0.557077	0.0112877	TRUE	CD4 T
RPL35	0.000117717	-0.800955	0.0112877	TRUE	CD4 T
VPS37B	0.000113342		0.0112877		CD4 T
BCL11B	0.000124468	-0.360367	0.0116125	FALSE	CD4 T
LGALS9	0.000122855	0.427159	0.0116125	FALSE	CD4 T
OTUD7B	0.000126982	-0.119134	0.0116891	FALSE	CD4 T
MTRR	0.00013333	0.0323547	0.0118014	FALSE	CD4 T
NUDT3	0.000131369	-0.143698	0.0118014	FALSE	CD4 T
TTL	0.000131674	-0.112561	0.0118014	FALSE	CD4 T
ALDOA	0.000137544	0.749886	0.0118701	TRUE	CD4 T
CCNI	0.000136293	-0.671983	0.0118701	TRUE	CD4 T
CD81	0.000141286	-0.554565	0.0120163	TRUE	CD4 T
TBL1XR1	0.00014272	-0.504549	0.0120163	TRUE	CD4 T
DDX60L	0.000147099	0.502462	0.0121192	TRUE	CD4 T
TBC1D1	0.000147453	0.305679	0.0121192	FALSE	CD4 T
NT5C3A	0.000154875	0.763127	0.0124332	TRUE	CD4 T
TRIM22	0.000154868	0.836621	0.0124332	TRUE	CD4 T
NDUFB1	0.000161147	-0.635892	0.012788	TRUE	CD4 T
CD52	0.000166614	-1.45196	0.0130716	TRUE	CD4 T
AC116366.3	0.000185522	0.495847	0.0132391	FALSE	CD4 T
APOBEC3C	0.000186574	-0.426339	0.0132391	FALSE	CD4 T
CCZ1	0.000183543	-0.290984	0.0132391	FALSE	CD4 T
CEP78	0.000177567	-0.165634	0.0132391	FALSE	CD4 T
EPSTI1	0.000187925	0.925871	0.0132391	TRUE	CD4 T
IFI44L	0.000183589	1.26697	0.0132391	TRUE	CD4 T
LRP12	0.000177112	-0.123138	0.0132391	FALSE	CD4 T
OAS2	0.000176043	0.527316	0.0132391	TRUE	CD4 T
POLR2J3.1	0.000184197	-0.676885	0.0132391	TRUE	CD4 T
VIM	0.000173664	1.02044	0.0132391	TRUE	CD4 T
NCR3	0.000195745	-0.304414	0.0136508	FALSE	CD4 T
DDRGK1	0.000209075	0.205474	0.0144345	FALSE	CD4 T
FAM91A1	0.000214009	0.0212772	0.0146289	FALSE	CD4 T
DTX3L	0.000223699	0.370876	0.0151413	FALSE	CD4 T
EIF2AK2	0.000230727	0.714006	0.0154654	TRUE	CD4 T
KLRC1	0.000234115	-0.242506	0.0155417	FALSE	CD4 T
OAS3	0.00023895	0.847214	0.0157115	TRUE	CD4 T
GABARAP	0.000244404	0.79241	0.0157698	TRUE	CD4 T
ZNF736	0.00024425	-0.136957	0.0157698	FALSE	CD4 T
PHF11	0.000247707	0.732816	0.0158349	TRUE	CD4 T
TMEM35B	0.000251814		0.0159497		CD4 T
MAP4K5	0.000256084	0.000699074	0.0160181	FALSE	CD4 T
SUMO4	0.000257534	-0.212694	0.0160181	FALSE	CD4 T
MALAT1	0.00026273	-1.73232	0.0160684	TRUE	CD4 T
SAT1	0.000262997	1.53684	0.0160684	TRUE	CD4 T
AC016831.7	0.000275868	0.387243	0.0167069	FALSE	CD4 T
HLA-DRB5	0.000280298	-0.330594	0.0168276	FALSE	CD4 T
TMBIM4	0.00028398	-0.792179	0.0169017	TRUE	CD4 T
PLXNA3	0.000290609	-0.106226	0.0170398	FALSE	CD4 T
SNHG25	0.000291236	-0.30917	0.0170398	FALSE	CD4 T
DRAP1	0.000308942	0.640898	0.0176906	TRUE	CD4 T
MX2	0.000310047	0.908512	0.0176906	TRUE	CD4 T
TRBV20-1	0.000307784		0.0176906		CD4 T
AKAP2	0.000318575		0.0177375		CD4 T
FABP4	0.000316511	-0.524792	0.0177375	TRUE	CD4 T
STX7	0.000314775	-0.0527423	0.0177375	FALSE	CD4 T
ZRANB2	0.000328315	-0.474418	0.0181335	FALSE	CD4 T
ARPP19	0.000333241	-0.368127	0.0182595	FALSE	CD4 T
UPF2	0.00034167	-0.291439	0.0185739	FALSE	CD4 T
IFITM2	0.000352331	1.0207	0.0190039	TRUE	CD4 T
RBPJ	0.000359995	-0.551253	0.0191874	TRUE	CD4 T
UBE2W	0.000361293	-0.233491	0.0191874	FALSE	CD4 T
VPS26B	0.000365399		0.0192574		CD4 T
GINM1	0.000379862	-0.202459	0.0198679	FALSE	CD4 T
PARP11	0.000394813	0.103285	0.0203144	FALSE	CD4 T
PDCD7	0.000394717	-0.279898	0.0203144	FALSE	CD4 T
PRPF38B	0.000397225	-0.533164	0.0203144	TRUE	CD4 T
AC245297.3	0.000414844	-0.403161	0.0207233	FALSE	CD4 T
ARID5A	0.000417227	0.793837	0.0207233	TRUE	CD4 T
KPNA3	0.000415279	-0.215925	0.0207233	FALSE	CD4 T
NDUFA13	0.000413887	-0.775088	0.0207233	TRUE	CD4 T
RBM4B	0.000420586	-0.145408	0.0207409	FALSE	CD4 T
WBP1	0.000426594		0.020888		CD4 T
CD9	0.00043666	-0.302563	0.0210031	FALSE	CD4 T
PPP3CC	0.000435407	0.245794	0.0210031	FALSE	CD4 T
SAMD9L	0.000438072	0.734666	0.0210031	TRUE	CD4 T
IL26	0.000452861		0.0214148		CD4 T
NMI	0.00044993	0.526488	0.0214148	TRUE	CD4 T
MCUB	0.000465644	0.373862	0.0218694	FALSE	CD4 T
S100A6	0.000473441	-0.383211	0.0220854	FALSE	CD4 T
THOC1	0.000480711	-0.223236	0.0222004	FALSE	CD4 T
URI1	0.000482339	-0.18951	0.0222004	FALSE	CD4 T
EMD	0.000486289	0.279305	0.022234	FALSE	CD4 T
C12orf57	0.000495402	-0.329643	0.0225017	FALSE	CD4 T
HBS1L	0.000498685		0.0225027		CD4 T
H3F3B	0.000506072	0.873637	0.0225414	TRUE	CD4 T
KNOP1	0.00050428	-0.246338	0.0225414	FALSE	CD4 T
SUCLG1	0.000522336	0.0252598	0.0231167	FALSE	CD4 T
TGM1	0.000539414		0.0237205		CD4 T
HLA-DQB1	0.000550746	-0.268542	0.0240655	FALSE	CD4 T
MTRNR2L12	0.000562285		0.0244152		CD4 T
GABPB1-AS1	0.000586775	-0.202397	0.0250804	FALSE	CD4 T
GPATCH1	0.000588503	-0.138162	0.0250804	FALSE	CD4 T
SLC35E1	0.000581955	-0.134042	0.0250804	FALSE	CD4 T
AL138963.3	0.000645126		0.0253706		CD4 T
ATAD1	0.000619271	-0.340326	0.0253706	FALSE	CD4 T
CAPZA1	0.000638501	-0.479329	0.0253706	FALSE	CD4 T
CXXC1	0.000650433	0.0922279	0.0253706	FALSE	CD4 T
GLUD1	0.000622063	0.379856	0.0253706	FALSE	CD4 T
GPATCH11	0.000623196	-0.157255	0.0253706	FALSE	CD4 T
HERC5	0.000627156	0.99299	0.0253706	TRUE	CD4 T
PABPN1	0.000645398	-0.352563	0.0253706	FALSE	CD4 T
PDXDC1	0.000647585	0.0372946	0.0253706	FALSE	CD4 T
PLEKHF2	0.000615426		0.0253706		CD4 T
PLEKHO1	0.000618974	-0.22373	0.0253706	FALSE	CD4 T
S100A4	0.000639299	-1.03658	0.0253706	TRUE	CD4 T
SNX27	0.00062422	-0.0651716	0.0253706	FALSE	CD4 T
TAP1	0.000640203	0.960384	0.0253706	TRUE	CD4 T
WASHC1	0.000643581		0.0253706		CD4 T
ZNRF2	0.000660182	-0.189059	0.0256062	FALSE	CD4 T
GTF2H2	0.000670131	-0.291544	0.0257032	FALSE	CD4 T
ZBTB44	0.000668471	-0.282112	0.0257032	FALSE	CD4 T
PCSK7	0.000687398	-0.435389	0.0262199	FALSE	CD4 T
MT-ND4	0.000692264	-1.70796	0.0262446	TRUE	CD4 T
SGTB	0.000695649		0.0262446		CD4 T
KCMF1	0.000706447	-0.171083	0.0265071	FALSE	CD4 T
MATR3.1	0.000710375	0.127237	0.0265104	FALSE	CD4 T
TRIM59	0.00071674	-0.272614	0.0266042	FALSE	CD4 T
DIP2B	0.000732804	0.0413903	0.027055	FALSE	CD4 T
DERL1	0.000753251	0.24215	0.027272	FALSE	CD4 T
JUND	0.000762384	-0.879056	0.027272	TRUE	CD4 T
PANK3	0.000753388	-0.168578	0.027272	FALSE	CD4 T
POLR2G	0.000747751	-0.428443	0.027272	FALSE	CD4 T
TLNRD1	0.000761413		0.027272		CD4 T
TMEM140	0.000759152	0.262893	0.027272	FALSE	CD4 T
FTX	0.000782813	-0.252008	0.0273208	FALSE	CD4 T
HSPA8	0.000783815	1.30625	0.0273208	TRUE	CD4 T
MLKL	0.000780084		0.0273208		CD4 T
OTUD4	0.000772924	0.0120908	0.0273208	FALSE	CD4 T
SAMD9	0.000787491	0.486505	0.0273208	FALSE	CD4 T
WRN	0.000775732	-0.174883	0.0273208	FALSE	CD4 T
ZBTB7A	0.000795296	-0.2801	0.0274536	FALSE	CD4 T
LUC7L3	0.000799945	-0.673477	0.0274767	TRUE	CD4 T
DNAJC17	0.000818266	-0.154954	0.0278291	FALSE	CD4 T
GTPBP4	0.000816127	-0.139485	0.0278291	FALSE	CD4 T
RBM25	0.000827065	-0.373218	0.0279905	FALSE	CD4 T
DNAJA1	0.000833751	0.491288	0.0280791	FALSE	CD4 T
OVCA2	0.000855695		0.0286612		CD4 T
PSMB10	0.000859337	0.678067	0.0286612	TRUE	CD4 T
PARP9	0.000864597	0.485285	0.028698	FALSE	CD4 T
PELI1	0.000868792		0.0286992		CD4 T
ACTR2	0.000879768	-0.52898	0.0289234	TRUE	CD4 T
HNRNPD	0.000890076	-0.447948	0.0291236	FALSE	CD4 T
CSRNP1	0.00091594		0.0293369		CD4 T
IFIT5	0.000912895	0.34111	0.0293369	FALSE	CD4 T
MTMR9	0.00091784	-0.0824619	0.0293369	FALSE	CD4 T
RABGAP1L	0.000910094	0.365818	0.0293369	FALSE	CD4 T
SPG21	0.000912917	-0.0454594	0.0293369	FALSE	CD4 T
AC015912.3	0.000946675		0.0293877		CD4 T
AC245060.5	0.000938788	-0.114786	0.0293877	FALSE	CD4 T
AKAP11	0.000949225	-0.178304	0.0293877	FALSE	CD4 T
OSER1	0.00093231		0.0293877		CD4 T
SMG1	0.000936526	0.327113	0.0293877	FALSE	CD4 T
TLK1	0.000938082	-0.405853	0.0293877	FALSE	CD4 T
TP53BP2	0.000943057		0.0293877		CD4 T
CALM2	0.000984657	-0.422477	0.0303485	FALSE	CD4 T
GLS	0.00100279	-0.399691	0.03077	FALSE	CD4 T
LINC00513	0.00102484	-0.23373	0.0311696	FALSE	CD4 T
NDUFB8	0.00102045	-0.591239	0.0311696	TRUE	CD4 T
SLC30A7	0.00103473		0.0313324		CD4 T
RPL21	0.00106143	-1.39324	0.0320005	TRUE	CD4 T
MRPL57	0.0010663	-0.345155	0.0320074	FALSE	CD4 T
ESRRA	0.00109174	-0.0857786	0.0326294	FALSE	CD4 T
COX5A	0.00110373	0.624544	0.0328454	TRUE	CD4 T
C1orf56	0.00112041	-0.88772	0.0329161	TRUE	CD4 T
CD3G	0.00111271	-0.673474	0.0329161	TRUE	CD4 T
ZNF207	0.00111978	-0.397517	0.0329161	FALSE	CD4 T
CST3	0.00112589	-0.590999	0.0329372	TRUE	CD4 T
SLC16A7	0.00113077	-0.199447	0.0329402	FALSE	CD4 T
LMBR1	0.00115144		0.0331308		CD4 T
MS4A7	0.00115171	-0.269075	0.0331308	FALSE	CD4 T
YTHDF3	0.00115159	-0.0409963	0.0331308	FALSE	CD4 T
KMT2A	0.00116802	-0.386625	0.0334606	FALSE	CD4 T
PTEN	0.00118256	-0.238706	0.0337371	FALSE	CD4 T
PNPT1	0.0012033	0.360972	0.0341877	FALSE	CD4 T
SMCHD1	0.00122628	0.735812	0.0346978	TRUE	CD4 T
HELZ2	0.00124792	0.368712	0.0348265	FALSE	CD4 T
N4BP2L2	0.00125906	-0.765479	0.0348265	TRUE	CD4 T
PDE4B	0.0012575	0.540599	0.0348265	TRUE	CD4 T
PGAM1	0.00124527	0.564642	0.0348265	TRUE	CD4 T
SLC7A5	0.0012611	0.197628	0.0348265	FALSE	CD4 T
TMEM238	0.00124664	-0.274269	0.0348265	FALSE	CD4 T
AC007384.1	0.00127491		0.034981		CD4 T
AL662899.2	0.00127683		0.034981		CD4 T
HCST	0.00129066	-0.70738	0.0351369	TRUE	CD4 T
RPL22L1	0.0012927	0.353555	0.0351369	FALSE	CD4 T
RALY	0.00129879	0.355252	0.0351641	FALSE	CD4 T
PSMA6	0.00130465	0.348375	0.0351847	FALSE	CD4 T
GRN	0.00131461	-0.419664	0.0352399	FALSE	CD4 T
SELENOH	0.0013169	-0.257325	0.0352399	FALSE	CD4 T
BOD1L1	0.00134069	-0.303225	0.0356005	FALSE	CD4 T
PTPN6	0.00133706	-0.268609	0.0356005	FALSE	CD4 T
STK17A	0.00135236	0.719816	0.035656	TRUE	CD4 T
TMEM134	0.00135311	-0.290212	0.035656	FALSE	CD4 T
ABHD14A	0.00138988	-0.207318	0.0360043	FALSE	CD4 T
AFG3L2	0.00138529	-0.125989	0.0360043	FALSE	CD4 T
EIF5B	0.00138725	-0.41193	0.0360043	FALSE	CD4 T
HLA-DRA	0.0013924	-2.0111	0.0360043	TRUE	CD4 T
PSMD14	0.0013905	-0.284287	0.0360043	FALSE	CD4 T
NFE2L1	0.0013977	0.05156	0.0360064	FALSE	CD4 T
DZIP3	0.00140908	-0.128268	0.0360712	FALSE	CD4 T
FCGRT	0.00141193	-0.273134	0.0360712	FALSE	CD4 T
TAOK1	0.00141589	1.6192	0.0360712	TRUE	CD4 T
MFSD14A	0.00142813		0.0361597		CD4 T
UBE2L6	0.00142984	0.896172	0.0361597	TRUE	CD4 T
TESC	0.00148156	-0.150489	0.0373309	FALSE	CD4 T
ATF7IP2	0.00149813	-0.251881	0.0373398	FALSE	CD4 T
NOTCH2NL	0.00148969	-0.137232	0.0373398	FALSE	CD4 T
UBE2S	0.00149409	-0.230993	0.0373398	FALSE	CD4 T
SLC33A1	0.00150452	-0.288481	0.037364	FALSE	CD4 T
DYNC1I2	0.00152409	-0.259273	0.0375798	FALSE	CD4 T
ECI1	0.00151941	-0.188745	0.0375798	FALSE	CD4 T
DCTN1	0.00154543	0.0225075	0.0379493	FALSE	CD4 T
HAPLN3	0.00156078	0.151842	0.0379493	FALSE	CD4 T
R3HCC1L	0.00156107	-0.0103742	0.0379493	FALSE	CD4 T
RAB30-AS1	0.00155403	-0.13477	0.0379493	FALSE	CD4 T
ALDH2	0.00157058	-0.146667	0.0379558	FALSE	CD4 T
IFIT2	0.00157233	1.08616	0.0379558	TRUE	CD4 T
PCGF5	0.00158097	0.447448	0.0380315	FALSE	CD4 T
C1D	0.00163446	-0.296032	0.0380363	FALSE	CD4 T
C1orf35	0.00158735	-0.12265	0.0380363	FALSE	CD4 T
CHMP6	0.00166659	0.0114636	0.0380363	FALSE	CD4 T
COA6	0.00165352	0.145616	0.0380363	FALSE	CD4 T
EIF3E	0.00160039	-0.410121	0.0380363	FALSE	CD4 T
KEAP1	0.00166932		0.0380363		CD4 T
PATL2	0.00163126		0.0380363		CD4 T
PCOLCE	0.00161507	-0.0702504	0.0380363	FALSE	CD4 T
POGLUT1	0.00163785	-0.169818	0.0380363	FALSE	CD4 T
POU2F2	0.00166531	-0.203647	0.0380363	FALSE	CD4 T
RCC2	0.00165479	-0.133974	0.0380363	FALSE	CD4 T
RNF213	0.0016274	0.813737	0.0380363	TRUE	CD4 T
RORA	0.00159592	-0.33614	0.0380363	FALSE	CD4 T
SCOC	0.0016466	-0.172192	0.0380363	FALSE	CD4 T
SIDT1	0.00164987		0.0380363		CD4 T
YBEY	0.0016465	-0.138677	0.0380363	FALSE	CD4 T
TNFAIP3	0.00168191	0.597882	0.0381971	TRUE	CD4 T
MED19	0.00168767	-0.17865	0.0382022	FALSE	CD4 T
AGO3	0.00170699	-0.184396	0.0383879	FALSE	CD4 T
C17orf49	0.00170181	0.243134	0.0383879	FALSE	CD4 T
ITPR2	0.00172167	0.00216821	0.0385922	FALSE	CD4 T
RAP2B	0.00172798	-0.204908	0.0386084	FALSE	CD4 T
ATP5MPL	0.00174827	-0.46551	0.0389357	FALSE	CD4 T
SYNJ2	0.00175753	-0.0944324	0.0390161	FALSE	CD4 T
SOD2	0.00177187	0.398149	0.0392082	FALSE	CD4 T
DHRSX	0.00178358		0.0392161		CD4 T
TIMMDC1	0.00178171		0.0392161		CD4 T
TOR3A	0.00180289	0.0955286	0.0395147	FALSE	CD4 T
PPM1K	0.00181017	0.421254	0.0395488	FALSE	CD4 T
PHLDA3	0.00182923	-0.0966414	0.0398392	FALSE	CD4 T
CKLF	0.00183903	-0.710862	0.0399267	TRUE	CD4 T
IGFBP3	0.00186024		0.0400715		CD4 T
THAP5	0.0018626	-0.234346	0.0400715	FALSE	CD4 T
WASHC2A	0.00186311	-0.011102	0.0400715	FALSE	CD4 T
KRR1	0.0018726	-0.308441	0.0401505	FALSE	CD4 T
AC114760.2	0.00190722	-0.201065	0.0404277	FALSE	CD4 T
ATP6V0C	0.00190895	0.596447	0.0404277	TRUE	CD4 T
KIFAP3	0.00190613	-0.0173836	0.0404277	FALSE	CD4 T
SNTB2	0.00189838	-0.111099	0.0404277	FALSE	CD4 T
MAT2B	0.00191838	0.488131	0.0405029	FALSE	CD4 T
CFLAR	0.00192476	0.366242	0.0405137	FALSE	CD4 T
G3BP1	0.00196936	-0.388686	0.0413266	FALSE	CD4 T
LINC00909	0.00197888	-0.130779	0.0414005	FALSE	CD4 T
NDUFA4	0.0019924	-0.422136	0.0415576	FALSE	CD4 T
BCL2L14	0.00201197		0.0418393		CD4 T
ACBD3	0.00203977	-0.208764	0.0418982	FALSE	CD4 T
CHRM3-AS2	0.00203173	-0.31276	0.0418982	FALSE	CD4 T
CSNK1A1	0.00204192	-0.35225	0.0418982	FALSE	CD4 T
MT2A	0.00205121	1.48537	0.0418982	TRUE	CD4 T
POM121	0.00204573	-0.199998	0.0418982	FALSE	CD4 T
SNX10	0.00204421	-0.324467	0.0418982	FALSE	CD4 T
COPS8	0.00206124	-0.0863995	0.0419787	FALSE	CD4 T
ARGLU1	0.00207145	-0.55375	0.0420625	TRUE	CD4 T
CHP1	0.00212742	-0.108177	0.0430001	FALSE	CD4 T
SENP5	0.00213008	-0.183886	0.0430001	FALSE	CD4 T
GFOD2	0.00214175	-0.130761	0.0431097	FALSE	CD4 T
SP100	0.00215415	0.811426	0.0432333	TRUE	CD4 T
FAM89B	0.00216836	-0.353487	0.0433923	FALSE	CD4 T
AC118549.1	0.00219849	0.0764563	0.0438144	FALSE	CD4 T
PCED1B	0.00220214	0.255746	0.0438144	FALSE	CD4 T
SORBS3	0.00221795		0.0440022		CD4 T
LINC01116	0.00224022	-0.184246	0.0440641	FALSE	CD4 T
LYZ	0.0022375	-0.989672	0.0440641	TRUE	CD4 T
ZNF720	0.00223529	0.013604	0.0440641	FALSE	CD4 T
GNG5	0.00225422	0.645247	0.0442134	TRUE	CD4 T
LGALS8	0.00229495	0.234323	0.0447579	FALSE	CD4 T
RNPC3	0.00229251	-0.182627	0.0447579	FALSE	CD4 T
MTRNR2L8	0.00230562		0.0448395		CD4 T
CCR2	0.00232883	-0.238591	0.0451637	FALSE	CD4 T
ATM	0.00233861	-0.250218	0.0452106	FALSE	CD4 T
CPEB4	0.00234435	-0.104156	0.0452106	FALSE	CD4 T
DCAF11	0.00236878	0.0452674	0.0455545	FALSE	CD4 T
RPL27	0.00238841	-0.495572	0.0458043	FALSE	CD4 T
CAPG	0.0024273	-0.68969	0.0464212	TRUE	CD4 T
AC022916.1	0.00249123	0.0236672	0.0466886	FALSE	CD4 T
ALYREF	0.00251059	-0.182488	0.0466886	FALSE	CD4 T
B4GALT1	0.00251812	-0.242408	0.0466886	FALSE	CD4 T
BDP1	0.00250807	-0.234014	0.0466886	FALSE	CD4 T
FLOT1	0.00251494	0.410385	0.0466886	FALSE	CD4 T
MRFAP1	0.0024789	0.284608	0.0466886	FALSE	CD4 T
NMT2	0.00252243	-0.126344	0.0466886	FALSE	CD4 T
OCIAD2	0.00252039	0.519411	0.0466886	TRUE	CD4 T
RGS2	0.00252095		0.0466886		CD4 T
ROGDI	0.00247208	-0.139079	0.0466886	FALSE	CD4 T
TINF2	0.00249772	0.193408	0.0466886	FALSE	CD4 T
TRAF4	0.00245043	-0.02362	0.0466886	FALSE	CD4 T
NARF	0.00253182	0.275652	0.0467371	FALSE	CD4 T
MAP3K8	0.00255549		0.0470325		CD4 T
MIEN1	0.00256144	-0.229534	0.0470325	FALSE	CD4 T
LINC00662	0.00258589	-0.128742	0.0472302	FALSE	CD4 T
RSL24D1	0.00258182	-0.370515	0.0472302	FALSE	CD4 T
DNAJC9	0.00259944	0.109154	0.047339	FALSE	CD4 T
OASL	0.00261242	0.79135	0.047339	TRUE	CD4 T
ZFP36	0.00260881	1.3817	0.047339	TRUE	CD4 T
AC010618.3	0.00262821	-0.113054	0.0474261	FALSE	CD4 T
RIPK2	0.00263097		0.0474261		CD4 T
ANP32E	0.00266263	-0.350309	0.0478114	FALSE	CD4 T
CMC1	0.00266619	-0.00709351	0.0478114	FALSE	CD4 T
FAM20B	0.00271963	-0.130394	0.0486434	FALSE	CD4 T
COPG1	0.00272796		0.0486663		CD4 T
AL133415.1	0.00275795		0.0490744		CD4 T
ARPC5	0.00278971	-0.38613	0.0491003	FALSE	CD4 T
CNPY2	0.00279496	-0.258042	0.0491003	FALSE	CD4 T
PDE7A	0.00277154	-0.231139	0.0491003	FALSE	CD4 T
RNF149	0.00277823	0.461102	0.0491003	FALSE	CD4 T
SPTLC2	0.00278427	0.10673	0.0491003	FALSE	CD4 T
IFIT1	0.00280414	1.20237	0.0491365	TRUE	CD4 T
ANXA1	0.00285779	0.734887	0.0499499	TRUE	CD4 T
SLC11A1	0.00286755	-0.196075	0.0499939	FALSE	CD4 T
TTC7A	0.00289893	-0.0716203	0.0504136	FALSE	CD4 T
AMBRA1	0.00298447		0.0506323		CD4 T
ANKRD11	0.00299951	-0.433314	0.0506323	FALSE	CD4 T
ANXA4	0.00298657	0.0962056	0.0506323	FALSE	CD4 T
BZW1	0.00296775	-0.313122	0.0506323	FALSE	CD4 T
C16orf54	0.00299538	-0.24773	0.0506323	FALSE	CD4 T
DDX6	0.00299682	-0.285313	0.0506323	FALSE	CD4 T
FBP1	0.00296216	-0.148272	0.0506323	FALSE	CD4 T
HMGXB4	0.00296644	-0.0905169	0.0506323	FALSE	CD4 T
IFI35	0.00298168	0.627577	0.0506323	TRUE	CD4 T
LFNG	0.00296067	-0.220188	0.0506323	FALSE	CD4 T
OAS1	0.00295435	0.870156	0.0506323	TRUE	CD4 T
SHPRH	0.00292932	-0.156248	0.0506323	FALSE	CD4 T
HIVEP2	0.00305448	0.22119	0.051211	FALSE	CD4 T
PCF11	0.00305605	-0.0812268	0.051211	FALSE	CD4 T
RNF216	0.00304652	0.0854678	0.051211	FALSE	CD4 T
GALNT1	0.00307706	-0.184934	0.051314	FALSE	CD4 T
RNF10	0.00307228	0.223	0.051314	FALSE	CD4 T
AP001610.1	0.00319174		0.0524101		CD4 T
C6orf48	0.00317531	-0.215747	0.0524101	FALSE	CD4 T
COMMD7	0.00321111	-0.362051	0.0524101	FALSE	CD4 T
DDX52	0.00319227	-0.204804	0.0524101	FALSE	CD4 T
GZMH	0.0031702	-0.132373	0.0524101	FALSE	CD4 T
HPS3	0.00317451	-0.0500423	0.0524101	FALSE	CD4 T
IFITM3	0.00321096	1.61681	0.0524101	TRUE	CD4 T
LCP2	0.00320915	0.436543	0.0524101	FALSE	CD4 T
PARP10	0.00315255	0.502719	0.0524101	TRUE	CD4 T
APOC1	0.00326174	-2.00133	0.0527889	TRUE	CD4 T
KLF13	0.0032631	-0.243646	0.0527889	FALSE	CD4 T
NUP205	0.00328444		0.0527889		CD4 T
PSMB5	0.00327835	-0.0208887	0.0527889	FALSE	CD4 T
RPL9	0.00326673	-0.45303	0.0527889	FALSE	CD4 T
UBE2M	0.00327309	-0.194317	0.0527889	FALSE	CD4 T
ZMAT2	0.00328784	-0.0872687	0.0527889	FALSE	CD4 T
ELOC	0.00329798	0.0120479	0.0528288	FALSE	CD4 T
ARMCX6	0.00334055	0.00578063	0.0531409	FALSE	CD4 T
PI4K2B	0.00334002		0.0531409		CD4 T
XAF1	0.00332941	0.811623	0.0531409	TRUE	CD4 T
AC004687.1	0.00335877	-0.66611	0.0533079	TRUE	CD4 T
PNN	0.003369	-0.370548	0.0533476	FALSE	CD4 T
KIAA0391	0.00338325		0.0533625		CD4 T
SLC39A10	0.0033854	-0.261437	0.0533625	FALSE	CD4 T
LRRC75A	0.00340348	-0.178649	0.0535253	FALSE	CD4 T
FMR1	0.00346678	0.0458384	0.0543178	FALSE	CD4 T
SMU1	0.00346961	-0.245851	0.0543178	FALSE	CD4 T
RASGRP3	0.00348515		0.0544377		CD4 T
RABL6	0.00349733	0.0421999	0.0545047	FALSE	CD4 T
SF3A2	0.00350583	0.232784	0.0545141	FALSE	CD4 T
PLPP1	0.00353347		0.0548204		CD4 T
BCLAF3	0.00354315	-0.129071	0.0548473	FALSE	CD4 T
LLPH	0.00356748	-0.233181	0.0550366	FALSE	CD4 T
SETD3	0.00357132		0.0550366		CD4 T
RBM28	0.003628	-0.170758	0.0557855	FALSE	CD4 T
INTS6	0.00363943	-0.267662	0.0558369	FALSE	CD4 T
ACTL6A	0.00367419	-0.206007	0.0562452	FALSE	CD4 T
ATP5S	0.00368857	0.0447742	0.0563371	FALSE	CD4 T
IL2RG	0.00370467	-0.350568	0.0563371	FALSE	CD4 T
ZGPAT	0.00370152		0.0563371		CD4 T
PRKAG2	0.00371372	0.157709	0.0563505	FALSE	CD4 T
C19orf66	0.00374895	0.818677	0.0567604	TRUE	CD4 T
LINC01871	0.00378943	-0.378594	0.0572283	FALSE	CD4 T
OPTN	0.00379643	0.482185	0.0572283	FALSE	CD4 T
SSBP4	0.00380766	-0.264571	0.0572726	FALSE	CD4 T
CCDC66	0.00384211	-0.294773	0.0572914	FALSE	CD4 T
RPL7A	0.00383919	0.757792	0.0572914	TRUE	CD4 T
TLR1	0.00383991		0.0572914		CD4 T
UBXN7	0.00383329	-0.0718067	0.0572914	FALSE	CD4 T
AC005070.3	0.00387794	-0.138989	0.0573968	FALSE	CD4 T
GNAS	0.00386791	-0.421585	0.0573968	FALSE	CD4 T
LTA4H	0.00388243	-0.282831	0.0573968	FALSE	CD4 T
XPNPEP1	0.00387868		0.0573968		CD4 T
LSG1	0.00389368	-0.135165	0.0574401	FALSE	CD4 T
INPP4A	0.00391612	-0.18992	0.0576479	FALSE	CD4 T
PTPN22	0.00393986	-0.296533	0.0578741	FALSE	CD4 T
PNISR	0.00396543	-0.612854	0.0580028	TRUE	CD4 T
RPUSD3	0.00396438		0.0580028		CD4 T
BAG1	0.00402299	0.344747	0.0585023	FALSE	CD4 T
DHX58	0.00401189	0.210992	0.0585023	FALSE	CD4 T
TCF7L2	0.004025	-0.132954	0.0585023	FALSE	CD4 T
TREX1	0.0040502		0.0587449		CD4 T
ZFAND2B	0.00407623	-0.0398141	0.0589986	FALSE	CD4 T
IFRD1	0.00410023	0.170432	0.0592218	FALSE	CD4 T
BTF3	0.00412495	0.384626	0.0594544	FALSE	CD4 T
NOD1	0.00413983		0.0595446		CD4 T
CDC40	0.00415956	0.0319575	0.0595801	FALSE	CD4 T
DDX60	0.00415263	0.340415	0.0595801	FALSE	CD4 T
EFHD2	0.00420849	-0.323357	0.0599081	FALSE	CD4 T
SYAP1	0.00420663	-0.185132	0.0599081	FALSE	CD4 T
TNIP2	0.00420405	0.237209	0.0599081	FALSE	CD4 T
CSNK2A1	0.00426275	-0.145719	0.0600613	FALSE	CD4 T
GMDS	0.0042616		0.0600613		CD4 T
LPCAT1	0.00425048		0.0600613		CD4 T
SMIM30	0.0042484	-0.235185	0.0600613	FALSE	CD4 T
USP3	0.0042347	0.204144	0.0600613	FALSE	CD4 T
PDE4DIP	0.00428321	0.224852	0.0602267	FALSE	CD4 T
PLEKHM2	0.00429206		0.0602284		CD4 T
NCOR2	0.00433009	-0.0994809	0.060516	FALSE	CD4 T
PAF1	0.00432975		0.060516		CD4 T
LAGE3	0.00435428	-0.248232	0.0607312	FALSE	CD4 T
DLST	0.00437403		0.0608836		CD4 T
PPAN	0.0044024	-0.2048	0.0611553	FALSE	CD4 T
TM9SF4	0.00442421	0.0322527	0.0613348	FALSE	CD4 T
GADD45B	0.00449852	0.814221	0.06224	TRUE	CD4 T
TMEM167A	0.00451055	-0.340653	0.0622817	FALSE	CD4 T
AL118516.1	0.0046167		0.0631236		CD4 T
DGAT1	0.00461724	-0.158067	0.0631236	FALSE	CD4 T
IL12RB2	0.00459895		0.0631236		CD4 T
SGSM3	0.00461537	-0.117209	0.0631236	FALSE	CD4 T
TGOLN2	0.00458397	-0.234691	0.0631236	FALSE	CD4 T
HSH2D	0.00463073	0.471486	0.0631829	FALSE	CD4 T
FAM114A2	0.00470692	-0.12263	0.0639696	FALSE	CD4 T
HMGN4	0.00469768	0.292459	0.0639696	FALSE	CD4 T
UNC93B1	0.00472656	0.0514227	0.0641103	FALSE	CD4 T
BISPR	0.00481056	0.19136	0.0642401	FALSE	CD4 T
BTBD7	0.00478879	-0.102355	0.0642401	FALSE	CD4 T
GOLGA8B	0.00480036	-0.118991	0.0642401	FALSE	CD4 T
IFIH1	0.00480961	0.490229	0.0642401	FALSE	CD4 T
LAP3	0.00475718	0.512876	0.0642401	TRUE	CD4 T
NUP107	0.00478043	-0.140013	0.0642401	FALSE	CD4 T
PURA	0.00478396	-0.383757	0.0642401	FALSE	CD4 T
UBR4	0.00477983	0.0929517	0.0642401	FALSE	CD4 T
APOE	0.0050101	-1.12357	0.0653132	TRUE	CD4 T
CSRP1	0.00502872		0.0653132		CD4 T
DHFR2	0.00495643	-0.101324	0.0653132	FALSE	CD4 T
GNAI3	0.00497196	-0.270616	0.0653132	FALSE	CD4 T
GPATCH4	0.00490738	-0.0465782	0.0653132	FALSE	CD4 T
HNRNPA1	0.00503477	0.589479	0.0653132	TRUE	CD4 T
LACTB	0.00492982	0.111429	0.0653132	FALSE	CD4 T
MAST4	0.00497087	0.202023	0.0653132	FALSE	CD4 T
PARP12	0.00492115	0.465082	0.0653132	FALSE	CD4 T
PGP	0.00502037	-0.223173	0.0653132	FALSE	CD4 T
PTAR1	0.00497991	-0.224402	0.0653132	FALSE	CD4 T
SMCO4	0.00503441	-0.122644	0.0653132	FALSE	CD4 T
SYNE2	0.00504229	0.378318	0.0653132	FALSE	CD4 T
TMEM183A	0.00500048	0.0313699	0.0653132	FALSE	CD4 T
VDAC1	0.0050269	-0.299922	0.0653132	FALSE	CD4 T
ZNF721	0.00493758	-0.00461757	0.0653132	FALSE	CD4 T
OGG1	0.00505181	-0.128564	0.0653141	FALSE	CD4 T
CD3D	0.00508048	-0.573135	0.0654007	TRUE	CD4 T
COX14	0.00508693	0.15199	0.0654007	FALSE	CD4 T
TPM1	0.00508369	-0.112287	0.0654007	FALSE	CD4 T
RWDD3	0.00512567		0.0657763		CD4 T
CHST7	0.00513724	0.00208328	0.0658024	FALSE	CD4 T
BCL7C	0.0051751	-0.235306	0.0661646	FALSE	CD4 T
IRF5	0.00525759		0.0670136		CD4 T
LMF2	0.00526092	-0.0705091	0.0670136	FALSE	CD4 T
PPP3CA	0.00530511	-0.209829	0.0674521	FALSE	CD4 T
RAD51D	0.00535252	-0.114431	0.0679298	FALSE	CD4 T
NR4A2	0.00539148		0.0682987		CD4 T
FTL	0.00543342	-1.27911	0.0687039	TRUE	CD4 T
EMC10	0.00547209	-0.0816175	0.0689403	FALSE	CD4 T
UQCRFS1	0.00547181	0.164361	0.0689403	FALSE	CD4 T
C1QA	0.00555525	-0.948092	0.0691053	TRUE	CD4 T
CD46	0.00550718	-0.0751612	0.0691053	FALSE	CD4 T
CSGALNACT1	0.00554591		0.0691053		CD4 T
FBXW4	0.00554	-0.0961697	0.0691053	FALSE	CD4 T
IFNAR2	0.00554044	-0.174383	0.0691053	FALSE	CD4 T
RSAD2	0.00550012	1.13071	0.0691053	TRUE	CD4 T
SPAST	0.00554128	-0.12849	0.0691053	FALSE	CD4 T
N4BP2	0.00559423	-0.216517	0.0694651	FALSE	CD4 T
CYTIP	0.00567352	0.506274	0.0703231	TRUE	CD4 T
SYNC	0.00569563	-0.216082	0.0704706	FALSE	CD4 T
C12orf45	0.00572973	-0.180539	0.0705135	FALSE	CD4 T
ECE1	0.0057247	0.222557	0.0705135	FALSE	CD4 T
LUZP1	0.0057182	0.134961	0.0705135	FALSE	CD4 T
NUP37	0.00574379	-0.162878	0.0705607	FALSE	CD4 T
CTSZ	0.00577162	-0.287931	0.0707766	FALSE	CD4 T
ATP5MC1	0.00579714	-0.484266	0.070838	FALSE	CD4 T
HLA-DQA1	0.00579412	-0.137248	0.070838	FALSE	CD4 T
GNPTAB	0.00582264	-0.111547	0.0710238	FALSE	CD4 T
ARMH1	0.00587438		0.0715286		CD4 T
METTL16	0.00590077	-0.116513	0.0715974	FALSE	CD4 T
PM20D2	0.00589396	-0.114555	0.0715974	FALSE	CD4 T
LRRFIP2	0.00594489		0.07189		CD4 T
UCP2	0.00594572	-0.408789	0.07189	FALSE	CD4 T
PSMB8	0.00597845	0.476746	0.0721595	FALSE	CD4 T
TNFSF12	0.00599812	-0.220553	0.0722706	FALSE	CD4 T
PLSCR1	0.00600894	0.884546	0.0722748	TRUE	CD4 T
BRMS1	0.00606733	-0.233777	0.0727237	FALSE	CD4 T
YPEL5	0.00606458	0.24676	0.0727237	FALSE	CD4 T
LARS2	0.00608888	-0.106932	0.0727294	FALSE	CD4 T
MACF1	0.00608473	-0.0313284	0.0727294	FALSE	CD4 T
SH2D3A	0.00610079	-0.167682	0.0727459	FALSE	CD4 T
CEP164	0.00615682	-0.0395374	0.0732874	FALSE	CD4 T
CORO7	0.00619926	-0.191844	0.073424	FALSE	CD4 T
NDUFS7	0.00618826	-0.286155	0.073424	FALSE	CD4 T
TAF10	0.0062002	-0.255159	0.073424	FALSE	CD4 T
TLN1	0.00623504	-0.292601	0.0737101	FALSE	CD4 T
ALG3	0.00630469		0.0739715		CD4 T
LUC7L	0.00628384	0.0216616	0.0739715	FALSE	CD4 T
SAMD1	0.00629779	-0.156943	0.0739715	FALSE	CD4 T
SLC9A9	0.00626894	-0.0564913	0.0739715	FALSE	CD4 T
TRIM65	0.00631072	-0.0197395	0.0739715	FALSE	CD4 T
EXOSC5	0.0063353	0.0444014	0.0740083	FALSE	CD4 T
PIGBOS1	0.00632542		0.0740083		CD4 T
ITM2A	0.00637425	-0.425033	0.0742443	FALSE	CD4 T
TFRC	0.00637701	-0.148858	0.0742443	FALSE	CD4 T
RNF168	0.00641934	-0.063079	0.0743793	FALSE	CD4 T
RPS13	0.00641399	0.608628	0.0743793	TRUE	CD4 T
YPEL3	0.00642092	-0.160489	0.0743793	FALSE	CD4 T
SRSF6	0.00643179	-0.180208	0.0743803	FALSE	CD4 T
CHRNB1	0.0064429		0.0743843		CD4 T
PLK3	0.00647483	-0.0196306	0.0745037	FALSE	CD4 T
RAB2A	0.00646417	0.206315	0.0745037	FALSE	CD4 T
DCAF8	0.00652064	-0.075191	0.0747575	FALSE	CD4 T
LAX1	0.00651267	0.0812163	0.0747575	FALSE	CD4 T
TM2D2	0.00652937		0.0747575		CD4 T
ANK3	0.00654541	0.209366	0.074817	FALSE	CD4 T
SOD1	0.00655681	0.529089	0.0748235	TRUE	CD4 T
DAPK3	0.00659373	-0.0933875	0.0751207	FALSE	CD4 T
PPID	0.00661427	-0.0322524	0.0751545	FALSE	CD4 T
RMDN3	0.00662935		0.0751545		CD4 T
TNRC6B	0.00662209	-0.319742	0.0751545	FALSE	CD4 T
CD63	0.00666209	-0.358129	0.0753799	FALSE	CD4 T
MTX1	0.00667108	-0.178453	0.0753799	FALSE	CD4 T
ARL3	0.00672064	-0.174444	0.0756922	FALSE	CD4 T
FBXO9	0.0067178	-0.0920009	0.0756922	FALSE	CD4 T
KMT5B	0.00675037	-0.158371	0.0759032	FALSE	CD4 T
PSTPIP1	0.00680543	-0.191727	0.0763979	FALSE	CD4 T
ESS2	0.00683052	-0.0485989	0.0764486	FALSE	CD4 T
PGGT1B	0.00688746	-0.128273	0.0764486	FALSE	CD4 T
PHLDA1	0.00685534	0.0486517	0.0764486	FALSE	CD4 T
RGS1	0.00687253	0.809428	0.0764486	TRUE	CD4 T
RPSA	0.00685923	0.00114845	0.0764486	FALSE	CD4 T
SIN3B	0.00688128		0.0764486		CD4 T
TTC14	0.00686112	-0.314552	0.0764486	FALSE	CD4 T
STRIP1	0.00692455		0.0767369		CD4 T
NHLRC3	0.00696074	-0.174855	0.0770083	FALSE	CD4 T
ZDHHC2	0.00697135	-0.113331	0.0770083	FALSE	CD4 T
ABHD12	0.00709829		0.0772723		CD4 T
AC074117.1	0.00710698	-0.0810804	0.0772723	FALSE	CD4 T
AL359220.1	0.007121	-0.125109	0.0772723	FALSE	CD4 T
ARID1B	0.00705227	-0.288267	0.0772723	FALSE	CD4 T
DCAF1	0.0070972	-0.0678904	0.0772723	FALSE	CD4 T
FAM107B	0.0071349	-0.38096	0.0772723	FALSE	CD4 T
FAM215B	0.00711485	-0.0213681	0.0772723	FALSE	CD4 T
GABPB1	0.00702214	0.0130356	0.0772723	FALSE	CD4 T
GRK3	0.00713721	-0.0959693	0.0772723	FALSE	CD4 T
GSTP1	0.00701115	-0.201187	0.0772723	FALSE	CD4 T
HNRNPF	0.0070443	0.372558	0.0772723	FALSE	CD4 T
PLPP5	0.00714075	0.173211	0.0772723	FALSE	CD4 T
RAB22A	0.00711613	-0.206192	0.0772723	FALSE	CD4 T
ALKBH6	0.00717465	0.0213687	0.0772758	FALSE	CD4 T
RAB24	0.00716668	0.162492	0.0772758	FALSE	CD4 T
TRIM11	0.0071668	-0.0188359	0.0772758	FALSE	CD4 T
HLA-C	0.00733753	1.30976	0.078907	TRUE	CD4 T
CYP27A1	0.00741802	-0.0724943	0.0791561	FALSE	CD4 T
FXR1	0.00738888	-0.104799	0.0791561	FALSE	CD4 T
NUPR1	0.00741235	-0.124963	0.0791561	FALSE	CD4 T
TUSC2	0.00738692	0.0318733	0.0791561	FALSE	CD4 T
ZYX	0.00739671	0.31193	0.0791561	FALSE	CD4 T
CUEDC2	0.00744476	0.15375	0.0791967	FALSE	CD4 T
ZNF688	0.00743683		0.0791967		CD4 T
BST2	0.00746376	0.659167	0.0792141	TRUE	CD4 T
TRIM52	0.00746935	-0.168667	0.0792141	FALSE	CD4 T
ZNFX1	0.00749218	0.40721	0.0793343	FALSE	CD4 T
DENND1B	0.00754329	-4.94873e-05	0.0797532	FALSE	CD4 T
CBX7	0.00761059	-0.131814	0.08017	FALSE	CD4 T
MRPL14	0.00762916	-0.0322713	0.08017	FALSE	CD4 T
RPL14	0.00760027	0.308315	0.08017	FALSE	CD4 T
VAMP8	0.00762598	-0.327761	0.08017	FALSE	CD4 T
CBX3	0.0076792	-0.28714	0.080209	FALSE	CD4 T
GNB2	0.00765838	0.385072	0.080209	FALSE	CD4 T
NCF2	0.00764657	-0.129786	0.080209	FALSE	CD4 T
SRSF3	0.00767934	-0.456411	0.080209	FALSE	CD4 T
PMS1	0.00772082		0.0805204		CD4 T
C16orf72	0.00778288	-0.312669	0.0805655	FALSE	CD4 T
C6orf62	0.00776866	-0.333272	0.0805655	FALSE	CD4 T
GOLIM4	0.00776886	-0.0972379	0.0805655	FALSE	CD4 T
MRPL41	0.00778349	-0.268741	0.0805655	FALSE	CD4 T
ZCRB1	0.00778174	-0.111835	0.0805655	FALSE	CD4 T
HM13	0.0078192	0.349095	0.080814	FALSE	CD4 T
TAF8	0.00783211		0.0808264		CD4 T
AKAP17A	0.00790592	0.0557235	0.0811033	FALSE	CD4 T
COQ10B	0.00788343	-0.176448	0.0811033	FALSE	CD4 T
MARCO	0.00790213	-0.335992	0.0811033	FALSE	CD4 T
P2RY8	0.0078899	0.246124	0.0811033	FALSE	CD4 T
FAR1	0.00792721	-0.123811	0.081201	FALSE	CD4 T
ARIH2	0.00800037	0.237827	0.0814417	FALSE	CD4 T
CXorf40B	0.00800969		0.0814417		CD4 T
SCML4	0.00799599	0.244978	0.0814417	FALSE	CD4 T
SPATA13	0.0079824	-0.0578929	0.0814417	FALSE	CD4 T
TMEM259	0.00797846	-0.241715	0.0814417	FALSE	CD4 T
HEBP2	0.00802959	-0.20448	0.081524	FALSE	CD4 T
GADD45GIP1	0.00807379	-0.390208	0.0818523	FALSE	CD4 T
ZNF493	0.00809166	-0.127046	0.0819132	FALSE	CD4 T
BLOC1S4	0.00814692	0.180563	0.081963	FALSE	CD4 T
IL15	0.00814846		0.081963		CD4 T
NDUFA6	0.00816781	-0.00564634	0.081963	FALSE	CD4 T
NFKBIB	0.00816593	0.00978581	0.081963	FALSE	CD4 T
TMEM200A	0.00812885		0.081963		CD4 T
USP42	0.0081251		0.081963		CD4 T
INTS12	0.00818945		0.082061		CD4 T
PMF1	0.00828341	-0.198536	0.0828821	FALSE	CD4 T
IL10RB	0.00829704		0.0828984		CD4 T
MFSD8	0.00831522	-0.176502	0.0829599	FALSE	CD4 T
CNPY3	0.00839303	0.218063	0.083495	FALSE	CD4 T
PHF14	0.00839202	-0.287459	0.083495	FALSE	CD4 T
CCDC88B	0.00840927	-0.0532372	0.0835041	FALSE	CD4 T
SEC22B	0.00841814	-0.239007	0.0835041	FALSE	CD4 T
CBR4	0.00844625	-0.128867	0.0836627	FALSE	CD4 T
ACTN4	0.00852228	-0.294657	0.0842949	FALSE	CD4 T
DCAF17	0.00862737	-0.0740197	0.0852122	FALSE	CD4 T
SEC11A	0.00866653	-0.353928	0.0854768	FALSE	CD4 T
MAP1LC3B	0.00875527	0.381565	0.0862288	FALSE	CD4 T
APBB1	0.00877525		0.0863024		CD4 T
RWDD4	0.00884013	-0.200792	0.0868169	FALSE	CD4 T
DNAJC25-GNG10	0.00889325		0.0869674		CD4 T
GPBP1	0.0088737	0.327516	0.0869674	FALSE	CD4 T
MRC1	0.00888857	-0.136056	0.0869674	FALSE	CD4 T
INO80D	0.00892794	-0.0485041	0.0871441	FALSE	CD4 T
NUB1	0.00893657	0.343301	0.0871441	FALSE	CD4 T
HLA-DPB1	0.00901481	-0.737173	0.0877831	TRUE	CD4 T
RAC2	0.00904774	0.349152	0.0879797	FALSE	CD4 T
ARHGAP30	0.00906124	-0.337549	0.0879871	FALSE	CD4 T
CTDNEP1	0.00908294	-0.241145	0.0880739	FALSE	CD4 T
ATG13	0.00910373	0.0489338	0.0881006	FALSE	CD4 T
MRFAP1L1	0.00911121	0.199092	0.0881006	FALSE	CD4 T
LIN52	0.00915247		0.0883758		CD4 T
ACSL3	0.00920042		0.0885909		CD4 T
MAFF	0.00918939		0.0885909		CD4 T
NCDN	0.00923152		0.0887461		CD4 T
RNPEP	0.00924224		0.0887461		CD4 T
ZNF410	0.00934919		0.0896483		CD4 T
ATRIP	0.00939558	0.182687	0.0897648	FALSE	CD4 T
NDUFB9	0.00940034	0.0785116	0.0897648	FALSE	CD4 T
PHYKPL	0.00939008	0.178199	0.0897648	FALSE	CD4 T
CUL5	0.00946639	-0.0483125	0.0901794	FALSE	CD4 T
PPP1R35	0.00946989	-0.181263	0.0901794	FALSE	CD4 T
HLA-DRB1	0.0095069	-1.30868	0.090203	TRUE	CD4 T
PARP14	0.00951842	0.338406	0.090203	FALSE	CD4 T
PRR13	0.00951129	0.405936	0.090203	FALSE	CD4 T
ZFYVE21	0.00952462	0.0125986	0.090203	FALSE	CD4 T
PTPN12	0.00956814	-0.122849	0.090491	FALSE	CD4 T
GPR174	0.00959692	-0.38548	0.0905152	FALSE	CD4 T
PASK	0.00959069	0.171252	0.0905152	FALSE	CD4 T
MAP2K4	0.00966088	-0.0842322	0.0909941	FALSE	CD4 T
PRDX1	0.00968695	-0.400652	0.0911021	FALSE	CD4 T
SP4	0.00969873	-0.150284	0.0911021	FALSE	CD4 T
TMEM120B	0.00981387	-0.187212	0.0920584	FALSE	CD4 T
[truncated: 39,280 more rows]

## Sheet: sinhaWB dex+ vs dex-
gene	p_val	avg_log2FC	p_val_adj	isSignificant	cell_type
[truncated: 70,519 more rows]
