# Supplementary material for: Distinct pulmonary and systemic effects of dexamethasone in severe COVID-19
Source: Nat Commun. 2024 Jun 28;15:5483. doi: 10.1038/s41467-024-49756-2 (PMC11213873; doi:10.1038/s41467-024-49756-2)
Supplement: Supplementary file 5 — Supplementary Data 2 [file 41467_2024_49756_MOESM5_ESM.xlsx]

## Sheet: COMET sample list
# Samples highlighted in grey have been used in earlier COMET publications in a different context. The remaining samples are reported here for the first time.
	COMET Donor id	Time point	COVID-19/Healthy control	Dexamethasone status	IMPACC id	datatype	Cytokine	Bulk PBMC	Single-cell WB	Single-cell ETA	DIABLO	Cytokine	Bulk PBMC	Single-cell WB	Single-cell ETA	NOTE
1	MVIR1-HS1	D0	COVID-19	FALSE		Cytokine,Bulk PBMC,Single-cell WB,DIABLO	1	1	1	0	1	Dryad:doi.org/10.7272/Q6MS3R18	GEO:GSM7595563	GEO:GSM4995425		The single-cell WB data for this participant was studied before in a different context (PMID: 33494096; GEO:GSM4995425).
2	MVIR1-HS107	D0	COVID-19	FALSE	009-3006	Cytokine,Bulk PBMC,Single-cell ETA,DIABLO	1	1	0	1	1	Dryad:doi.org/10.7272/Q6MS3R18	GEO:GSM7657218		GEO:GSM7517088	The single-cell ETA and bulk PBMC data for this participant was studied before in a different context (PMID: 34446707; GEO:GSM5421013 & PMID: 37327781; ImmPort:158800-03).
3	MVIR1-HS154	D0	COVID-19	TRUE	009-3027	Cytokine,Bulk PBMC,DIABLO	1	1	0	0	1	Dryad:doi.org/10.7272/Q6MS3R18	GEO:GSM7657219
4	MVIR1-HS156	D0	COVID-19	TRUE	009-4009	Cytokine,Bulk PBMC,DIABLO	1	1	0	0	1	Dryad:doi.org/10.7272/Q6MS3R18	GEO:GSM7657220			The bulk PBMC data for this participant was studied before in a different context (PMID: 37327781; ImmPort:197207-03).
5	MVIR1-HS2	D0	COVID-19	FALSE		Cytokine,Bulk PBMC,Single-cell WB,DIABLO	1	1	1	0	1	Dryad:doi.org/10.7272/Q6MS3R18	GEO:GSM7595564	GEO:GSM4995425		The single-cell WB data for this participant was studied before in a different context (PMID: 33494096; GEO:GSM4995425).
6	MVIR1-HS215	D0	COVID-19	TRUE	009-4035	Cytokine	1	0	0	0	0	Dryad:doi.org/10.7272/Q6MS3R18
7	MVIR1-HS223	D0	COVID-19	TRUE	009-3055	Cytokine	1	0	0	0	0	Dryad:doi.org/10.7272/Q6MS3R18
8	MVIR1-HS23	D0	COVID-19	FALSE		Cytokine,Bulk PBMC,DIABLO	1	1	0	0	1	Dryad:doi.org/10.7272/Q6MS3R18	GEO:GSM7595565
9	MVIR1-HS238	D0	COVID-19	TRUE	009-3061	Cytokine,Bulk PBMC,DIABLO	1	1	0	0	1	Dryad:doi.org/10.7272/Q6MS3R18	GEO:GSM7657221			The bulk PBMC data for this participant was studied before in a different context (PMID: 37327781; ImmPort:114863-03).
10	MVIR1-HS244	D0	COVID-19	TRUE	009-4048	Cytokine	1	0	0	0	0	Dryad:doi.org/10.7272/Q6MS3R18
11	MVIR1-HS253	D0	COVID-19	TRUE	009-3066	Cytokine,Bulk PBMC,DIABLO	1	1	0	0	1	Dryad:doi.org/10.7272/Q6MS3R18	GEO:GSM7657222			The bulk PBMC data for this participant was studied before in a different context (PMID: 37327781; ImmPort:123017-03).
12	MVIR1-HS254	D0	COVID-19	TRUE	009-4051	Cytokine,Bulk PBMC,DIABLO	1	1	0	0	1	Dryad:doi.org/10.7272/Q6MS3R18	GEO:GSM7657223			The bulk PBMC data for this participant was studied before in a different context (PMID: 37327781; ImmPort:176723-03).
13	MVIR1-HS271	D0	COVID-19	TRUE	009-4061	Cytokine,Bulk PBMC,DIABLO	1	1	0	0	1	Dryad:doi.org/10.7272/Q6MS3R18	GEO:GSM7657224			The bulk PBMC data for this participant was studied before in a different context (PMID: 37327781; ImmPort:198926-02).
14	MVIR1-HS276	D0	COVID-19	TRUE	009-3073	Cytokine,Bulk PBMC,DIABLO	1	1	0	0	1	Dryad:doi.org/10.7272/Q6MS3R18	GEO:GSM7657225			The bulk PBMC data for this participant was studied before in a different context (PMID: 37327781; ImmPort:160526-03).
15	MVIR1-HS33	D0	COVID-19	FALSE		Cytokine	1	0	0	0	0	Dryad:doi.org/10.7272/Q6MS3R18
16	MVIR1-HS340	D0	COVID-19	TRUE	009-4085	Cytokine,Bulk PBMC,DIABLO	1	1	0	0	1	Dryad:doi.org/10.7272/Q6MS3R18	GEO:GSM7657226			The bulk PBMC data for this participant was studied before in a different context (PMID: 37327781; ImmPort:108510-02).
17	MVIR1-HS350	D0	COVID-19	TRUE	009-4090	Cytokine,Bulk PBMC,DIABLO	1	1	0	0	1	Dryad:doi.org/10.7272/Q6MS3R18	GEO:GSM7657227			The bulk PBMC data for this participant was studied before in a different context (PMID: 37327781; ImmPort:192450-03).
18	MVIR1-HS389	D0	COVID-19	TRUE		Cytokine	1	0	0	0	0	Dryad:doi.org/10.7272/Q6MS3R18
19	MVIR1-HS395	D0	COVID-19	TRUE		Cytokine	1	0	0	0	0	Dryad:doi.org/10.7272/Q6MS3R18
20	MVIR1-HS398	D0	COVID-19	TRUE		Cytokine	1	0	0	0	0	Dryad:doi.org/10.7272/Q6MS3R18
21	MVIR1-HS402	D0	COVID-19	TRUE		Cytokine,Single-cell WB	1	0	1	0	0	Dryad:doi.org/10.7272/Q6MS3R18		GEO:GSM7517094
22	MVIR1-HS403	D0	COVID-19	TRUE		Cytokine,Single-cell WB	1	0	1	0	0	Dryad:doi.org/10.7272/Q6MS3R18		GEO:GSM7517095
23	MVIR1-HS405	D0	COVID-19	TRUE		Cytokine,Single-cell WB	1	0	1	0	0	Dryad:doi.org/10.7272/Q6MS3R18		GEO:GSM7517096
24	MVIR1-HS412	D0	COVID-19	TRUE		Cytokine,Single-cell WB	1	0	1	0	0	Dryad:doi.org/10.7272/Q6MS3R18		GEO:GSM7517097
25	MVIR1-HS414	D0	COVID-19	TRUE		Cytokine,Single-cell WB	1	0	1	0	0	Dryad:doi.org/10.7272/Q6MS3R18		GEO:GSM7517098
26	MVIR1-HS415	D0	COVID-19	TRUE		Cytokine,Single-cell WB	1	0	1	0	0	Dryad:doi.org/10.7272/Q6MS3R18		GEO:GSM7517099
27	MVIR1-HS419	D0	COVID-19	TRUE		Cytokine,Bulk PBMC,DIABLO	1	1	0	0	1	Dryad:doi.org/10.7272/Q6MS3R18	GEO:GSM7595572
28	MVIR1-HS427	D0	COVID-19	TRUE		Cytokine,Single-cell WB	1	0	1	0	0	Dryad:doi.org/10.7272/Q6MS3R18		GEO:GSM7517100
29	MVIR1-HS43	D0	COVID-19	FALSE		Cytokine,Bulk PBMC,DIABLO	1	1	0	0	1	Dryad:doi.org/10.7272/Q6MS3R18	GEO:GSM7595566
30	MVIR1-HS50	D0	COVID-19	FALSE		Cytokine,Bulk PBMC,Single-cell WB,Single-cell ETA,DIABLO	1	1	1	1	1	Dryad:doi.org/10.7272/Q6MS3R18	GEO:GSM7595567	GEO:GSM4995430	GEO:GSM7517091	The single-cell WB data for this participant was studied before in a different context (PMID: 33494096; GEO:GSM4995430).
31	MVIR1-HS53	D0	COVID-19	FALSE		Cytokine	1	0	0	0	0	Dryad:doi.org/10.7272/Q6MS3R18
32	MVIR1-HS59	D0	COVID-19	FALSE		Cytokine,Bulk PBMC,DIABLO	1	1	0	0	1	Dryad:doi.org/10.7272/Q6MS3R18	GEO:GSM7595568
33	MVIR1-HS72	D0	COVID-19	FALSE		Cytokine,Bulk PBMC,DIABLO	1	1	0	0	1	Dryad:doi.org/10.7272/Q6MS3R18	GEO:GSM7595569
34	MVIR1-HS77	D0	COVID-19	FALSE		Cytokine,Bulk PBMC,DIABLO	1	1	0	0	1	Dryad:doi.org/10.7272/Q6MS3R18	GEO:GSM7595570
35	MVIR1-HS78	D0	COVID-19	FALSE		Cytokine,Bulk PBMC,DIABLO	1	1	0	0	1	Dryad:doi.org/10.7272/Q6MS3R18	GEO:GSM7595571
36	MVIR1-HS89	D0	COVID-19	FALSE		Cytokine	1	0	0	0	0	Dryad:doi.org/10.7272/Q6MS3R18
37	MVIR1-HS91	D0	COVID-19	FALSE		Cytokine	1	0	0	0	0	Dryad:doi.org/10.7272/Q6MS3R18
38	MVIR1-HS94	D0	COVID-19	FALSE	009-3003	Cytokine,Bulk PBMC,DIABLO	1	1	0	0	1	Dryad:doi.org/10.7272/Q6MS3R18	GEO:GSM7657228			The bulk PBMC data for this participant was studied before in a different context (PMID: 37327781; ImmPort:107623-03).
130	MVIR1-HS1	D1	COVID-19	FALSE		Single-cell ETA	0	0	0	1	0				GEO:GSM7517087
134	MVIR1-HS2	D1	COVID-19	FALSE		Single-cell ETA	0	0	0	1	0				GEO:GSM7517089
145	MVIR1-HS340	D1	COVID-19	TRUE	009-4085	Single-cell ETA	0	0	0	1	0				GEO:GSM7517078
147	MVIR1-HS389	D2	COVID-19	TRUE		Single-cell ETA	0	0	0	1	0				GEO:GSM7517080
149	MVIR1-HS398	D4	COVID-19	TRUE		Single-cell ETA	0	0	0	1	0				GEO:GSM7517081
151	MVIR1-HS403	D2	COVID-19	TRUE		Single-cell ETA	0	0	0	1	0				GEO:GSM7517082
154	MVIR1-HS414	D2	COVID-19	TRUE		Single-cell ETA	0	0	0	1	0				GEO:GSM7517084
155	MVIR1-HS415	D4	COVID-19	TRUE		Single-cell ETA	0	0	0	1	0				GEO:GSM7517085
162	MVIR1-HS72	D4	COVID-19	FALSE		Single-cell ETA	0	0	0	1	0				GEO:GSM7517092	The single-cell ETA data for this participant was studied before in a different context (PMID: 34446707; GEO:GSM5421011).
165	MVIR1-HS89	D1	COVID-19	FALSE		Single-cell ETA	0	0	0	1	0				GEO:GSM7517093	The single-cell ETA data for this participant was studied before in a different context (PMID: 34446707; GEO:GSM5421012).
168	MVIR1-HS161	D4	COVID-19	TRUE	009-4012	Single-cell ETA	0	0	0	1	0				GEO:GSM7517077
169	MVIR1-HS24	D0	COVID-19	FALSE		Single-cell ETA	0	0	0	1	0				GEO:GSM7517090
170	MVIR1-HS357	D2	COVID-19	TRUE	009-4093	Single-cell ETA	0	0	0	1	0				GEO:GSM7517079
171	MVIR1-HS410	D1	COVID-19	TRUE		Single-cell ETA	0	0	0	1	0				GEO:GSM7517083
172	MVIR1-HS471	D2	COVID-19	TRUE		Single-cell ETA	0	0	0	1	0				GEO:GSM7517086
173	XHLT1-HS14	NA	Healthy control	NA	NA	Single-cell WB	0	0	1	0	0			GEO:GSM4995454		The single-cell WB data for this participant was studied before in a different context (PMID: 33494096; GEO:GSM4995454).
174	XHLT1-HS19	NA	Healthy control	NA	NA	Single-cell WB	0	0	1	0	0			GEO:GSM4995455		The single-cell WB data for this participant was studied before in a different context (PMID: 33494096; GEO:GSM4995455).
175	XHLT1-HS20	NA	Healthy control	NA	NA	Single-cell WB	0	0	1	0	0			GEO:GSM4995456		The single-cell WB data for this participant was studied before in a different context (PMID: 33494096; GEO:GSM4995456).
176	XHLT1-HS23	NA	Healthy control	NA	NA	Single-cell WB	0	0	1	0	0			GEO:GSM4995457		The single-cell WB data for this participant was studied before in a different context (PMID: 33494096; GEO:GSM4995457).
177	XHLT1-HS29	NA	Healthy control	NA	NA	Single-cell WB	0	0	1	0	0			GEO:GSM4995458		The single-cell WB data for this participant was studied before in a different context (PMID: 33494096; GEO:GSM4995458).
178	XHLT1-HS3	NA	Healthy control	NA	NA	Single-cell WB	0	0	1	0	0			GEO:GSM4995449		The single-cell WB data for this participant was studied before in a different context (PMID: 33494096; GEO:GSM4995449).
179	XHLT1-HS30	NA	Healthy control	NA	NA	Single-cell WB	0	0	1	0	0			GEO:GSM4995459		The single-cell WB data for this participant was studied before in a different context (PMID: 33494096; GEO:GSM4995459).
180	XHLT1-HS31	NA	Healthy control	NA	NA	Single-cell WB	0	0	1	0	0			GEO:GSM4995460		The single-cell WB data for this participant was studied before in a different context (PMID: 33494096; GEO:GSM4995460).
181	XHLT1-HS32	NA	Healthy control	NA	NA	Single-cell WB	0	0	1	0	0			GEO:GSM4995461		The single-cell WB data for this participant was studied before in a different context (PMID: 33494096; GEO:GSM4995461).
182	XHLT1-HS33	NA	Healthy control	NA	NA	Single-cell WB	0	0	1	0	0			GEO:GSM4995462		The single-cell WB data for this participant was studied before in a different context (PMID: 33494096; GEO:GSM4995462).
183	XHLT1-HS4	NA	Healthy control	NA	NA	Single-cell WB	0	0	1	0	0			GEO:GSM4995450		The single-cell WB data for this participant was studied before in a different context (PMID: 33494096; GEO:GSM4995450).
184	XHLT1-HS5	NA	Healthy control	NA	NA	Single-cell WB	0	0	1	0	0			GEO:GSM4995451		The single-cell WB data for this participant was studied before in a different context (PMID: 33494096; GEO:GSM4995451).
185	XHLT1-HS6	NA	Healthy control	NA	NA	Single-cell WB	0	0	1	0	0			GEO:GSM4995452		The single-cell WB data for this participant was studied before in a different context (PMID: 33494096; GEO:GSM4995452).
186	XHLT1-HS7	NA	Healthy control	NA	NA	Single-cell WB	0	0	1	0	0			GEO:GSM4995453		The single-cell WB data for this participant was studied before in a different context (PMID: 33494096; GEO:GSM4995453).

## Sheet: external sample list
Sample id	Dataset	COVID-19/Healthy control	Tissue type	Steroid	Steroid status	Accession
C1	Sinha et al	COVID-19	Whole-blood	Dexamethasone	FALSE	GEO:GSM4775023
C3	Sinha et al	COVID-19	Whole-blood	Dexamethasone	FALSE	GEO:GSM4775025
C4	Sinha et al	COVID-19	Whole-blood	Dexamethasone	FALSE	GEO:GSM4775026
C5	Sinha et al	COVID-19	Whole-blood	Dexamethasone	FALSE	GEO:GSM4775027
C6	Sinha et al	COVID-19	Whole-blood	Dexamethasone	FALSE	GEO:GSM4775028
C7	Sinha et al	COVID-19	Whole-blood	Dexamethasone	FALSE	GEO:GSM4775029
C8	Sinha et al	COVID-19	Whole-blood	Dexamethasone	FALSE	GEO:GSM4775030
C9	Sinha et al	COVID-19	Whole-blood	Dexamethasone	FALSE	GEO:GSM4775031
C10	Sinha et al	COVID-19	Whole-blood	Dexamethasone	TRUE	GEO:GSM4775032
C11	Sinha et al	COVID-19	Whole-blood	Dexamethasone	TRUE	GEO:GSM4775033
C12	Sinha et al	COVID-19	Whole-blood	Dexamethasone	TRUE	GEO:GSM4775034
C13	Sinha et al	COVID-19	Whole-blood	Dexamethasone	TRUE	GEO:GSM4910209
C15	Sinha et al	COVID-19	Whole-blood	Dexamethasone	TRUE	GEO:GSM4910210
HC1	Liao et al	Healthy control	BAL	NA	NA	GEO:GSM4475048
HC2	Liao et al	Healthy control	BAL	NA	NA	GEO:GSM4475049
HC3	Liao et al	Healthy control	BAL	NA	NA	GEO:GSM4475050
S1	Liao et al	COVID-19	BAL	Methylprednisolone	FALSE	GEO:GSM4339773
S2	Liao et al	COVID-19	BAL	Methylprednisolone	TRUE	GEO:GSM4339771
S3	Liao et al	COVID-19	BAL	Methylprednisolone	TRUE	GEO:GSM4339774
S4	Liao et al	COVID-19	BAL	Methylprednisolone	TRUE	GEO:GSM4475051
S5	Liao et al	COVID-19	BAL	Methylprednisolone	TRUE	GEO:GSM4475052
S6	Liao et al	COVID-19	BAL	Methylprednisolone	FALSE	GEO:GSM4475053
