# Supplementary material for: Distinct pulmonary and systemic effects of dexamethasone in severe COVID-19
Source: Nat Commun. 2024 Jun 28;15:5483. doi: 10.1038/s41467-024-49756-2 (PMC11213873; doi:10.1038/s41467-024-49756-2)
Supplement: Supplementary file 7 — Source Data [file 41467_2024_49756_MOESM7_ESM.xlsx]

## Sheet: Figure 1B
patient_id	Dexamethasone	Single-cell ETA	Single-cell WB	Bulk PBMC	Cytokine
MVIR1-HS1	FALSE	D1	D0	D0	D0
MVIR1-HS2	FALSE	D1	D0	D0	D0
MVIR1-HS50	FALSE	D0	D0	D0	D0
MVIR1-HS107	FALSE	D0	NA	D0	D0
MVIR1-HS72	FALSE	D4	NA	D0	D0
MVIR1-HS89	FALSE	D1	NA	NA	D0
MVIR1-HS24	FALSE	D0	NA	NA	NA
MVIR1-HS23	FALSE	NA	NA	D0	D0
MVIR1-HS43	FALSE	NA	NA	D0	D0
MVIR1-HS59	FALSE	NA	NA	D0	D0
MVIR1-HS77	FALSE	NA	NA	D0	D0
MVIR1-HS78	FALSE	NA	NA	D0	D0
MVIR1-HS94	FALSE	NA	NA	D0	D0
MVIR1-HS33	FALSE	NA	NA	NA	D0
MVIR1-HS53	FALSE	NA	NA	NA	D0
MVIR1-HS91	FALSE	NA	NA	NA	D0
MVIR1-HS402	TRUE	NA	D0	NA	D0
MVIR1-HS403	TRUE	D2	D0	NA	D0
MVIR1-HS405	TRUE	NA	D0	NA	D0
MVIR1-HS412	TRUE	NA	D0	NA	D0
MVIR1-HS414	TRUE	D2	D0	NA	D0
MVIR1-HS415	TRUE	D4	D0	NA	D0
MVIR1-HS427	TRUE	NA	D0	NA	D0
MVIR1-HS340	TRUE	D1	NA	D0	D0
MVIR1-HS389	TRUE	D2	NA	NA	D0
MVIR1-HS398	TRUE	D4	NA	NA	D0
MVIR1-HS161	TRUE	D4	NA	NA	NA
MVIR1-HS357	TRUE	D2	NA	NA	NA
MVIR1-HS410	TRUE	D1	NA	NA	NA
MVIR1-HS471	TRUE	D2	NA	NA	NA
MVIR1-HS154	TRUE	NA	NA	D0	D0
MVIR1-HS156	TRUE	NA	NA	D0	D0
MVIR1-HS238	TRUE	NA	NA	D0	D0
MVIR1-HS253	TRUE	NA	NA	D0	D0
MVIR1-HS254	TRUE	NA	NA	D0	D0
MVIR1-HS271	TRUE	NA	NA	D0	D0
MVIR1-HS276	TRUE	NA	NA	D0	D0
MVIR1-HS350	TRUE	NA	NA	D0	D0
MVIR1-HS419	TRUE	NA	NA	D0	D0
MVIR1-HS215	TRUE	NA	NA	NA	D0
MVIR1-HS223	TRUE	NA	NA	NA	D0
MVIR1-HS244	TRUE	NA	NA	NA	D0
MVIR1-HS395	TRUE	NA	NA	NA	D0

## Sheet: Figure 1C
patient_id	Dexamethasone	IL-6	IFN-gamma	IL-10
MVIR1-HS1	nondex	11.8488	3.34759	1.48323
MVIR1-HS107	nondex	87.7316	8.95451	1.89977
MVIR1-HS154	dex	1.48913	43.9506	1.2164
MVIR1-HS156	dex	1.90759	43.9506	0.522398
MVIR1-HS2	nondex	1507.9	2.01177	5.98506
MVIR1-HS215	dex	139.622	0	50.4085
MVIR1-HS223	dex	3.7225	0	10.0778
MVIR1-HS23	nondex	124.284	0.675947	0.101222
MVIR1-HS238	dex	33.0962	0	8.73557
MVIR1-HS244	dex	19.9189	0	31.9529
MVIR1-HS253	dex	13.0448	0	12.4116
MVIR1-HS254	dex	27.3596	0	12.0792
MVIR1-HS271	dex	7.26666	0	14.0687
MVIR1-HS276	dex	6.68248	0	8.73557
MVIR1-HS33	nondex	562.087	17.6434	6.04099
MVIR1-HS340	dex	42.9636	0	24.1349
MVIR1-HS350	dex	35.2085	0	55.6615
MVIR1-HS389	dex	12.2765	0	31.7549
MVIR1-HS395	dex	48.9204	0	11.3459
MVIR1-HS398	dex	16.6051	NA	9.69084
MVIR1-HS402	dex	1906.36	NA	56.1585
MVIR1-HS403	dex	3.38357	NA	10.6304
MVIR1-HS405	dex	4.63069	NA	6.72455
MVIR1-HS412	dex	9.59883	NA	13.7901
MVIR1-HS414	dex	11.25	NA	25.3277
MVIR1-HS415	dex	11.25	NA	9.21327
MVIR1-HS419	dex	14.1354	NA	14.6639
MVIR1-HS427	dex	10.4247	NA	17.6463
MVIR1-HS43	nondex	201.096	35.5232	9.4448
MVIR1-HS50	nondex	236.586	20.5854	3.17781
MVIR1-HS53	nondex	819.179	6.12367	8.98624
MVIR1-HS59	nondex	88.9058	3.34759	7.39212
MVIR1-HS72	nondex	3715.99	6.12367	25.576
MVIR1-HS77	nondex	306.374	16.1797	11.7556
MVIR1-HS78	nondex	118.364	6.12367	2.32158
MVIR1-HS89	nondex	307.635	11.8233	19.308
MVIR1-HS91	nondex	144.494	43.9506	4.70688
MVIR1-HS94	nondex	228.593	8.95451	1.07328

## Sheet: Figure 1D
Gene	log2FoldChange	padj	gene_name	sig
ENSG00000087116	4.47527	3.46219e-27	ADAMTS2	TRUE
ENSG00000164105	2.75597	6.16797e-27	SAP30	TRUE
ENSG00000179593	5.39407	6.16797e-27	ALOX15B	TRUE
ENSG00000078053	3.2965	9.34923e-18	AMPH	TRUE
ENSG00000260287	-0.0362407	1.35304e-17	TBC1D3G	FALSE
ENSG00000284554	-0.0365344	1.84821e-17	AL022318.4	FALSE
ENSG00000122025	3.93427	2.96343e-17	FLT3	TRUE
ENSG00000171136	3.41443	8.74109e-17	RLN3	TRUE
ENSG00000155659	5.28293	1.46151e-16	VSIG4	TRUE
ENSG00000109452	-1.67362	4.44409e-13	INPP4B	TRUE
ENSG00000103522	-1.85448	2.20818e-12	IL21R	TRUE
ENSG00000140545	2.77167	1.64873e-11	MFGE8	TRUE
ENSG00000281991	-0.0518259	1.70561e-11	TMEM265	FALSE
ENSG00000127152	-2.51792	6.96233e-10	BCL11B	TRUE
ENSG00000175445	3.81194	1.86473e-09	LPL	TRUE
ENSG00000186827	-2.11261	1.96729e-09	TNFRSF4	TRUE
ENSG00000185477	-1.57736	5.11787e-09	GPRIN3	TRUE
ENSG00000185339	2.13284	1.27242e-08	TCN2	TRUE
ENSG00000175544	-3.04868	2.4426e-08	CABP4	TRUE
ENSG00000121933	3.14085	8.3636e-08	TMIGD3	TRUE
ENSG00000126890	-0.036357	8.3636e-08	CTAG2	FALSE
ENSG00000147138	-1.79396	8.3636e-08	GPR174	TRUE
ENSG00000151150	-2.05478	8.3636e-08	ANK3	TRUE
ENSG00000169902	2.92079	8.3636e-08	TPST1	TRUE
ENSG00000111728	-2.83261	1.17851e-07	ST8SIA1	TRUE
ENSG00000182809	-2.20292	1.17851e-07	CRIP2	TRUE
ENSG00000146197	-4.77851	2.3937e-07	SCUBE3	TRUE
ENSG00000181751	2.29079	2.48541e-07	MACIR	TRUE
ENSG00000155254	2.19522	2.72597e-07	MARVELD1	TRUE
ENSG00000126353	-1.65787	2.80029e-07	CCR7	TRUE
ENSG00000131016	-3.59374	2.80029e-07	AKAP12	TRUE
ENSG00000149534	-3.57786	2.80029e-07	MS4A2	TRUE
ENSG00000179639	-3.0785	2.80029e-07	FCER1A	TRUE
ENSG00000101846	1.84531	5.69127e-07	STS	TRUE
ENSG00000113648	0.805275	5.81976e-07	MACROH2A1	TRUE
ENSG00000176974	1.40079	6.90896e-07	SHMT1	TRUE
ENSG00000140009	-3.28399	7.32835e-07	ESR2	TRUE
ENSG00000161405	-2.64979	1.05591e-06	IKZF3	TRUE
ENSG00000118922	-1.77251	1.1207e-06	KLF12	TRUE
ENSG00000048342	-3.74055	1.12732e-06	CC2D2A	TRUE
ENSG00000131724	1.96775	1.12732e-06	IL13RA1	TRUE
ENSG00000105926	-1.25637	1.25956e-06	MPP6	TRUE
ENSG00000283199	-3.10361	1.44782e-06	C13orf46	TRUE
ENSG00000111275	1.53497	1.4518e-06	ALDH2	TRUE
ENSG00000285437	-3.16428	1.5112e-06	POLR2J3	TRUE
ENSG00000183134	-3.4117	1.98989e-06	PTGDR2	TRUE
ENSG00000166428	-1.66383	2.2383e-06	PLD4	TRUE
ENSG00000182463	-2.60532	2.2383e-06	TSHZ2	TRUE
ENSG00000185101	-1.64575	2.4388e-06	ANO9	TRUE
ENSG00000177575	2.49542	2.58474e-06	CD163	TRUE
ENSG00000140287	-3.43777	3.22521e-06	HDC	TRUE
ENSG00000165434	-2.03323	3.52902e-06	PGM2L1	TRUE
ENSG00000197461	-3.19044	5.74792e-06	PDGFA	TRUE
ENSG00000069020	-1.64297	5.81957e-06	MAST4	TRUE
ENSG00000226979	-1.44078	6.37061e-06	LTA	TRUE
ENSG00000171517	-4.39483	6.63347e-06	LPAR3	TRUE
ENSG00000179348	-2.29486	7.59857e-06	GATA2	TRUE
ENSG00000129538	2.19971	7.90592e-06	RNASE1	TRUE
ENSG00000185630	-2.30096	7.90592e-06	PBX1	TRUE
ENSG00000136158	1.81976	8.02189e-06	SPRY2	TRUE
ENSG00000105855	-2.64719	8.71893e-06	ITGB8	TRUE
ENSG00000258818	1.82854	1.19475e-05	RNASE4	TRUE
ENSG00000113719	1.61746	1.24429e-05	ERGIC1	TRUE
ENSG00000171208	1.42628	1.3028e-05	NETO2	TRUE
ENSG00000171860	1.58859	1.3028e-05	C3AR1	TRUE
ENSG00000115414	3.30875	1.30468e-05	FN1	TRUE
ENSG00000145721	-4.37763	1.30468e-05	LIX1	TRUE
ENSG00000174946	-1.31247	1.30468e-05	GPR171	TRUE
ENSG00000185842	-4.7709	1.35209e-05	DNAH14	TRUE
ENSG00000171812	1.60928	1.44382e-05	COL8A2	TRUE
ENSG00000183813	-2.21011	1.50715e-05	CCR4	TRUE
ENSG00000166250	-3.48651	1.58998e-05	CLMP	TRUE
ENSG00000135976	-2.50968	1.6228e-05	ANKRD36	TRUE
ENSG00000176909	-2.60209	1.6228e-05	MAMSTR	TRUE
ENSG00000135541	-2.42715	1.796e-05	AHI1	TRUE
ENSG00000181638	-1.16347	1.96817e-05	ZFP41	TRUE
ENSG00000123612	-1.81941	2.13142e-05	ACVR1C	TRUE
ENSG00000090554	-1.13549	2.21033e-05	FLT3LG	TRUE
ENSG00000167232	-1.81162	2.30554e-05	ZNF91	TRUE
ENSG00000133401	-2.00075	2.54637e-05	PDZD2	TRUE
ENSG00000110436	-3.92088	2.69513e-05	SLC1A2	TRUE
ENSG00000188227	-2.57228	2.69513e-05	ZNF793	TRUE
ENSG00000069667	-1.72973	2.75678e-05	RORA	TRUE
ENSG00000112182	-1.56325	2.83532e-05	BACH2	TRUE
ENSG00000165181	-3.89007	2.86471e-05	SHOC1	TRUE
ENSG00000269404	-1.4785	2.94609e-05	SPIB	TRUE
ENSG00000172209	-3.95891	3.4013e-05	GPR22	TRUE
ENSG00000138193	-3.33325	3.50217e-05	PLCE1	TRUE
ENSG00000188822	-1.51932	3.69146e-05	CNR2	TRUE
ENSG00000132915	-5.17254	3.95021e-05	PDE6A	TRUE
ENSG00000163704	-1.35281	4.00224e-05	PRRT3	TRUE
ENSG00000140044	1.61133	4.01225e-05	JDP2	TRUE
ENSG00000165863	-4.86268	4.01225e-05	C10orf82	TRUE
ENSG00000006327	1.83508	4.17851e-05	TNFRSF12A	TRUE
ENSG00000169758	-4.63808	4.17851e-05	TMEM266	TRUE
ENSG00000151612	-1.78441	4.20705e-05	ZNF827	TRUE
ENSG00000105639	-1.2511	5.20063e-05	JAK3	TRUE
ENSG00000124243	-1.47729	5.37763e-05	BCAS4	TRUE
ENSG00000205269	1.28151	5.51704e-05	TMEM170B	TRUE
ENSG00000070718	-1.05522	7.02622e-05	AP3M2	TRUE
ENSG00000168679	-3.98867	7.02622e-05	SLC16A4	TRUE
ENSG00000103550	-1.82142	7.13044e-05	KNOP1	TRUE
ENSG00000196092	-1.62321	7.13044e-05	PAX5	TRUE
ENSG00000183508	-2.85758	7.95034e-05	TENT5C	TRUE
ENSG00000179909	-1.90331	8.04312e-05	ZNF154	TRUE
ENSG00000121064	0.958026	8.07182e-05	SCPEP1	TRUE
ENSG00000128298	-2.40362	8.07182e-05	BAIAP2L2	TRUE
ENSG00000172575	-0.94579	8.07182e-05	RASGRP1	TRUE
ENSG00000182010	-1.49523	8.07182e-05	RTKN2	TRUE
ENSG00000152056	-2.71636	8.19289e-05	AP1S3	TRUE
ENSG00000103351	-1.32382	8.91177e-05	CLUAP1	TRUE
ENSG00000177710	-4.75723	8.91177e-05	SLC35G5	TRUE
ENSG00000164066	-3.50074	8.92561e-05	INTU	TRUE
ENSG00000178573	-1.61647	9.03906e-05	MAF	TRUE
ENSG00000151338	-3.50072	9.66194e-05	MIPOL1	TRUE
ENSG00000118058	-1.54534	9.7617e-05	KMT2A	TRUE
ENSG00000174672	-3.04506	9.7617e-05	BRSK2	TRUE
ENSG00000153898	-1.95073	0.000100992	MCOLN2	TRUE
ENSG00000159231	-1.45983	0.000100992	CBR3	TRUE
ENSG00000127603	-1.20736	0.000102167	MACF1	TRUE
ENSG00000175414	-2.11752	0.000103564	ARL10	TRUE
ENSG00000030419	-1.74741	0.000105351	IKZF2	TRUE
ENSG00000181666	-0.914214	0.000106017	ZNF875	TRUE
ENSG00000104921	-1.58701	0.000109089	FCER2	TRUE
ENSG00000113319	-1.13425	0.000110813	RASGRF2	TRUE
ENSG00000012124	-1.18997	0.000111632	CD22	TRUE
ENSG00000125650	-1.72911	0.000111632	PSPN	TRUE
ENSG00000227507	-1.51977	0.000111632	LTB	TRUE
ENSG00000241399	1.18552	0.000112556	CD302	TRUE
ENSG00000132849	-1.72577	0.000113433	PATJ	TRUE
ENSG00000154229	-1.62467	0.000113433	PRKCA	TRUE
ENSG00000158220	-5.20169	0.000113433	ESYT3	TRUE
ENSG00000275066	-0.973441	0.000113433	SYNRG	TRUE
ENSG00000181896	-1.47836	0.000114224	ZNF101	TRUE
ENSG00000179934	-2.84564	0.000122833	CCR8	TRUE
ENSG00000114739	-2.52068	0.000123963	ACVR2B	TRUE
ENSG00000120784	-2.73925	0.000123963	ZFP30	TRUE
ENSG00000150873	-3.18699	0.000123963	C2orf50	TRUE
ENSG00000197937	-1.64525	0.000123963	ZNF347	TRUE
ENSG00000173065	-1.18885	0.000130253	FAM222B	TRUE
ENSG00000119714	-1.53358	0.000134609	GPR68	TRUE
ENSG00000146350	-2.19615	0.000136286	TBC1D32	TRUE
ENSG00000135414	-1.56434	0.000136376	GDF11	TRUE
ENSG00000150995	-1.37883	0.000136376	ITPR1	TRUE
ENSG00000153815	-1.90489	0.000136376	CMIP	TRUE
ENSG00000187922	-1.54416	0.000136376	LCN10	TRUE
ENSG00000100401	-1.02497	0.000141019	RANGAP1	TRUE
ENSG00000258839	-1.83067	0.000145253	MC1R	TRUE
ENSG00000186174	-1.91494	0.000145528	BCL9L	TRUE
ENSG00000005108	-4.14302	0.000153955	THSD7A	TRUE
ENSG00000143869	-2.22059	0.000161347	GDF7	TRUE
ENSG00000134717	0.745653	0.000166085	BTF3L4	TRUE
ENSG00000175931	-1.8406	0.00017515	UBE2O	TRUE
ENSG00000053918	1.14088	0.000179425	KCNQ1	TRUE
ENSG00000105251	-2.74229	0.000183089	SHD	TRUE
ENSG00000169826	1.49603	0.000185701	CSGALNACT2	TRUE
ENSG00000254536	-1.26933	0.000185701	AL360181.3	TRUE
ENSG00000110723	-2.53544	0.000187738	EXPH5	TRUE
ENSG00000127124	-1.10239	0.000187738	HIVEP3	TRUE
ENSG00000182853	-3.01512	0.000189735	VMO1	TRUE
ENSG00000130119	-2.04606	0.000190623	GNL3L	TRUE
ENSG00000164850	1.79115	0.000194551	GPER1	TRUE
ENSG00000011523	-0.810391	0.000199689	CEP68	TRUE
ENSG00000111291	2.09087	0.000205142	GPRC5D	TRUE
ENSG00000159023	-1.94645	0.000205142	EPB41	TRUE
ENSG00000164398	-2.5157	0.00020756	ACSL6	TRUE
ENSG00000160223	-2.28266	0.000208266	ICOSLG	TRUE
ENSG00000126870	-1.54099	0.000208909	DYNC2I1	TRUE
ENSG00000196912	-2.08488	0.000210291	ANKRD36B	TRUE
ENSG00000119771	-2.05554	0.000214666	KLHL29	TRUE
ENSG00000117020	-1.86874	0.000220321	AKT3	TRUE
ENSG00000124701	-2.16792	0.000220367	APOBEC2	TRUE
ENSG00000143322	-1.78651	0.000220817	ABL2	TRUE
ENSG00000198466	-2.78088	0.000221256	ZNF587	TRUE
ENSG00000236383	-2.86661	0.000221256	CCDC200	TRUE
ENSG00000129128	0.553394	0.000235365	SPCS3	TRUE
ENSG00000132704	-1.16831	0.000235365	FCRL2	TRUE
ENSG00000174514	-2.23469	0.000235365	MFSD4A	TRUE
ENSG00000054654	-1.50378	0.00023648	SYNE2	TRUE
ENSG00000123595	0.819186	0.000238714	RAB9A	TRUE
ENSG00000050030	-3.53634	0.000240739	NEXMIF	TRUE
ENSG00000143502	-1.42453	0.000242058	SUSD4	TRUE
ENSG00000169032	1.07509	0.000242058	MAP2K1	TRUE
ENSG00000197603	-1.84776	0.000242058	CPLANE1	TRUE
ENSG00000213614	0.625745	0.000242058	HEXA	TRUE
ENSG00000228049	-1.97825	0.000242058	POLR2J2	TRUE
ENSG00000168209	1.79047	0.000243068	DDIT4	TRUE
ENSG00000155265	-1.54678	0.000243425	GOLGA7B	TRUE
ENSG00000163492	-2.26785	0.000255901	CCDC141	TRUE
ENSG00000106351	-0.853347	0.000255995	AGFG2	TRUE
ENSG00000196405	-1.11722	0.000256525	EVL	TRUE
ENSG00000100151	0.815373	0.000263179	PICK1	TRUE
ENSG00000108375	-2.34093	0.000263179	RNF43	TRUE
ENSG00000112394	-1.91754	0.000263179	SLC16A10	TRUE
ENSG00000133056	-1.25185	0.000263179	PIK3C2B	TRUE
ENSG00000180011	0.684357	0.000263179	ZADH2	TRUE
ENSG00000184434	-3.62755	0.000263179	LRRC19	TRUE
ENSG00000188152	-3.43649	0.000263179	NUTM2G	TRUE
ENSG00000184619	-2.43808	0.000265671	KRBA2	TRUE
ENSG00000178445	1.26665	0.000275139	GLDC	TRUE
ENSG00000149571	-2.73645	0.000276778	KIRREL3	TRUE
ENSG00000170835	-2.14359	0.000285396	CEL	TRUE
ENSG00000262655	-2.16915	0.000287192	SPON1	TRUE
ENSG00000114374	-1.2638	0.000287671	USP9Y	TRUE
ENSG00000188916	-3.30554	0.000291264	INSYN2A	TRUE
ENSG00000179841	-2.60792	0.000293045	AKAP5	TRUE
ENSG00000116729	1.29713	0.000295211	WLS	TRUE
ENSG00000136682	0.79837	0.000298053	CBWD2	TRUE
ENSG00000232593	-1.64888	0.000298053	KANTR	TRUE
ENSG00000109686	-3.4316	0.000298111	SH3D19	TRUE
ENSG00000049192	-1.8497	0.000302089	ADAMTS6	TRUE
ENSG00000023516	-1.06249	0.000314821	AKAP11	TRUE
ENSG00000068878	-1.72154	0.000318362	PSME4	TRUE
ENSG00000138376	-1.43771	0.000328384	BARD1	TRUE
ENSG00000184545	-1.68271	0.000329278	DUSP8	TRUE
ENSG00000269028	-2.22175	0.000329438	MTRNR2L12	TRUE
ENSG00000179240	-2.48553	0.000336366	GVQW3	TRUE
ENSG00000198879	-1.18233	0.000336742	SFMBT2	TRUE
ENSG00000236320	-1.73659	0.000341744	SLFN14	TRUE
ENSG00000112159	-0.949302	0.000350268	MDN1	TRUE
ENSG00000138079	-3.19875	0.000351055	SLC3A1	TRUE
ENSG00000157933	-1.49057	0.000352082	SKI	TRUE
ENSG00000117090	-0.888651	0.000370437	SLAMF1	TRUE
ENSG00000163644	-1.44624	0.000370437	PPM1K	TRUE
ENSG00000261873	-3.98394	0.000375645	SMIM36	TRUE
ENSG00000162444	1.44843	0.000378824	RBP7	TRUE
ENSG00000100592	-1.18692	0.000379079	DAAM1	TRUE
ENSG00000166033	2.60954	0.000379079	HTRA1	TRUE
ENSG00000186854	-1.13391	0.000379079	TRABD2A	TRUE
ENSG00000196220	-2.07631	0.000379079	SRGAP3	TRUE
ENSG00000060237	-1.64389	0.000388285	WNK1	TRUE
ENSG00000118939	0.741885	0.000388285	UCHL3	TRUE
ENSG00000161048	-0.906811	0.000388477	NAPEPLD	TRUE
ENSG00000176531	-1.60467	0.000388477	PHLDB3	TRUE
ENSG00000008441	-2.47391	0.000394731	NFIX	TRUE
ENSG00000033867	-1.34351	0.000394731	SLC4A7	TRUE
ENSG00000102445	-1.33717	0.000394731	RUBCNL	TRUE
ENSG00000136542	-2.98358	0.000395612	GALNT5	TRUE
ENSG00000183921	-3.23849	0.000406551	SDR42E2	TRUE
ENSG00000130517	-2.03505	0.00040762	PGPEP1	TRUE
ENSG00000082014	1.18517	0.000411678	SMARCD3	TRUE
ENSG00000099998	-2.24815	0.000415106	GGT5	TRUE
ENSG00000125731	-0.923217	0.000419798	SH2D3A	TRUE
ENSG00000214756	-1.33383	0.000420015	CSKMT	TRUE
ENSG00000002016	-1.79396	0.000422745	RAD52	TRUE
ENSG00000019144	-1.90465	0.000424701	PHLDB1	TRUE
ENSG00000117523	-1.65912	0.000424797	PRRC2C	TRUE
ENSG00000129159	-3.78901	0.000425104	KCNC1	TRUE
ENSG00000205085	-3.35319	0.000433486	FAM71F2	TRUE
ENSG00000147465	-2.87272	0.00043529	STAR	TRUE
ENSG00000168350	-1.96288	0.00043529	DEGS2	TRUE
ENSG00000214954	-3.01448	0.00043529	LRRC69	TRUE
ENSG00000154269	-3.76445	0.000445862	ENPP3	TRUE
ENSG00000004468	1.13165	0.000450584	CD38	TRUE
ENSG00000125245	-1.1347	0.000452104	GPR18	TRUE
ENSG00000166435	-1.57863	0.000452104	XRRA1	TRUE
ENSG00000166889	1.05111	0.000452104	PATL1	TRUE
ENSG00000185915	-1.85676	0.000452104	KLHL34	TRUE
ENSG00000124177	-1.43109	0.000455792	CHD6	TRUE
ENSG00000118503	1.50711	0.000462516	TNFAIP3	TRUE
ENSG00000130827	-1.26508	0.000462516	PLXNA3	TRUE
ENSG00000112237	0.923752	0.000463925	CCNC	TRUE
ENSG00000106211	-1.59038	0.000466114	HSPB1	TRUE
ENSG00000152495	-1.09458	0.000466114	CAMK4	TRUE
ENSG00000073605	-1.34106	0.00046808	GSDMB	TRUE
ENSG00000130307	-3.77134	0.00047521	USHBP1	TRUE
ENSG00000178404	-2.76906	0.000485614	CEP295NL	TRUE
ENSG00000008517	-1.48528	0.000490633	IL32	TRUE
ENSG00000171462	-2.45849	0.000507109	DLK2	TRUE
ENSG00000084070	1.08492	0.000508731	SMAP2	TRUE
ENSG00000101096	-1.25917	0.000508731	NFATC2	TRUE
ENSG00000124370	0.69199	0.000508731	MCEE	TRUE
ENSG00000275183	-2.78919	0.000508731	LENG9	TRUE
ENSG00000080854	-1.66578	0.000512592	IGSF9B	TRUE
ENSG00000084710	-2.62638	0.000512592	EFR3B	TRUE
ENSG00000241644	-3.61131	0.000512592	INMT	TRUE
ENSG00000172840	-1.79004	0.000529005	PDP2	TRUE
ENSG00000130734	-0.804823	0.000537232	ATG4D	TRUE
ENSG00000148219	-1.70246	0.000537232	ASTN2	TRUE
ENSG00000204514	-1.58647	0.000537232	ZNF814	TRUE
ENSG00000175183	-3.20105	0.000544856	CSRP2	TRUE
ENSG00000115266	-2.87107	0.000546329	APC2	TRUE
ENSG00000129347	-0.841316	0.000546329	KRI1	TRUE
ENSG00000146729	0.874356	0.000548321	NIPSNAP2	TRUE
ENSG00000152404	-1.98878	0.000548321	CWF19L2	TRUE
ENSG00000096060	1.518	0.000555517	FKBP5	TRUE
ENSG00000103067	-2.65793	0.000558224	ESRP2	TRUE
ENSG00000146122	2.53246	0.000558224	DAAM2	TRUE
ENSG00000171262	-2.31588	0.000558224	FAM98B	TRUE
ENSG00000176046	-4.12686	0.000558224	NUPR1	TRUE
ENSG00000089048	-1.03793	0.000584928	ESF1	TRUE
ENSG00000166797	0.829958	0.000584928	CIAO2A	TRUE
ENSG00000110367	-1.64835	0.000587378	DDX6	TRUE
ENSG00000130921	-0.915144	0.000588052	C12orf65	TRUE
ENSG00000120833	-1.30586	0.000592973	SOCS2	TRUE
ENSG00000166323	-1.96181	0.000612231	C11orf65	TRUE
ENSG00000167772	-3.82295	0.000612231	ANGPTL4	TRUE
ENSG00000160352	-1.94161	0.000612621	ZNF714	TRUE
ENSG00000165389	1.06831	0.000612621	SPTSSA	TRUE
ENSG00000197712	-0.874703	0.000622962	FAM114A1	TRUE
ENSG00000103657	-1.24844	0.000624112	HERC1	TRUE
ENSG00000214274	1.40097	0.000624112	ANG	TRUE
ENSG00000105053	-0.49603	0.000624859	VRK3	TRUE
ENSG00000127914	-1.91077	0.000624859	AKAP9	TRUE
ENSG00000158813	-2.06928	0.000624859	EDA	TRUE
ENSG00000171827	-1.73845	0.000624859	ZNF570	TRUE
ENSG00000102743	-1.12695	0.000627915	SLC25A15	TRUE
ENSG00000214029	-2.14971	0.000627915	ZNF891	TRUE
ENSG00000108469	-0.81697	0.000638537	RECQL5	TRUE
ENSG00000155749	-1.76564	0.000638537	FLACC1	TRUE
ENSG00000165521	-1.56291	0.000638537	EML5	TRUE
ENSG00000170075	-3.00096	0.000638537	GPR37L1	TRUE
ENSG00000204977	-1.3616	0.000642527	TRIM13	TRUE
ENSG00000126838	-4.12593	0.000646071	PZP	TRUE
ENSG00000104218	-2.11483	0.000647129	CSPP1	TRUE
ENSG00000155657	-1.95101	0.000652547	TTN	TRUE
ENSG00000162571	-3.11117	0.000652547	TTLL10	TRUE
ENSG00000110092	-1.78282	0.000669297	CCND1	TRUE
ENSG00000204370	0.883147	0.000669297	SDHD	TRUE
ENSG00000198400	-2.30789	0.000675228	NTRK1	TRUE
ENSG00000178038	-0.901211	0.000691971	ALS2CL	TRUE
ENSG00000148444	0.606539	0.000694077	COMMD3	TRUE
ENSG00000115353	-4.47544	0.000697889	TACR1	TRUE
ENSG00000154803	-1.59241	0.000707344	FLCN	TRUE
ENSG00000243156	-1.87173	0.000707344	MICAL3	TRUE
ENSG00000168056	-1.08451	0.000717135	LTBP3	TRUE
ENSG00000127083	-3.61499	0.000718472	OMD	TRUE
ENSG00000134046	1.16328	0.000718472	MBD2	TRUE
ENSG00000171843	-1.07643	0.000726959	MLLT3	TRUE
ENSG00000265972	0.876677	0.000726959	TXNIP	TRUE
ENSG00000155893	1.23769	0.000730836	PXYLP1	TRUE
ENSG00000164300	-1.65364	0.000730836	SERINC5	TRUE
ENSG00000118298	-2.52337	0.000763823	CA14	TRUE
ENSG00000148339	1.10818	0.000763823	SLC25A25	TRUE
ENSG00000157999	-2.41843	0.000763823	ANKRD61	TRUE
ENSG00000105492	-1.95319	0.000766293	SIGLEC6	TRUE
ENSG00000104763	0.800585	0.00078448	ASAH1	TRUE
ENSG00000121316	1.15195	0.000789983	PLBD1	TRUE
ENSG00000186197	-1.60016	0.000799188	EDARADD	TRUE
ENSG00000176920	-3.63565	0.000818683	FUT2	TRUE
ENSG00000273841	0.742348	0.000818683	TAF9	TRUE
ENSG00000102053	-1.84493	0.000819058	ZC3H12B	TRUE
ENSG00000181963	-3.52167	0.000819058	OR52K2	TRUE
ENSG00000134758	1.04409	0.000837844	RNF138	TRUE
ENSG00000136867	1.16946	0.000845234	SLC31A2	TRUE
ENSG00000139714	-2.09844	0.000845234	MORN3	TRUE
ENSG00000110693	-2.0989	0.000866596	SOX6	TRUE
ENSG00000185482	1.20226	0.000868532	STAC3	TRUE
ENSG00000186862	-1.51423	0.000875621	PDZD7	TRUE
ENSG00000078687	-1.30411	0.00087932	TNRC6C	TRUE
ENSG00000090470	-1.007	0.000915015	PDCD7	TRUE
ENSG00000166402	-3.45673	0.00092784	TUB	TRUE
ENSG00000171189	-3.26724	0.00092784	GRIK1	TRUE
ENSG00000100478	-1.72336	0.000933861	AP4S1	TRUE
ENSG00000126456	-1.022	0.000943428	IRF3	TRUE
ENSG00000248483	-4.06558	0.000967643	POU5F2	TRUE
ENSG00000091986	-1.85097	0.000972788	CCDC80	TRUE
ENSG00000285082	-3.56996	0.000972788	AL160272.2	TRUE
ENSG00000149311	-1.5061	0.000990694	ATM	TRUE
ENSG00000117054	0.829702	0.000999287	ACADM	TRUE
ENSG00000183837	-1.57208	0.00100043	PNMA3	TRUE
ENSG00000204406	-0.674652	0.00100044	MBD5	TRUE
ENSG00000174501	-2.041	0.00100428	ANKRD36C	TRUE
ENSG00000158815	-4.61474	0.00101779	FGF17	TRUE
ENSG00000162804	-0.98035	0.00102066	SNED1	TRUE
ENSG00000100578	-0.86749	0.00102314	KIAA0586	TRUE
ENSG00000133392	-1.96268	0.00102664	MYH11	TRUE
ENSG00000159915	-2.25799	0.00102664	ZNF233	TRUE
ENSG00000127452	0.895104	0.0010297	FBXL12	TRUE
ENSG00000163053	1.48867	0.00106995	SLC16A14	TRUE
ENSG00000161905	-4.11224	0.00109712	ALOX15	TRUE
ENSG00000127364	-3.88354	0.00109871	TAS2R4	TRUE
ENSG00000143819	1.20809	0.0011075	EPHX1	TRUE
ENSG00000008710	-1.10857	0.0011202	PKD1	TRUE
ENSG00000134463	1.22138	0.0011202	ECHDC3	TRUE
ENSG00000180773	0.941313	0.0011202	SLC36A4	TRUE
ENSG00000177427	-0.691561	0.00112471	MIEF2	TRUE
ENSG00000232196	-4.93041	0.00112676	MTRNR2L4	TRUE
ENSG00000167595	-1.88507	0.00112846	PROSER3	TRUE
ENSG00000134744	-1.6305	0.00114762	TUT4	TRUE
ENSG00000171408	-2.13584	0.00114762	PDE7B	TRUE
ENSG00000173214	-1.66786	0.00114762	MFSD4B	TRUE
ENSG00000114735	-0.851858	0.00116905	HEMK1	TRUE
ENSG00000134326	1.25264	0.00117401	CMPK2	TRUE
ENSG00000173480	-2.76454	0.00117401	ZNF417	TRUE
ENSG00000184860	-1.72978	0.00117401	SDR42E1	TRUE
ENSG00000120705	0.754935	0.00118248	ETF1	TRUE
ENSG00000187068	-3.22036	0.00119537	C3orf70	TRUE
ENSG00000055609	-1.66812	0.00120406	KMT2C	TRUE
ENSG00000144218	-1.52737	0.00121139	AFF3	TRUE
ENSG00000182405	-1.69365	0.00121241	PGBD4	TRUE
ENSG00000134460	-0.99549	0.00123355	IL2RA	TRUE
ENSG00000182580	-1.84861	0.00123355	EPHB3	TRUE
ENSG00000205045	-1.67815	0.00123355	SLFN12L	TRUE
ENSG00000157150	1.98054	0.00125429	TIMP4	TRUE
ENSG00000172005	-1.08375	0.00125429	MAL	TRUE
ENSG00000144810	-5.56285	0.00125543	COL8A1	TRUE
ENSG00000172000	-4.62462	0.00125543	ZNF556	TRUE
ENSG00000198707	-1.2638	0.00125543	CEP290	TRUE
ENSG00000249222	-3.40847	0.00125543	ATP5MGL	TRUE
ENSG00000103264	-0.652696	0.00125584	FBXO31	TRUE
ENSG00000090905	-1.42828	0.00126121	TNRC6A	TRUE
ENSG00000139116	-1.19056	0.00126242	KIF21A	TRUE
ENSG00000168685	-1.14452	0.00126817	IL7R	TRUE
ENSG00000118777	-2.41868	0.00128027	ABCG2	TRUE
ENSG00000141622	-2.12816	0.00128027	RNF165	TRUE
ENSG00000168785	-1.96699	0.00128041	TSPAN5	TRUE
ENSG00000185869	-1.80142	0.00131469	ZNF829	TRUE
ENSG00000167779	-2.22976	0.00131898	IGFBP6	TRUE
ENSG00000100605	0.714806	0.00133017	ITPK1	TRUE
ENSG00000142065	-1.20491	0.00134848	ZFP14	TRUE
ENSG00000120963	0.674237	0.00136364	ZNF706	TRUE
ENSG00000134324	-0.968227	0.00136423	LPIN1	TRUE
ENSG00000178199	-1.02159	0.00136736	ZC3H12D	TRUE
ENSG00000101246	-0.709022	0.00139577	ARFRP1	TRUE
ENSG00000223547	-2.38061	0.00139577	ZNF844	TRUE
ENSG00000119720	-1.61931	0.00143461	NRDE2	TRUE
ENSG00000150347	-0.97988	0.00143461	ARID5B	TRUE
ENSG00000178538	-1.53938	0.00143461	CA8	TRUE
ENSG00000101850	-3.09973	0.00144858	GPR143	TRUE
ENSG00000173898	-2.93344	0.00145114	SPTBN2	TRUE
ENSG00000101695	-1.54559	0.0014979	RNF125	TRUE
ENSG00000182700	-2.23558	0.00151049	IGIP	TRUE
ENSG00000048649	-1.30779	0.00153071	RSF1	TRUE
ENSG00000101966	-1.6539	0.00153071	XIAP	TRUE
ENSG00000126705	-1.08801	0.00153071	AHDC1	TRUE
ENSG00000184226	-1.50133	0.00153071	PCDH9	TRUE
ENSG00000171121	-1.68716	0.00154114	KCNMB3	TRUE
ENSG00000174891	-1.24024	0.00155917	RSRC1	TRUE
ENSG00000099204	-0.948348	0.00156118	ABLIM1	TRUE
ENSG00000165092	1.6873	0.00157524	ALDH1A1	TRUE
ENSG00000129472	-1.93498	0.00158055	RAB2B	TRUE
ENSG00000264522	-1.96104	0.00158055	OTUD7B	TRUE
ENSG00000161328	-1.05241	0.00159292	LRRC56	TRUE
ENSG00000023318	0.857259	0.0015987	ERP44	TRUE
ENSG00000205426	-3.01458	0.00160729	KRT81	TRUE
ENSG00000138303	0.535055	0.00161898	ASCC1	TRUE
ENSG00000119004	-1.68695	0.00162814	CYP20A1	TRUE
ENSG00000153933	-0.990477	0.00162814	DGKE	TRUE
ENSG00000213626	-1.181	0.00162814	LBH	TRUE
ENSG00000136854	-1.25146	0.0016329	STXBP1	TRUE
ENSG00000143190	-1.55563	0.00164996	POU2F1	TRUE
ENSG00000130396	-1.06166	0.00165118	AFDN	TRUE
ENSG00000143110	1.00765	0.00165118	C1orf162	TRUE
ENSG00000146285	-0.988941	0.00165501	SCML4	TRUE
ENSG00000106948	-1.50051	0.0016631	AKNA	TRUE
ENSG00000144791	-1.52711	0.0016631	LIMD1	TRUE
ENSG00000187134	-1.78377	0.0016631	AKR1C1	TRUE
ENSG00000184260	-1.81767	0.00166899	H2AC20	TRUE
ENSG00000221995	-1.61328	0.00171936	TIAF1	TRUE
ENSG00000180875	-1.86821	0.00173414	GREM2	TRUE
ENSG00000124191	0.97472	0.00173943	TOX2	TRUE
ENSG00000153560	0.623144	0.00174456	UBP1	TRUE
ENSG00000198089	-0.693562	0.00174456	SFI1	TRUE
ENSG00000135127	-1.19666	0.00174983	BICDL1	TRUE
ENSG00000143458	-1.64368	0.00175511	GABPB2	TRUE
ENSG00000171444	-1.89069	0.00175511	MCC	TRUE
ENSG00000183208	-1.54653	0.00175511	GDPGP1	TRUE
ENSG00000139187	-1.35231	0.0017837	KLRG1	TRUE
ENSG00000150938	-1.67595	0.0017837	CRIM1	TRUE
ENSG00000077264	-2.8603	0.00182595	PAK3	TRUE
ENSG00000283208	-2.0747	0.00182671	AC001226.2	TRUE
ENSG00000102383	-2.93516	0.00184269	ZDHHC15	TRUE
ENSG00000267710	-1.82149	0.00184354	EDDM13	TRUE
ENSG00000256188	-4.40461	0.00184414	TAS2R30	TRUE
ENSG00000170092	-2.07994	0.00184597	SPDYE5	TRUE
ENSG00000253251	0.997604	0.00184994	SHLD3	TRUE
ENSG00000213020	-1.31337	0.00185095	ZNF611	TRUE
ENSG00000087302	0.556726	0.00185458	RTRAF	TRUE
ENSG00000225526	-4.71031	0.00186592	MKRN2OS	TRUE
ENSG00000100354	-1.53446	0.00187931	TNRC6B	TRUE
ENSG00000116194	-3.37929	0.00187931	ANGPTL1	TRUE
ENSG00000083844	-1.09394	0.00188256	ZNF264	TRUE
ENSG00000110274	-1.02523	0.00188256	CEP164	TRUE
ENSG00000171634	-1.43446	0.00188256	BPTF	TRUE
ENSG00000178878	-1.69595	0.00188256	APOLD1	TRUE
ENSG00000182372	-1.31298	0.00188256	CLN8	TRUE
ENSG00000198695	-1.22036	0.00188256	MT-ND6	TRUE
ENSG00000173926	-1.0972	0.00188881	MARCHF3	TRUE
ENSG00000156959	-3.03554	0.00190175	LHFPL4	TRUE
ENSG00000264230	2.03557	0.00190241	ANXA8L1	TRUE
ENSG00000117862	0.780457	0.00191977	TXNDC12	TRUE
ENSG00000163257	-1.67041	0.00191977	DCAF16	TRUE
ENSG00000163751	-2.72501	0.00191977	CPA3	TRUE
ENSG00000240694	-2.58725	0.00193493	PNMA2	TRUE
ENSG00000154274	-3.28375	0.00196488	C4orf19	TRUE
ENSG00000139351	-1.97489	0.00196586	SYCP3	TRUE
ENSG00000134056	0.634488	0.00198712	MRPS36	TRUE
ENSG00000174953	-1.52988	0.00198944	DHX36	TRUE
ENSG00000136634	1.73369	0.00201576	IL10	TRUE
ENSG00000143924	-1.02929	0.00202072	EML4	TRUE
ENSG00000145730	1.03075	0.00202072	PAM	TRUE
ENSG00000106692	-1.21489	0.00205038	FKTN	TRUE
ENSG00000166848	-0.938405	0.00209329	TERF2IP	TRUE
ENSG00000198625	-1.74717	0.00209329	MDM4	TRUE
ENSG00000123453	-2.07597	0.00209826	SARDH	TRUE
ENSG00000267368	-1.45617	0.00209826	UPK3BL1	TRUE
ENSG00000130340	-0.828625	0.00211608	SNX9	TRUE
ENSG00000126266	-1.82101	0.00212481	FFAR1	TRUE
ENSG00000164530	-1.16873	0.00213826	PI16	TRUE
ENSG00000167363	-1.87515	0.00214158	FN3K	TRUE
ENSG00000164764	-2.35636	0.00214185	SBSPON	TRUE
ENSG00000166046	-1.54673	0.00214185	TCP11L2	TRUE
ENSG00000185697	-1.36168	0.00215282	MYBL1	TRUE
ENSG00000048462	1.50856	0.00218909	TNFRSF17	TRUE
ENSG00000152240	0.583452	0.00219508	HAUS1	TRUE
ENSG00000178623	-1.08307	0.00219508	GPR35	TRUE
ENSG00000204767	-2.56042	0.0022037	INSYN2B	TRUE
ENSG00000169871	-1.5051	0.00221153	TRIM56	TRUE
ENSG00000181322	-1.96645	0.00221153	NME9	TRUE
ENSG00000205710	-1.58334	0.00221153	C17orf107	TRUE
ENSG00000116106	-1.38655	0.00221705	EPHA4	TRUE
ENSG00000006118	-2.47629	0.00222687	TMEM132A	TRUE
ENSG00000001036	0.884088	0.00223403	FUCA2	TRUE
ENSG00000006432	-1.25056	0.0022446	MAP3K9	TRUE
ENSG00000120215	-2.92324	0.0022446	MLANA	TRUE
ENSG00000078699	-1.14161	0.00224955	CBFA2T2	TRUE
ENSG00000152104	-3.24556	0.00225978	PTPN14	TRUE
ENSG00000065882	0.559524	0.00226064	TBC1D1	TRUE
ENSG00000118418	0.838674	0.00226064	HMGN3	TRUE
ENSG00000167483	-1.37975	0.00226064	NIBAN3	TRUE
ENSG00000173588	-1.26069	0.00226064	CEP83	TRUE
ENSG00000196911	-0.907057	0.00226064	KPNA5	TRUE
ENSG00000246922	-1.43252	0.00226064	UBAP1L	TRUE
ENSG00000111962	-0.998035	0.00232784	UST	TRUE
ENSG00000143921	-0.33028	0.00232784	ABCG8	TRUE
ENSG00000078795	-3.07406	0.00233566	PKD2L2	TRUE
ENSG00000167680	-1.58469	0.00234105	SEMA6B	TRUE
ENSG00000188687	-1.41206	0.00234105	SLC4A5	TRUE
ENSG00000100490	-1.27256	0.00234267	CDKL1	TRUE
ENSG00000109163	-5.47048	0.00234267	GNRHR	TRUE
ENSG00000115977	-1.35458	0.00234267	AAK1	TRUE
ENSG00000168917	-1.80489	0.00234267	SLC35G2	TRUE
ENSG00000114923	-2.66594	0.00234673	SLC4A3	TRUE
ENSG00000243244	-1.27873	0.00234901	STON1	TRUE
ENSG00000185561	-1.98262	0.00235532	TLCD2	TRUE
ENSG00000134049	0.664435	0.00236419	IER3IP1	TRUE
ENSG00000198838	-1.86457	0.00236419	RYR3	TRUE
ENSG00000129566	-1.66923	0.00239987	TEP1	TRUE
ENSG00000181634	-2.66014	0.00239987	TNFSF15	TRUE
ENSG00000145041	-0.610224	0.00241732	DCAF1	TRUE
ENSG00000150867	-1.1135	0.00242268	PIP4K2A	TRUE
ENSG00000005471	-1.54686	0.00242807	ABCB4	TRUE
ENSG00000088179	-1.10271	0.00242807	PTPN4	TRUE
ENSG00000112486	-1.31895	0.00242807	CCR6	TRUE
ENSG00000133119	0.79032	0.00242807	RFC3	TRUE
ENSG00000159433	-1.52552	0.00242807	STARD9	TRUE
ENSG00000171291	-1.37341	0.00244023	ZNF439	TRUE
ENSG00000174945	-2.00131	0.00245105	AMZ1	TRUE
ENSG00000100442	0.57676	0.00245183	FKBP3	TRUE
ENSG00000215193	-1.54117	0.00245183	PEX26	TRUE
ENSG00000213316	-1.20113	0.00248386	LTC4S	TRUE
ENSG00000143742	0.728379	0.00249148	SRP9	TRUE
ENSG00000149679	0.628515	0.00249148	CABLES2	TRUE
ENSG00000260220	-3.3922	0.00249148	CCDC187	TRUE
ENSG00000041515	-3.002	0.00249364	MYO16	TRUE
ENSG00000107890	-1.31279	0.00249364	ANKRD26	TRUE
ENSG00000109099	-2.17054	0.00249364	PMP22	TRUE
ENSG00000143473	-5.15668	0.00249364	KCNH1	TRUE
ENSG00000163827	-2.03603	0.00249364	LRRC2	TRUE
ENSG00000250067	-1.65607	0.00249364	YJEFN3	TRUE
ENSG00000186017	-1.16913	0.00255805	ZNF566	TRUE
ENSG00000139645	-1.09938	0.00256046	ANKRD52	TRUE
ENSG00000196712	-1.30642	0.00258276	NF1	TRUE
ENSG00000146414	-1.19303	0.00260024	SHPRH	TRUE
ENSG00000169246	-1.44471	0.00260822	NPIPB3	TRUE
ENSG00000055732	-2.70813	0.00261192	MCOLN3	TRUE
ENSG00000130818	-1.13056	0.00261192	ZNF426	TRUE
ENSG00000177425	-1.26952	0.00261192	PAWR	TRUE
ENSG00000122417	-1.42054	0.00262212	ODF2L	TRUE
ENSG00000183864	-0.909917	0.00262212	TOB2	TRUE
ENSG00000149179	-0.651319	0.00263433	C11orf49	TRUE
ENSG00000075340	-1.32505	0.0026495	ADD2	TRUE
ENSG00000143933	0.693313	0.0027005	CALM2	TRUE
ENSG00000153944	-1.26378	0.00273324	MSI2	TRUE
ENSG00000275342	-1.68965	0.00274169	PRAG1	TRUE
ENSG00000076770	-1.7115	0.00274883	MBNL3	TRUE
ENSG00000166886	1.49349	0.00274883	NAB2	TRUE
ENSG00000184313	-3.78566	0.00275533	MROH7	TRUE
ENSG00000154358	-1.30317	0.00276564	OBSCN	TRUE
ENSG00000103355	-3.30816	0.00276603	PRSS33	TRUE
ENSG00000119866	-1.09384	0.00276603	BCL11A	TRUE
ENSG00000141579	-3.59793	0.00276603	ZNF750	TRUE
ENSG00000144034	0.733664	0.00276603	TPRKB	TRUE
ENSG00000165995	-1.74406	0.00276603	CACNB2	TRUE
ENSG00000184154	-1.45611	0.00276603	LRTOMT	TRUE
ENSG00000185345	-1.47434	0.00276603	PRKN	TRUE
ENSG00000146021	-1.13085	0.00277976	KLHL3	TRUE
ENSG00000123405	-0.911893	0.00278856	NFE2	TRUE
ENSG00000134668	-1.85238	0.00278856	SPOCD1	TRUE
ENSG00000137714	0.703534	0.00278856	FDX1	TRUE
ENSG00000215251	0.674561	0.00278856	FASTKD5	TRUE
ENSG00000163512	0.605624	0.00280746	AZI2	TRUE
ENSG00000166762	-1.46483	0.00280746	CATSPER2	TRUE
ENSG00000091483	0.804434	0.00282228	FH	TRUE
ENSG00000079102	-3.84407	0.0028307	RUNX1T1	TRUE
ENSG00000171453	-0.896952	0.0028307	POLR1C	TRUE
ENSG00000196705	-1.51988	0.00284303	ZNF431	TRUE
ENSG00000123200	-1.20091	0.00285667	ZC3H13	TRUE
ENSG00000177943	-1.31778	0.00285667	MAMDC4	TRUE
ENSG00000104154	-1.25021	0.00286237	SLC30A4	TRUE
ENSG00000212864	-2.05452	0.00286237	RNF208	TRUE
ENSG00000213064	-1.25838	0.00286237	SFT2D2	TRUE
ENSG00000057757	-1.078	0.00286863	PITHD1	TRUE
ENSG00000133106	1.10392	0.00286889	EPSTI1	TRUE
ENSG00000075239	0.624168	0.00287095	ACAT1	TRUE
ENSG00000170379	-1.00894	0.00287095	TCAF2	TRUE
ENSG00000173991	-1.80858	0.00287095	TCAP	TRUE
ENSG00000179715	-0.819458	0.00287095	PCED1B	TRUE
ENSG00000100815	-0.568739	0.00287515	TRIP11	TRUE
ENSG00000155962	-1.4834	0.00287515	CLIC2	TRUE
ENSG00000166523	1.33586	0.00287515	CLEC4E	TRUE
ENSG00000164989	-1.75863	0.00289401	CCDC171	TRUE
ENSG00000183741	-0.94675	0.00289401	CBX6	TRUE
ENSG00000278129	-1.85038	0.00289991	ZNF8	TRUE
ENSG00000151320	-2.24289	0.00291196	AKAP6	TRUE
ENSG00000047457	-2.0605	0.00291339	CP	TRUE
ENSG00000204149	-1.45602	0.00291339	AGAP6	TRUE
ENSG00000109654	-1.32587	0.00291807	TRIM2	TRUE
ENSG00000162972	0.577992	0.00292524	MAIP1	TRUE
ENSG00000155330	0.762269	0.00293081	C16orf87	TRUE
ENSG00000177879	0.810871	0.00293081	AP3S1	TRUE
ENSG00000169499	-1.22242	0.00295607	PLEKHA2	TRUE
ENSG00000189144	-1.18485	0.00295885	ZNF573	TRUE
ENSG00000108829	0.904339	0.00297533	LRRC59	TRUE
ENSG00000204574	-0.853683	0.00297533	ABCF1	TRUE
ENSG00000204531	-2.18958	0.00300468	POU5F1	TRUE
ENSG00000156738	-0.996853	0.00304161	MS4A1	TRUE
ENSG00000164070	-2.05018	0.00304161	HSPA4L	TRUE
ENSG00000183576	0.664127	0.00305742	SETD3	TRUE
ENSG00000164638	-1.96952	0.00307263	SLC29A4	TRUE
ENSG00000189195	-1.21263	0.00309033	BTBD8	TRUE
ENSG00000154310	-1.01689	0.00310258	TNIK	TRUE
ENSG00000134489	-2.46331	0.00310395	HRH4	TRUE
ENSG00000049860	0.982305	0.00312125	HEXB	TRUE
ENSG00000101745	-1.13955	0.00312125	ANKRD12	TRUE
ENSG00000196199	-1.10783	0.00312125	MPHOSPH8	TRUE
ENSG00000113583	0.92893	0.0031543	C5orf15	TRUE
ENSG00000168386	-2.21576	0.00319423	FILIP1L	TRUE
ENSG00000187994	-0.726617	0.00319423	RINL	TRUE
ENSG00000112038	-3.47638	0.00323017	OPRM1	TRUE
ENSG00000120071	-1.44821	0.00323017	KANSL1	TRUE
ENSG00000175787	-1.34405	0.00323017	ZNF169	TRUE
ENSG00000106524	0.814416	0.00323066	ANKMY2	TRUE
ENSG00000162944	-2.8138	0.00332254	RFTN2	TRUE
ENSG00000167094	-1.29896	0.00332254	TTC16	TRUE
ENSG00000182993	-2.09451	0.00332254	C12orf60	TRUE
ENSG00000137942	-1.17499	0.00334291	FNBP1L	TRUE
ENSG00000140511	-1.00219	0.00334291	HAPLN3	TRUE
ENSG00000156650	-1.614	0.00334291	KAT6B	TRUE
ENSG00000167548	-1.61058	0.00334291	KMT2D	TRUE
ENSG00000204086	-2.30568	0.00334291	RPA4	TRUE
ENSG00000182324	-1.99175	0.0033458	KCNJ14	TRUE
ENSG00000025800	-1.0621	0.0033619	KPNA6	TRUE
ENSG00000197380	-2.26058	0.0033661	DACT3	TRUE
ENSG00000114902	0.697237	0.00339678	SPCS1	TRUE
ENSG00000075790	0.640236	0.00339863	BCAP29	TRUE
ENSG00000116473	0.739717	0.00341945	RAP1A	TRUE
ENSG00000092978	-0.897829	0.00343777	GPATCH2	TRUE
ENSG00000100784	-1.53619	0.00343777	RPS6KA5	TRUE
ENSG00000285868	-1.92438	0.00343777	AC008676.3	TRUE
ENSG00000116580	-0.823135	0.0034587	GON4L	TRUE
ENSG00000157540	-0.949671	0.00345919	DYRK1A	TRUE
ENSG00000197713	0.737406	0.0034646	RPE	TRUE
ENSG00000076984	-1.40522	0.00346963	MAP2K7	TRUE
ENSG00000229894	-2.17328	0.00347084	GK3P	TRUE
ENSG00000100084	0.567434	0.00347689	HIRA	TRUE
ENSG00000103226	1.02277	0.00349548	NOMO3	TRUE
ENSG00000167191	-2.56351	0.00355066	GPRC5B	TRUE
ENSG00000165186	-4.9813	0.00355383	PTCHD1	TRUE
ENSG00000175054	-0.93321	0.00362103	ATR	TRUE
ENSG00000050730	-1.44298	0.0036307	TNIP3	TRUE
ENSG00000110046	-1.64671	0.0036307	ATG2A	TRUE
ENSG00000135426	-0.906151	0.0036307	TESPA1	TRUE
ENSG00000188177	-1.49484	0.0036307	ZC3H6	TRUE
ENSG00000099284	-0.963978	0.00364037	MACROH2A2	TRUE
ENSG00000141576	-1.18783	0.00364552	RNF157	TRUE
ENSG00000144366	-3.165	0.00364638	GULP1	TRUE
ENSG00000189221	1.9032	0.00364638	MAOA	TRUE
ENSG00000136522	0.554755	0.00365465	MRPL47	TRUE
ENSG00000167807	-1.22143	0.00365465	AC011511.1	TRUE
ENSG00000117500	0.668518	0.00365581	TMED5	TRUE
ENSG00000167286	-0.95091	0.00366334	CD3D	TRUE
ENSG00000197816	-1.65183	0.00366843	CCDC180	TRUE
ENSG00000188878	-0.835873	0.00367006	FBF1	TRUE
ENSG00000152439	-1.22487	0.00367541	ZNF773	TRUE
ENSG00000078674	-1.04192	0.00368398	PCM1	TRUE
ENSG00000107566	0.863757	0.00368398	ERLIN1	TRUE
ENSG00000165637	0.590079	0.00371683	VDAC2	TRUE
ENSG00000285304	1.82214	0.00371683	Z83844.2	TRUE
ENSG00000136478	1.01344	0.00372839	TEX2	TRUE
ENSG00000118412	-0.700829	0.00373941	CASP8AP2	TRUE
ENSG00000168811	0.979886	0.00373941	IL12A	TRUE
ENSG00000021645	-3.42359	0.00375734	NRXN3	TRUE
ENSG00000187522	0.577215	0.00375734	HSPA14	TRUE
ENSG00000113595	-1.09515	0.00375968	TRIM23	TRUE
ENSG00000128699	0.790162	0.00376473	ORMDL1	TRUE
ENSG00000129315	-1.17644	0.00376473	CCNT1	TRUE
ENSG00000130544	-1.75027	0.00376473	ZNF557	TRUE
ENSG00000183873	2.33094	0.00376473	SCN5A	TRUE
ENSG00000101911	0.867458	0.0037669	PRPS2	TRUE
ENSG00000137101	-0.929643	0.0037669	CD72	TRUE
ENSG00000187017	-1.66399	0.0037669	ESPN	TRUE
ENSG00000111880	-1.00372	0.00376863	RNGTT	TRUE
ENSG00000100888	-1.39944	0.00378779	CHD8	TRUE
ENSG00000179021	0.83764	0.00381814	C3orf38	TRUE
ENSG00000177000	-1.18523	0.00383016	MTHFR	TRUE
ENSG00000183287	-0.35705	0.00383016	CCBE1	TRUE
ENSG00000136143	0.666443	0.00384001	SUCLA2	TRUE
ENSG00000146574	0.85899	0.00384001	CCZ1B	TRUE
ENSG00000223573	-2.07273	0.00384297	TINCR	TRUE
ENSG00000260097	-1.78304	0.00386114	SPDYE6	TRUE
ENSG00000108306	-1.50314	0.00386371	FBXL20	TRUE
ENSG00000187010	-1.72413	0.00386405	RHD	TRUE
ENSG00000261609	-1.35864	0.0038673	GAN	TRUE
ENSG00000143793	-1.11246	0.00389474	C1orf35	TRUE
ENSG00000174123	-1.35036	0.00389474	TLR10	TRUE
ENSG00000114423	-1.16406	0.00390941	CBLB	TRUE
ENSG00000168280	-1.50401	0.00390941	KIF5C	TRUE
ENSG00000198900	-0.987169	0.00390941	TOP1	TRUE
ENSG00000214827	1.09941	0.00390941	MTCP1	TRUE
ENSG00000134686	1.16895	0.0039361	PHC2	TRUE
ENSG00000152944	0.785341	0.00396605	MED21	TRUE
ENSG00000102145	-1.25316	0.00396809	GATA1	TRUE
ENSG00000177565	-1.00392	0.00398338	TBL1XR1	TRUE
ENSG00000160211	0.870286	0.0040032	G6PD	TRUE
ENSG00000105810	-0.914485	0.00400972	CDK6	TRUE
ENSG00000158286	-1.39327	0.00400972	RNF207	TRUE
ENSG00000088888	-1.09552	0.00405344	MAVS	TRUE
ENSG00000105229	-0.773656	0.00405344	PIAS4	TRUE
ENSG00000125384	1.0617	0.00405344	PTGER2	TRUE
ENSG00000141753	-0.83361	0.00405344	IGFBP4	TRUE
ENSG00000180667	-1.70838	0.00405344	YOD1	TRUE
ENSG00000265590	-1.3832	0.00405344	CFAP298-TCP10L	TRUE
ENSG00000139921	0.864312	0.00406419	TMX1	TRUE
ENSG00000137876	0.584725	0.00408962	RSL24D1	TRUE
ENSG00000186367	-3.63047	0.00408962	MINAR2	TRUE
ENSG00000198840	-1.23555	0.00409736	MT-ND3	TRUE
ENSG00000162722	-1.78463	0.00412822	TRIM58	TRUE
ENSG00000182150	-0.647823	0.00413652	ERCC6L2	TRUE
ENSG00000107829	-0.911666	0.0041368	FBXW4	TRUE
ENSG00000180336	-1.86999	0.00415231	MEIOC	TRUE
ENSG00000153064	-0.857157	0.00415741	BANK1	TRUE
ENSG00000164808	0.760089	0.00415741	SPIDR	TRUE
ENSG00000187045	-2.08849	0.00415741	TMPRSS6	TRUE
ENSG00000149503	-1.78326	0.00417729	INCENP	TRUE
ENSG00000173421	-2.94439	0.00418208	IHO1	TRUE
ENSG00000174197	-1.02152	0.00419491	MGA	TRUE
ENSG00000165568	-1.18043	0.00420174	AKR1E2	TRUE
ENSG00000166025	1.1936	0.00423304	AMOTL1	TRUE
ENSG00000103199	-0.989995	0.00426415	ZNF500	TRUE
ENSG00000231887	-1.19678	0.00428459	PRH1	TRUE
ENSG00000074621	-1.75044	0.00429372	SLC24A1	TRUE
ENSG00000131437	-0.948987	0.00433373	KIF3A	TRUE
ENSG00000196072	0.740285	0.00437294	BLOC1S2	TRUE
ENSG00000117151	0.917975	0.00438606	CTBS	TRUE
ENSG00000261732	-2.20848	0.00439138	AL031708.1	TRUE
ENSG00000100410	0.683565	0.00441972	PHF5A	TRUE
ENSG00000116539	-1.38671	0.00441972	ASH1L	TRUE
ENSG00000130653	-0.888754	0.00441972	PNPLA7	TRUE
ENSG00000155974	-1.53936	0.00441972	GRIP1	TRUE
ENSG00000181350	-1.03919	0.00441972	LRRC75A	TRUE
ENSG00000197405	0.930963	0.00441972	C5AR1	TRUE
ENSG00000105392	-0.276552	0.00443165	CRX	TRUE
ENSG00000110318	-1.45059	0.00443165	CEP126	TRUE
ENSG00000145012	-1.19284	0.00443165	LPP	TRUE
ENSG00000162572	-1.62282	0.00443165	SCNN1D	TRUE
ENSG00000105650	-0.339459	0.00445188	PDE4C	TRUE
ENSG00000139651	-0.678898	0.0044752	ZNF740	TRUE
ENSG00000033178	-1.49966	0.00453025	UBA6	TRUE
ENSG00000120694	-0.931777	0.00457787	HSPH1	TRUE
ENSG00000121578	0.804518	0.00457787	B4GALT4	TRUE
ENSG00000005100	-1.29522	0.00460377	DHX33	TRUE
ENSG00000100523	-1.19753	0.00460377	DDHD1	TRUE
ENSG00000135549	-1.66435	0.00460757	PKIB	TRUE
ENSG00000138382	0.499967	0.00461333	METTL5	TRUE
ENSG00000078177	-1.18261	0.004635	N4BP2	TRUE
ENSG00000138668	0.401699	0.00465474	HNRNPD	TRUE
ENSG00000162086	-0.755762	0.00469379	ZNF75A	TRUE
ENSG00000179144	-1.04672	0.00469379	GIMAP7	TRUE
ENSG00000143178	-1.05898	0.00470341	TBX19	TRUE
ENSG00000181704	-0.964979	0.00474829	YIPF6	TRUE
ENSG00000197147	-0.970701	0.00475536	LRRC8B	TRUE
ENSG00000174485	-1.12342	0.00477087	DENND4A	TRUE
ENSG00000074966	-1.17573	0.00477155	TXK	TRUE
ENSG00000136014	-1.36011	0.00477155	USP44	TRUE
ENSG00000137496	-0.876481	0.00477155	IL18BP	TRUE
ENSG00000162630	-3.07167	0.00477155	B3GALT2	TRUE
ENSG00000170743	-4.12651	0.00477155	SYT9	TRUE
ENSG00000196586	-1.39787	0.00477155	MYO6	TRUE
ENSG00000177494	-2.01573	0.00477418	ZBED2	TRUE
ENSG00000049245	0.720671	0.00478961	VAMP3	TRUE
ENSG00000155034	-1.49844	0.00479127	FBXL18	TRUE
ENSG00000073614	-0.867162	0.00480605	KDM5A	TRUE
ENSG00000008513	-0.770947	0.00483293	ST3GAL1	TRUE
ENSG00000070731	1.14619	0.00491046	ST6GALNAC2	TRUE
ENSG00000115257	-1.31691	0.00492007	PCSK4	TRUE
ENSG00000197312	-1.07641	0.00492271	DDI2	TRUE
ENSG00000133835	0.967906	0.0049277	HSD17B4	TRUE
ENSG00000118898	-2.10467	0.0049301	PPL	TRUE
ENSG00000153721	-1.68989	0.0049301	CNKSR3	TRUE
ENSG00000196975	0.728074	0.00493663	ANXA4	TRUE
ENSG00000111911	0.897053	0.00495355	HINT3	TRUE
ENSG00000177535	-2.17297	0.00496394	OR2B11	TRUE
ENSG00000010818	-0.806502	0.00499592	HIVEP2	TRUE
ENSG00000083168	-1.08144	0.0050341	KAT6A	TRUE
ENSG00000085224	-1.03938	0.0050341	ATRX	TRUE
ENSG00000167614	-2.40736	0.0050341	TTYH1	TRUE
ENSG00000169139	0.565104	0.0050341	UBE2V2	TRUE
ENSG00000184056	-0.614624	0.0050341	VPS33B	TRUE
ENSG00000206561	-1.09457	0.0050341	COLQ	TRUE
ENSG00000196329	-0.92393	0.00504137	GIMAP5	TRUE
ENSG00000133316	-0.637622	0.0050716	WDR74	TRUE
ENSG00000186591	-1.10483	0.0050716	UBE2H	TRUE
ENSG00000091140	0.790659	0.00508437	DLD	TRUE
ENSG00000152558	0.743888	0.00508437	TMEM123	TRUE
ENSG00000176928	-1.23326	0.00510242	GCNT4	TRUE
ENSG00000131370	-0.648526	0.00511598	SH3BP5	TRUE
ENSG00000101199	-0.948086	0.00513219	ARFGAP1	TRUE
ENSG00000123106	-0.469919	0.00515156	CCDC91	TRUE
ENSG00000137462	1.16124	0.00515156	TLR2	TRUE
ENSG00000166598	0.900166	0.00524413	HSP90B1	TRUE
ENSG00000146966	-3.30877	0.00524556	DENND2A	TRUE
ENSG00000181847	-1.0331	0.0052595	TIGIT	TRUE
ENSG00000156471	0.614238	0.005277	PTDSS1	TRUE
ENSG00000205531	-0.685297	0.00529082	NAP1L4	TRUE
ENSG00000083896	-1.40227	0.00531946	YTHDC1	TRUE
ENSG00000160185	-0.930225	0.00531946	UBASH3A	TRUE
ENSG00000162408	-1.14785	0.00531946	NOL9	TRUE
ENSG00000106346	-0.755633	0.00532246	USP42	TRUE
ENSG00000167625	-1.03749	0.00532246	ZNF526	TRUE
ENSG00000169635	-1.23192	0.00532246	HIC2	TRUE
ENSG00000219545	0.633792	0.00532246	UMAD1	TRUE
ENSG00000174586	-1.29744	0.0053274	ZNF497	TRUE
ENSG00000197702	-3.19964	0.0053274	PARVA	TRUE
ENSG00000128708	0.629659	0.00534647	HAT1	TRUE
ENSG00000007314	-1.89984	0.00534872	SCN4A	TRUE
ENSG00000068654	-1.08655	0.00534872	POLR1A	TRUE
ENSG00000111642	-1.08201	0.00534872	CHD4	TRUE
ENSG00000135245	-1.21404	0.00534872	HILPDA	TRUE
ENSG00000141867	-1.10277	0.00538325	BRD4	TRUE
ENSG00000156642	0.814439	0.00538325	NPTN	TRUE
ENSG00000160799	-1.00589	0.00539977	CCDC12	TRUE
ENSG00000255072	0.669913	0.00539977	PIGY	TRUE
ENSG00000089335	-0.602776	0.00541444	ZNF302	TRUE
ENSG00000121413	-0.902027	0.00541444	ZSCAN18	TRUE
ENSG00000132005	-1.26452	0.00541444	RFX1	TRUE
ENSG00000155957	0.634988	0.00541444	TMBIM4	TRUE
ENSG00000169083	-1.99231	0.00541444	AR	TRUE
ENSG00000175985	-2.42818	0.00541444	PLEKHD1	TRUE
ENSG00000182183	-1.70533	0.00541444	SHISAL2A	TRUE
ENSG00000070444	-1.49126	0.00541747	MNT	TRUE
ENSG00000113520	-3.90812	0.00541747	IL4	TRUE
ENSG00000123104	-1.01542	0.00541747	ITPR2	TRUE
ENSG00000204176	-2.89694	0.00541747	SYT15	TRUE
ENSG00000244165	-1.27777	0.00544246	P2RY11	TRUE
ENSG00000089127	1.09628	0.00546126	OAS1	TRUE
ENSG00000163519	-1.11418	0.00546286	TRAT1	TRUE
ENSG00000101040	-1.05267	0.00547585	ZMYND8	TRUE
ENSG00000163462	-1.21194	0.00553519	TRIM46	TRUE
ENSG00000214226	-0.857669	0.00553519	C17orf67	TRUE
ENSG00000278384	-2.17712	0.00553519	AL354822.1	TRUE
ENSG00000172273	-0.553627	0.00555855	HINFP	TRUE
ENSG00000186532	-0.7513	0.00555855	SMYD4	TRUE
ENSG00000133328	1.73349	0.00558326	PLAAT2	TRUE
ENSG00000204519	-1.38597	0.00558326	ZNF551	TRUE
ENSG00000169413	0.981868	0.00558907	RNASE6	TRUE
ENSG00000080986	0.888727	0.00560075	NDC80	TRUE
ENSG00000123607	-1.22545	0.00560095	TTC21B	TRUE
ENSG00000273274	-3.8992	0.00560152	ZBTB8B	TRUE
ENSG00000063587	-0.635963	0.00560904	ZNF275	TRUE
ENSG00000213901	-2.01549	0.00564271	SLC23A3	TRUE
ENSG00000166405	-0.936022	0.00565091	RIC3	TRUE
ENSG00000011258	-1.05732	0.00566098	MBTD1	TRUE
ENSG00000123360	-1.62137	0.00566098	PDE1B	TRUE
ENSG00000111674	-1.13171	0.00572577	ENO2	TRUE
ENSG00000129038	-1.30313	0.00576356	LOXL1	TRUE
ENSG00000164109	0.889973	0.00578681	MAD2L1	TRUE
ENSG00000146243	-1.32769	0.00580802	IRAK1BP1	TRUE
ENSG00000126261	0.499311	0.00581027	UBA2	TRUE
ENSG00000167524	-1.70696	0.00581027	RSKR	TRUE
ENSG00000171747	-1.89745	0.00581027	LGALS4	TRUE
ENSG00000198799	-0.968586	0.00583885	LRIG2	TRUE
ENSG00000177432	-0.652058	0.00586545	NAP1L5	TRUE
ENSG00000146282	0.449776	0.00587345	RARS2	TRUE
ENSG00000163960	-1.08782	0.00587345	UBXN7	TRUE
ENSG00000185129	-0.875839	0.00587345	PURA	TRUE
ENSG00000215788	-0.815845	0.00587345	TNFRSF25	TRUE
ENSG00000081320	0.831411	0.00591112	STK17B	TRUE
ENSG00000171219	-1.38834	0.00591463	CDC42BPG	TRUE
ENSG00000083812	-0.749529	0.00592665	ZNF324	TRUE
ENSG00000107833	1.29267	0.00592665	NPM3	TRUE
ENSG00000143862	0.854976	0.00592665	ARL8A	TRUE
ENSG00000197102	-1.4069	0.00592665	DYNC1H1	TRUE
ENSG00000178951	-1.16124	0.00593913	ZBTB7A	TRUE
ENSG00000173064	-1.04229	0.00598809	HECTD4	TRUE
ENSG00000177238	-2.59063	0.00598809	TRIM72	TRUE
ENSG00000081059	-0.776938	0.00600499	TCF7	TRUE
ENSG00000144895	0.537488	0.00600499	EIF2A	TRUE
ENSG00000146830	-1.39961	0.00600499	GIGYF1	TRUE
ENSG00000164111	0.659814	0.00600499	ANXA5	TRUE
ENSG00000114744	0.524005	0.00601535	COMMD2	TRUE
ENSG00000198162	-0.974682	0.00605966	MAN1A2	TRUE
ENSG00000139826	0.85902	0.00606889	ABHD13	TRUE
ENSG00000164220	-0.349006	0.00606889	F2RL2	TRUE
ENSG00000177469	-1.28732	0.00606889	CAVIN1	TRUE
ENSG00000111335	1.0791	0.00608234	OAS2	TRUE
ENSG00000196081	-2.00124	0.0060977	ZNF724	TRUE
ENSG00000167106	-0.740966	0.00610923	FAM102A	TRUE
ENSG00000081307	0.74792	0.00611353	UBA5	TRUE
ENSG00000174059	-1.33992	0.00612396	CD34	TRUE
ENSG00000134532	-2.10377	0.00618241	SOX5	TRUE
ENSG00000157741	-1.18014	0.00621689	UBN2	TRUE
ENSG00000129317	-0.940631	0.0062231	PUS7L	TRUE
ENSG00000197961	-1.41438	0.00622932	ZNF121	TRUE
ENSG00000135622	-0.691667	0.00623017	SEMA4F	TRUE
ENSG00000115590	2.08816	0.00624192	IL1R2	TRUE
ENSG00000135900	0.461935	0.00624192	MRPL44	TRUE
ENSG00000149948	-3.25828	0.00624192	HMGA2	TRUE
ENSG00000248099	-1.27518	0.00624192	INSL3	TRUE
ENSG00000173706	-1.032	0.00624848	HEG1	TRUE
ENSG00000162458	-2.90897	0.0062696	FBLIM1	TRUE
ENSG00000119125	-6.83213	0.00627971	GDA	TRUE
ENSG00000187634	-3.10244	0.00627971	SAMD11	TRUE
ENSG00000080824	-0.889269	0.00636753	HSP90AA1	TRUE
ENSG00000115137	-0.842548	0.0063697	DNAJC27	TRUE
ENSG00000137807	0.891541	0.0063697	KIF23	TRUE
ENSG00000180357	-1.17434	0.0063697	ZNF609	TRUE
ENSG00000237440	-1.0288	0.00637012	ZNF737	TRUE
ENSG00000101882	-0.898895	0.00639623	NKAP	TRUE
ENSG00000155158	-1.10962	0.00639623	TTC39B	TRUE
ENSG00000163617	-1.12637	0.00639623	CCDC191	TRUE
ENSG00000256045	-2.39422	0.00641316	MTRNR2L10	TRUE
ENSG00000101200	-1.6602	0.0064212	AVP	TRUE
ENSG00000145734	-1.12785	0.0064212	BDP1	TRUE
ENSG00000140398	-1.27055	0.00643977	NEIL1	TRUE
ENSG00000154743	-0.897552	0.00643977	TSEN2	TRUE
ENSG00000170004	-0.954557	0.00647102	CHD3	TRUE
ENSG00000058729	0.686777	0.00647732	RIOK2	TRUE
ENSG00000145337	0.653057	0.00647732	PYURF	TRUE
ENSG00000175984	-1.51043	0.00647732	DENND2C	TRUE
ENSG00000005022	0.798726	0.00648306	SLC25A5	TRUE
ENSG00000101224	-0.755125	0.00649586	CDC25B	TRUE
ENSG00000263020	-1.80619	0.00650361	AL662899.2	TRUE
ENSG00000116151	-0.718996	0.00650537	MORN1	TRUE
ENSG00000186812	-1.41186	0.00650537	ZNF397	TRUE
ENSG00000118620	-1.23166	0.00651022	ZNF430	TRUE
ENSG00000147526	-0.878388	0.00651022	TACC1	TRUE
ENSG00000169282	-1.8446	0.00651022	KCNAB1	TRUE
ENSG00000186298	0.559513	0.00651022	PPP1CC	TRUE
ENSG00000275395	-1.09964	0.00651022	FCGBP	TRUE
ENSG00000135916	1.33061	0.00655074	ITM2C	TRUE
ENSG00000178741	0.563868	0.00655074	COX5A	TRUE
ENSG00000120129	1.00826	0.00655379	DUSP1	TRUE
ENSG00000145375	-1.02813	0.00655379	SPATA5	TRUE
ENSG00000169679	1.10867	0.00655379	BUB1	TRUE
ENSG00000180611	-0.984787	0.00655379	MB21D2	TRUE
ENSG00000181722	-1.53852	0.00655379	ZBTB20	TRUE
ENSG00000112232	-1.10495	0.00656608	KHDRBS2	TRUE
ENSG00000066933	-0.895955	0.00658551	MYO9A	TRUE
ENSG00000181894	-0.900613	0.00664432	ZNF329	TRUE
ENSG00000108021	-0.941042	0.00664679	TASOR2	TRUE
ENSG00000126464	-1.23608	0.00664679	PRR12	TRUE
ENSG00000138698	0.501942	0.00666566	RAP1GDS1	TRUE
ENSG00000167258	-1.07225	0.00666566	CDK12	TRUE
ENSG00000162511	0.669791	0.00667866	LAPTM5	TRUE
ENSG00000071994	0.398974	0.00675066	PDCD2	TRUE
ENSG00000072954	0.844393	0.00675066	TMEM38A	TRUE
ENSG00000133026	-1.21729	0.00675066	MYH10	TRUE
ENSG00000177732	-1.07229	0.00675066	SOX12	TRUE
ENSG00000197353	-0.22764	0.00676588	LYPD2	TRUE
ENSG00000135632	-0.543232	0.00685256	SMYD5	TRUE
ENSG00000164751	0.666787	0.00690247	PEX2	TRUE
ENSG00000107281	-0.829447	0.00691466	NPDC1	TRUE
ENSG00000170545	-0.646131	0.00693103	SMAGP	TRUE
ENSG00000121067	-0.560323	0.0069781	SPOP	TRUE
ENSG00000127804	-0.946997	0.0069781	METTL16	TRUE
ENSG00000253767	-0.238181	0.00699866	PCDHGA8	TRUE
ENSG00000154518	0.617397	0.00707534	ATP5MC3	TRUE
ENSG00000135119	-1.19209	0.00709674	RNFT2	TRUE
ENSG00000107485	-0.855413	0.00710652	GATA3	TRUE
ENSG00000164414	0.707483	0.00710846	SLC35A1	TRUE
ENSG00000075539	-0.923252	0.00714044	FRYL	TRUE
ENSG00000102034	0.652438	0.00714044	ELF4	TRUE
ENSG00000196778	-2.30062	0.00714044	OR52K1	TRUE
ENSG00000189306	-0.743073	0.00715016	RRP7A	TRUE
ENSG00000143970	-0.986084	0.00715073	ASXL2	TRUE
ENSG00000152465	-1.26455	0.00718463	NMT2	TRUE
ENSG00000212993	-1.91876	0.00719277	POU5F1B	TRUE
ENSG00000103150	-1.07978	0.00723701	MLYCD	TRUE
ENSG00000216937	-0.848563	0.00723701	CCDC7	TRUE
ENSG00000135045	-1.01788	0.00723802	C9orf40	TRUE
ENSG00000046653	-1.57112	0.00726038	GPM6B	TRUE
ENSG00000196937	0.896057	0.00726038	FAM3C	TRUE
ENSG00000117143	1.03936	0.00727754	UAP1	TRUE
ENSG00000165917	-2.17778	0.00727754	RAPSN	TRUE
ENSG00000189269	-2.24127	0.00727754	DRICH1	TRUE
ENSG00000197124	-1.46132	0.00727754	ZNF682	TRUE
ENSG00000165757	-1.69435	0.00735728	JCAD	TRUE
ENSG00000188738	-2.9085	0.00736718	FSIP2	TRUE
ENSG00000135338	-1.55882	0.00738368	LCA5	TRUE
ENSG00000091879	-2.22679	0.00740284	ANGPT2	TRUE
ENSG00000212127	-0.953525	0.00740284	TAS2R14	TRUE
ENSG00000117400	-1.42454	0.00742982	MPL	TRUE
ENSG00000144161	-0.984688	0.00743641	ZC3H8	TRUE
ENSG00000106624	-0.8433	0.00746027	AEBP1	TRUE
ENSG00000166111	-0.320549	0.00746027	SVOP	TRUE
ENSG00000151838	-2.03947	0.00746861	CCDC175	TRUE
ENSG00000143384	0.938744	0.00747602	MCL1	TRUE
ENSG00000197386	-0.742172	0.0074945	HTT	TRUE
ENSG00000132388	0.708267	0.00751359	UBE2G1	TRUE
ENSG00000131095	-1.41995	0.00755562	GFAP	TRUE
ENSG00000065413	-1.05532	0.0075665	ANKRD44	TRUE
ENSG00000113269	0.866051	0.00756955	RNF130	TRUE
ENSG00000132466	-0.842659	0.00756955	ANKRD17	TRUE
ENSG00000169018	0.765598	0.00756955	FEM1B	TRUE
ENSG00000172243	0.944233	0.00756955	CLEC7A	TRUE
ENSG00000182552	0.586743	0.00756955	RWDD4	TRUE
ENSG00000186891	-0.988901	0.00756955	TNFRSF18	TRUE
ENSG00000145623	-2.31019	0.00760311	OSMR	TRUE
ENSG00000138767	-0.707297	0.00763683	CNOT6L	TRUE
ENSG00000285854	-2.80501	0.00773108	AC010197.2	TRUE
ENSG00000163508	-1.39228	0.00777261	EOMES	TRUE
ENSG00000100207	-1.01751	0.00778342	TCF20	TRUE
ENSG00000140740	0.638006	0.00778342	UQCRC2	TRUE
ENSG00000197162	-0.916571	0.00778342	ZNF785	TRUE
ENSG00000165629	0.72038	0.00780758	ATP5F1C	TRUE
ENSG00000162302	0.800794	0.00781819	RPS6KA4	TRUE
ENSG00000124783	0.512288	0.00782269	SSR1	TRUE
ENSG00000170266	0.746622	0.00782269	GLB1	TRUE
ENSG00000157036	-1.0749	0.00783408	EXOG	TRUE
ENSG00000164199	-2.04209	0.00783408	ADGRV1	TRUE
ENSG00000183625	-1.5416	0.00783408	CCR3	TRUE
ENSG00000049089	1.04833	0.00785855	COL9A2	TRUE
ENSG00000109794	2.15568	0.00787073	FAM149A	TRUE
ENSG00000120697	0.56925	0.00787073	ALG5	TRUE
ENSG00000181652	-0.854946	0.00787073	ATG9B	TRUE
ENSG00000038002	0.668963	0.00791137	AGA	TRUE
ENSG00000160613	-0.966892	0.00791137	PCSK7	TRUE
ENSG00000082068	-1.25507	0.00792264	WDR70	TRUE
ENSG00000053702	-1.21638	0.00792376	NRIP2	TRUE
ENSG00000062716	0.906868	0.00792376	VMP1	TRUE
ENSG00000173258	-1.25417	0.00792718	ZNF483	TRUE
ENSG00000187187	-1.03619	0.00792718	ZNF546	TRUE
ENSG00000008952	-0.844729	0.00793338	SEC62	TRUE
ENSG00000054983	0.848286	0.00793338	GALC	TRUE
ENSG00000055483	-0.846255	0.00793338	USP36	TRUE
ENSG00000100767	-1.49862	0.00793338	PAPLN	TRUE
ENSG00000101413	-0.913707	0.00793338	RPRD1B	TRUE
ENSG00000104324	0.761064	0.00793338	CPQ	TRUE
ENSG00000109771	-1.36495	0.00793338	LRP2BP	TRUE
ENSG00000120693	-1.49978	0.00793338	SMAD9	TRUE
ENSG00000124126	0.854497	0.00793338	PREX1	TRUE
ENSG00000126858	0.70579	0.00793338	RHOT1	TRUE
ENSG00000151304	-0.87384	0.00793338	SRFBP1	TRUE
ENSG00000158321	-1.16823	0.00793338	AUTS2	TRUE
ENSG00000166233	-0.711114	0.00793338	ARIH1	TRUE
ENSG00000168026	-0.933588	0.00793338	TTC21A	TRUE
ENSG00000173611	-1.11657	0.00793338	SCAI	TRUE
ENSG00000173821	-1.01385	0.00793338	RNF213	TRUE
ENSG00000183196	-3.84112	0.00793338	CHST6	TRUE
ENSG00000186020	-0.806324	0.00793338	ZNF529	TRUE
ENSG00000205060	-0.661646	0.00793338	SLC35B4	TRUE
ENSG00000234545	-1.14621	0.00793338	FAM133B	TRUE
ENSG00000235194	-1.16901	0.00793338	PPP1R3E	TRUE
ENSG00000236699	-3.23569	0.00793338	ARHGEF38	TRUE
ENSG00000267041	-1.27778	0.00793338	ZNF850	TRUE
ENSG00000072849	0.515646	0.00795567	DERL2	TRUE
ENSG00000240445	-1.19871	0.00795613	FOXO3B	TRUE
ENSG00000162924	-1.40221	0.00795969	REL	TRUE
ENSG00000152518	0.762284	0.00798095	ZFP36L2	TRUE
ENSG00000170275	0.784556	0.00798095	CRTAP	TRUE
ENSG00000049618	-1.11157	0.00803986	ARID1B	TRUE
ENSG00000117280	-0.528071	0.0080485	RAB29	TRUE
ENSG00000155090	1.27061	0.00806133	KLF10	TRUE
ENSG00000008226	-1.31592	0.0080985	DLEC1	TRUE
ENSG00000055130	0.754114	0.0080985	CUL1	TRUE
ENSG00000151779	-0.840978	0.0080985	NBAS	TRUE
ENSG00000187024	-0.603456	0.0080985	PTRH1	TRUE
ENSG00000198521	-1.10394	0.0080985	ZNF43	TRUE
ENSG00000105655	-0.708676	0.00813619	ISYNA1	TRUE
ENSG00000168291	0.440876	0.00815003	PDHB	TRUE
ENSG00000197121	-0.974484	0.00815003	PGAP1	TRUE
ENSG00000185958	-2.70493	0.0081885	FAM186A	TRUE
ENSG00000137070	-1.10602	0.00823885	IL11RA	TRUE
ENSG00000120742	0.612008	0.00824506	SERP1	TRUE
ENSG00000205476	-1.3858	0.00824862	CCDC85C	TRUE
ENSG00000187257	-1.07358	0.00826598	RSBN1L	TRUE
ENSG00000203782	3.22795	0.00829298	LORICRIN	TRUE
ENSG00000187860	-0.944522	0.00830135	CCDC157	TRUE
ENSG00000164104	0.860541	0.0083253	HMGB2	TRUE
ENSG00000197620	-0.692358	0.00834372	EOLA1	TRUE
ENSG00000153989	0.740991	0.00834936	NUS1	TRUE
ENSG00000167378	-1.11469	0.00835536	IRGQ	TRUE
ENSG00000167658	0.794903	0.00837056	EEF2	TRUE
ENSG00000113387	0.633006	0.00838042	SUB1	TRUE
ENSG00000196832	-2.98813	0.00838328	OR11G2	TRUE
ENSG00000197959	-1.16384	0.00838328	DNM3	TRUE
ENSG00000204172	-1.60356	0.00838328	AGAP9	TRUE
ENSG00000102763	0.809356	0.0084042	VWA8	TRUE
ENSG00000185800	-0.606721	0.0084042	DMWD	TRUE
ENSG00000153982	-1.35484	0.00842872	GDPD1	TRUE
ENSG00000187912	-1.21667	0.0084361	CLEC17A	TRUE
ENSG00000150977	0.560357	0.0084362	RILPL2	TRUE
ENSG00000185219	-1.46666	0.0084362	ZNF445	TRUE
ENSG00000186487	-2.42267	0.0084362	MYT1L	TRUE
ENSG00000161243	-2.25099	0.00844201	FBXO27	TRUE
ENSG00000106479	-0.576445	0.00844432	ZNF862	TRUE
ENSG00000073792	-1.4825	0.0084633	IGF2BP2	TRUE
ENSG00000180626	-1.08879	0.00848516	ZNF594	TRUE
ENSG00000139354	-1.79348	0.00852989	GAS2L3	TRUE
ENSG00000153066	0.739796	0.00858023	TXNDC11	TRUE
ENSG00000177144	-1.49521	0.00858023	NUDT4B	TRUE
ENSG00000185567	-2.16066	0.00858182	AHNAK2	TRUE
ENSG00000164040	0.505683	0.00860264	PGRMC2	TRUE
ENSG00000101773	0.65587	0.00861662	RBBP8	TRUE
ENSG00000172940	-1.99441	0.0086214	SLC22A13	TRUE
ENSG00000115415	0.883951	0.00866203	STAT1	TRUE
ENSG00000257390	-1.13034	0.00866358	AC023055.1	TRUE
ENSG00000128923	-1.17423	0.00868157	MINDY2	TRUE
ENSG00000198000	-0.535139	0.00872151	NOL8	TRUE
ENSG00000142408	-2.34799	0.00873802	CACNG8	TRUE
ENSG00000001631	-1.15036	0.00874539	KRIT1	TRUE
ENSG00000100281	-1.1757	0.00874539	HMGXB4	TRUE
ENSG00000134245	-1.38442	0.00874539	WNT2B	TRUE
ENSG00000282608	1.34153	0.00874539	ADORA3	TRUE
ENSG00000183826	-1.04808	0.00875657	BTBD9	TRUE
ENSG00000105176	0.739871	0.00877964	URI1	TRUE
ENSG00000242252	-2.03734	0.00879649	BGLAP	TRUE
ENSG00000149131	1.47811	0.00883262	SERPING1	TRUE
ENSG00000182141	-1.00039	0.00883262	ZNF708	TRUE
ENSG00000185862	0.785605	0.00883262	EVI2B	TRUE
ENSG00000239264	1.34292	0.00885705	TXNDC5	TRUE
ENSG00000243716	-1.02803	0.00886654	NPIPB5	TRUE
ENSG00000072315	-3.67081	0.0088772	TRPC5	TRUE
ENSG00000105321	-0.970743	0.00889312	CCDC9	TRUE
ENSG00000132464	-2.50967	0.00889831	ENAM	TRUE
ENSG00000163635	-0.957401	0.0088986	ATXN7	TRUE
ENSG00000276966	-1.34706	0.0088986	H4C5	TRUE
ENSG00000072163	-0.889898	0.00894594	LIMS2	TRUE
ENSG00000114302	-0.940062	0.00895134	PRKAR2A	TRUE
ENSG00000128789	0.517506	0.00898059	PSMG2	TRUE
ENSG00000198723	-2.11424	0.00898059	TEX45	TRUE
ENSG00000086758	-0.586226	0.00898935	HUWE1	TRUE
ENSG00000132646	0.728842	0.00898935	PCNA	TRUE
ENSG00000137574	-0.526207	0.00898935	TGS1	TRUE
ENSG00000162241	-0.717707	0.00899717	SLC25A45	TRUE
ENSG00000187164	0.98849	0.00899717	SHTN1	TRUE
ENSG00000105366	-3.49455	0.00899749	SIGLEC8	TRUE
ENSG00000104853	0.76033	0.00900038	CLPTM1	TRUE
ENSG00000174371	1.02746	0.00901212	EXO1	TRUE
ENSG00000213638	-0.791103	0.00901212	ADAT3	TRUE
ENSG00000165525	-0.944628	0.00902171	NEMF	TRUE
ENSG00000203730	-3.17223	0.00902171	TEDDM1	TRUE
ENSG00000107949	0.458569	0.00902708	BCCIP	TRUE
ENSG00000123342	0.994432	0.00902708	MMP19	TRUE
ENSG00000187775	-1.28486	0.00902708	DNAH17	TRUE
ENSG00000256222	-1.72147	0.00902708	MTRNR2L3	TRUE
ENSG00000146063	-1.36457	0.00905167	TRIM41	TRUE
ENSG00000197930	0.773847	0.00908006	ERO1A	TRUE
ENSG00000158023	-1.68212	0.00909892	CFAP251	TRUE
ENSG00000159713	-1.64728	0.00909892	TPPP3	TRUE
ENSG00000095066	-0.832425	0.00914721	HOOK2	TRUE
ENSG00000175066	-1.38948	0.00914721	GK5	TRUE
ENSG00000177225	-1.03815	0.00921093	GATD1	TRUE
ENSG00000127990	-1.55417	0.00922846	SGCE	TRUE
ENSG00000254206	-0.915495	0.0092544	NPIPB11	TRUE
ENSG00000110077	0.789237	0.00928446	MS4A6A	TRUE
ENSG00000116771	-1.02911	0.00929702	AGMAT	TRUE
ENSG00000004139	-0.534488	0.00931507	SARM1	TRUE
ENSG00000162851	0.683064	0.00931761	TFB2M	TRUE
ENSG00000198346	-1.16158	0.00932694	ZNF813	TRUE
ENSG00000103196	0.797298	0.00937984	CRISPLD2	TRUE
ENSG00000100150	-0.96411	0.00939596	DEPDC5	TRUE
ENSG00000105784	-1.74255	0.00939596	RUNDC3B	TRUE
ENSG00000197599	-1.38036	0.00939596	CCDC154	TRUE
ENSG00000283930	-1.14124	0.00939596	PLD5P1	TRUE
ENSG00000164053	-0.490428	0.00942977	ATRIP	TRUE
ENSG00000185324	-0.528318	0.00944627	CDK10	TRUE
ENSG00000047849	-0.721793	0.00945655	MAP4	TRUE
ENSG00000196968	-0.965971	0.00945655	FUT11	TRUE
ENSG00000197888	1.71768	0.00946345	UGT2B17	TRUE
ENSG00000185040	-1.61646	0.00947578	SPDYE16	TRUE
ENSG00000029534	-1.5023	0.00952393	ANK1	TRUE
ENSG00000175592	0.906793	0.00954731	FOSL1	TRUE
ENSG00000144152	-0.869346	0.00956473	FBLN7	TRUE
ENSG00000149575	-0.0773584	0.00962132	SCN2B	FALSE
ENSG00000183662	-1.55576	0.00962132	TAFA1	TRUE
ENSG00000189056	-3.30976	0.00962132	RELN	TRUE
ENSG00000198523	-1.95531	0.00964369	PLN	TRUE
ENSG00000284691	-0.702366	0.00964377	AC073111.3	TRUE
ENSG00000118137	-1.28475	0.0096706	APOA1	TRUE
ENSG00000171433	-2.03095	0.00969217	GLOD5	TRUE
ENSG00000173992	-0.737584	0.00969217	CCS	TRUE
ENSG00000102890	-1.41616	0.00969533	ELMO3	TRUE
ENSG00000010017	0.702357	0.00970212	RANBP9	TRUE
ENSG00000106771	-1.10577	0.00973457	TMEM245	TRUE
ENSG00000164953	-1.23711	0.0097674	TMEM67	TRUE
ENSG00000166750	-0.905157	0.00981601	SLFN5	TRUE
ENSG00000169251	0.683529	0.00984586	NMD3	TRUE
ENSG00000260342	-1.60175	0.00984586	AC138811.2	TRUE
ENSG00000108774	1.11169	0.00986687	RAB5C	TRUE
ENSG00000123119	-1.47326	0.00986687	NECAB1	TRUE
ENSG00000166278	1.20422	0.00986949	C2	TRUE
ENSG00000114857	-1.05971	0.00987939	NKTR	TRUE
ENSG00000107614	-0.798097	0.00994072	TRDMT1	TRUE
ENSG00000126767	0.822426	0.00994072	ELK1	TRUE
ENSG00000130368	-0.160014	0.00994817	MAS1	TRUE
ENSG00000120686	0.562803	0.00996174	UFM1	TRUE
ENSG00000165675	0.655435	0.00996174	ENOX2	TRUE
ENSG00000158195	-0.796421	0.00998671	WASF2	TRUE
ENSG00000136826	0.844713	0.00999519	KLF4	TRUE
ENSG00000007968	-1.07762	0.0100211	E2F2	TRUE
ENSG00000140386	-1.08107	0.0100325	SCAPER	TRUE
ENSG00000136636	0.978285	0.0100326	KCTD3	TRUE
ENSG00000175318	-0.323588	0.0100573	GRAMD2A	TRUE
ENSG00000144677	-1.3465	0.0100973	CTDSPL	TRUE
ENSG00000141858	-1.16547	0.0100976	SAMD1	TRUE
ENSG00000116750	0.49774	0.0101333	UCHL5	TRUE
ENSG00000147133	-1.01961	0.0101333	TAF1	TRUE
ENSG00000198826	0.656397	0.0101333	ARHGAP11A	TRUE
ENSG00000145781	0.693319	0.0102161	COMMD10	TRUE
ENSG00000137501	-0.925628	0.0102617	SYTL2	TRUE
ENSG00000034152	-1.03318	0.0102857	MAP2K3	TRUE
ENSG00000165175	0.670782	0.0102857	MID1IP1	TRUE
ENSG00000172339	0.594295	0.0102857	ALG14	TRUE
ENSG00000131089	-0.700844	0.0103102	ARHGEF9	TRUE
ENSG00000086544	0.769309	0.0103288	ITPKC	TRUE
ENSG00000134086	-1.29261	0.0103288	VHL	TRUE
ENSG00000166165	-1.39802	0.0103288	CKB	TRUE
ENSG00000119508	-1.85332	0.0103399	NR4A3	TRUE
ENSG00000164114	-0.942428	0.0103402	MAP9	TRUE
ENSG00000125885	-1.23469	0.0103518	MCM8	TRUE
ENSG00000133466	-1.26527	0.0103518	C1QTNF6	TRUE
ENSG00000196150	-0.810544	0.0103518	ZNF250	TRUE
ENSG00000128731	-0.9945	0.0103623	HERC2	TRUE
ENSG00000185499	-1.56542	0.0103623	MUC1	TRUE
ENSG00000125304	0.701695	0.0103844	TM9SF2	TRUE
ENSG00000136153	-0.726194	0.0104126	LMO7	TRUE
ENSG00000180616	-2.86791	0.0104327	SSTR2	TRUE
ENSG00000132680	-1.15735	0.0104406	KHDC4	TRUE
ENSG00000089775	-0.761772	0.0105541	ZBTB25	TRUE
ENSG00000196792	-0.88954	0.0105541	STRN3	TRUE
ENSG00000136573	-0.801566	0.0105703	BLK	TRUE
ENSG00000198363	0.887621	0.0105703	ASPH	TRUE
ENSG00000172239	0.693542	0.0105751	PAIP1	TRUE
ENSG00000157542	-0.248931	0.0105809	KCNJ6	TRUE
ENSG00000105697	-1.82902	0.0105932	HAMP	TRUE
ENSG00000135205	-1.03682	0.0105932	CCDC146	TRUE
ENSG00000156395	-1.97137	0.0105932	SORCS3	TRUE
ENSG00000126895	-0.302464	0.0106138	AVPR2	TRUE
ENSG00000163406	-1.25756	0.010637	SLC15A2	TRUE
ENSG00000184221	1.27339	0.0106832	OLIG1	TRUE
ENSG00000248993	1.36004	0.0107279	AL645941.2	TRUE
ENSG00000129595	-1.32907	0.0107327	EPB41L4A	TRUE
ENSG00000153790	0.80558	0.0107327	C7orf31	TRUE
ENSG00000171791	-0.778648	0.0107327	BCL2	TRUE
ENSG00000196628	-0.829397	0.0107327	TCF4	TRUE
ENSG00000187627	-1.39999	0.010775	RGPD1	TRUE
ENSG00000125657	-1.11197	0.010785	TNFSF9	TRUE
ENSG00000181472	0.843156	0.010785	ZBTB2	TRUE
ENSG00000204267	0.961959	0.010785	TAP2	TRUE
ENSG00000112619	-2.333	0.0107928	PRPH2	TRUE
ENSG00000117174	-0.76703	0.0107928	ZNHIT6	TRUE
ENSG00000182752	-2.48557	0.0107928	PAPPA	TRUE
ENSG00000198856	0.610589	0.0107928	OSTC	TRUE
ENSG00000256574	-2.09295	0.0107928	OR13A1	TRUE
ENSG00000035499	0.904277	0.0108184	DEPDC1B	TRUE
ENSG00000160714	0.719603	0.0108184	UBE2Q1	TRUE
ENSG00000005448	-0.603416	0.0108194	WDR54	TRUE
ENSG00000115085	-0.746283	0.0108224	ZAP70	TRUE
ENSG00000079246	0.591896	0.0108384	XRCC5	TRUE
ENSG00000120278	-1.01959	0.010857	PLEKHG1	TRUE
ENSG00000177688	-1.70756	0.010857	SUMO4	TRUE
ENSG00000184956	-0.247606	0.010857	MUC6	TRUE
ENSG00000070366	-0.903336	0.0108673	SMG6	TRUE
ENSG00000090520	0.749937	0.0108673	DNAJB11	TRUE
ENSG00000100055	-0.94114	0.0108673	CYTH4	TRUE
ENSG00000076053	0.617867	0.0108776	RBM7	TRUE
ENSG00000261150	-1.57811	0.0108776	EPPK1	TRUE
ENSG00000100307	-0.643278	0.0108862	CBX7	TRUE
ENSG00000138029	0.630606	0.0108894	HADHB	TRUE
ENSG00000138069	0.651133	0.0108894	RAB1A	TRUE
ENSG00000166432	-1.22152	0.0108894	ZMAT1	TRUE
ENSG00000185386	-1.51162	0.0108894	MAPK11	TRUE
ENSG00000126001	-0.435211	0.0109086	CEP250	TRUE
ENSG00000204103	1.029	0.0109966	MAFB	TRUE
ENSG00000115520	0.693244	0.0110041	COQ10B	TRUE
ENSG00000146530	-1.68049	0.0110041	VWDE	TRUE
ENSG00000081665	-0.758466	0.0110051	ZNF506	TRUE
ENSG00000154240	-1.27437	0.0110051	CEP112	TRUE
ENSG00000258539	-1.13694	0.0110051	AC068896.1	TRUE
ENSG00000178694	-0.803023	0.011026	NSUN3	TRUE
ENSG00000197134	-1.4865	0.0110341	ZNF257	TRUE
ENSG00000187715	-1.67803	0.0111053	KBTBD12	TRUE
ENSG00000116906	0.490531	0.0111809	GNPAT	TRUE
ENSG00000104611	1.39811	0.0112004	SH2D4A	TRUE
ENSG00000182512	-1.40718	0.0112004	GLRX5	TRUE
ENSG00000214447	-1.17394	0.0112004	FAM187A	TRUE
ENSG00000137747	-0.860048	0.0112424	TMPRSS13	TRUE
ENSG00000122565	0.472208	0.0112428	CBX3	TRUE
ENSG00000116171	0.63385	0.0113155	SCP2	TRUE
ENSG00000167654	-4.9019	0.011356	ATCAY	TRUE
ENSG00000105576	-1.03575	0.0113711	TNPO2	TRUE
ENSG00000168172	-1.16409	0.0114121	HOOK3	TRUE
ENSG00000160321	-1.61012	0.0114214	ZNF208	TRUE
ENSG00000165030	0.918556	0.0114214	NFIL3	TRUE
ENSG00000215252	-0.80509	0.0114214	GOLGA8B	TRUE
ENSG00000185361	-0.785601	0.011431	TNFAIP8L1	TRUE
ENSG00000065615	0.798171	0.0115212	CYB5R4	TRUE
ENSG00000188994	-0.935537	0.0115231	ZNF292	TRUE
ENSG00000115446	0.55578	0.0115239	UNC50	TRUE
ENSG00000264364	-1.25745	0.0115782	DYNLL2	TRUE
ENSG00000152582	-0.943931	0.0116163	SPEF2	TRUE
ENSG00000065883	-0.929239	0.0116357	CDK13	TRUE
ENSG00000276234	-0.964519	0.0116728	TADA2A	TRUE
ENSG00000110435	0.684016	0.0117217	PDHX	TRUE
ENSG00000005893	0.833087	0.0117622	LAMP2	TRUE
ENSG00000116984	-0.813628	0.0117722	MTR	TRUE
ENSG00000105223	0.854859	0.0118354	PLD3	TRUE
ENSG00000197860	-1.09275	0.0118691	SGTB	TRUE
ENSG00000123728	0.609394	0.0119016	RAP2C	TRUE
ENSG00000158987	-1.02265	0.0119205	RAPGEF6	TRUE
ENSG00000186628	-1.73511	0.0119205	FSD2	TRUE
ENSG00000166200	0.56839	0.0119353	COPS2	TRUE
ENSG00000158639	-0.46193	0.0119374	PAGE5	TRUE
ENSG00000212907	-0.910112	0.0119502	MT-ND4L	TRUE
ENSG00000211460	0.579758	0.0119573	TSN	TRUE
ENSG00000135604	1.00499	0.0119706	STX11	TRUE
ENSG00000140650	0.50601	0.0119706	PMM2	TRUE
ENSG00000269825	-1.3598	0.0120349	AC022150.4	TRUE
ENSG00000102908	-0.938367	0.0120409	NFAT5	TRUE
ENSG00000198182	-0.985416	0.0120427	ZNF607	TRUE
ENSG00000127325	-1.46666	0.0120459	BEST3	TRUE
ENSG00000132517	-3.17095	0.0120459	SLC52A1	TRUE
ENSG00000243335	-0.644586	0.0120459	KCTD7	TRUE
ENSG00000051108	0.61485	0.0120749	HERPUD1	TRUE
ENSG00000000419	0.616788	0.0120974	DPM1	TRUE
ENSG00000087448	-0.615861	0.0120974	KLHL42	TRUE
ENSG00000102934	-1.18584	0.0121325	PLLP	TRUE
ENSG00000005810	-0.814431	0.0121488	MYCBP2	TRUE
ENSG00000054267	-0.991272	0.0121488	ARID4B	TRUE
ENSG00000177981	-0.736838	0.0121488	ASB8	TRUE
ENSG00000106588	0.529775	0.0121805	PSMA2	TRUE
ENSG00000164123	-3.37737	0.0121805	C4orf45	TRUE
ENSG00000168517	-0.994892	0.0121805	HEXIM2	TRUE
ENSG00000101310	0.717536	0.0122041	SEC23B	TRUE
ENSG00000136888	0.536175	0.0122041	ATP6V1G1	TRUE
ENSG00000147894	0.947889	0.0122041	C9orf72	TRUE
ENSG00000166546	-1.93381	0.0122048	BEAN1	TRUE
ENSG00000171992	-1.12474	0.0122577	SYNPO	TRUE
ENSG00000165672	0.802352	0.0122629	PRDX3	TRUE
ENSG00000137992	-0.869621	0.0122815	DBT	TRUE
ENSG00000023445	-0.767668	0.0123177	BIRC3	TRUE
ENSG00000131828	0.556045	0.0123177	PDHA1	TRUE
ENSG00000196678	0.601901	0.0123881	ERI2	TRUE
ENSG00000100124	-0.416564	0.0124378	ANKRD54	TRUE
ENSG00000166963	-1.48577	0.0124458	MAP1A	TRUE
ENSG00000139344	0.945296	0.012453	AMDHD1	TRUE
ENSG00000077092	-2.34532	0.0124568	RARB	TRUE
ENSG00000205089	-1.18305	0.0124568	CCNI2	TRUE
ENSG00000286239	1.26184	0.0124568	AC093884.1	TRUE
ENSG00000107957	-0.992098	0.012457	SH3PXD2A	TRUE
ENSG00000275023	-0.821734	0.012457	MLLT6	TRUE
ENSG00000079335	-0.890675	0.0124816	CDC14A	TRUE
ENSG00000061936	-0.959377	0.0125023	SFSWAP	TRUE
ENSG00000132938	-2.52726	0.0125808	MTUS2	TRUE
ENSG00000050748	0.746342	0.0125849	MAPK9	TRUE
ENSG00000067141	1.11964	0.0125849	NEO1	TRUE
ENSG00000186417	1.53895	0.0125849	GLDN	TRUE
ENSG00000097046	0.660975	0.0126326	CDC7	TRUE
ENSG00000140832	-3.51255	0.0126531	MARVELD3	TRUE
ENSG00000198556	-1.0409	0.0126645	ZNF789	TRUE
ENSG00000119865	-1.17832	0.0126695	CNRIP1	TRUE
ENSG00000103528	-1.05656	0.0126876	SYT17	TRUE
ENSG00000114554	-0.818713	0.0126876	PLXNA1	TRUE
ENSG00000204842	-1.03812	0.0126876	ATXN2	TRUE
ENSG00000096746	0.531474	0.0127206	HNRNPH3	TRUE
ENSG00000189164	-0.94332	0.0127281	ZNF527	TRUE
ENSG00000123600	-0.992166	0.0127322	METTL8	TRUE
ENSG00000095951	-0.724439	0.0127389	HIVEP1	TRUE
ENSG00000148296	-0.609318	0.0127389	SURF6	TRUE
ENSG00000107611	-1.3958	0.0127399	CUBN	TRUE
ENSG00000008277	-0.977052	0.0127479	ADAM22	TRUE
ENSG00000170860	0.570296	0.0127479	LSM3	TRUE
ENSG00000122483	-0.891817	0.012749	CCDC18	TRUE
ENSG00000088538	-1.16927	0.0127624	DOCK3	TRUE
ENSG00000288258	-0.0158059	0.0127624	BX470111.1	FALSE
ENSG00000127311	-0.864237	0.012786	HELB	TRUE
ENSG00000013725	-0.779987	0.0128183	CD6	TRUE
ENSG00000131238	0.913083	0.0128656	PPT1	TRUE
ENSG00000188171	-1.18831	0.0128656	ZNF626	TRUE
ENSG00000132122	1.07334	0.0128914	SPATA6	TRUE
ENSG00000125755	-1.09457	0.0129536	SYMPK	TRUE
ENSG00000099956	0.488863	0.0129901	SMARCB1	TRUE
ENSG00000158006	-0.786268	0.0129901	PAFAH2	TRUE
ENSG00000004799	1.38706	0.0130002	PDK4	TRUE
ENSG00000075856	-0.468451	0.0130002	SART3	TRUE
ENSG00000215012	-0.88401	0.013008	RTL10	TRUE
ENSG00000198832	-0.800787	0.0130573	SELENOM	TRUE
ENSG00000204946	-0.544296	0.0130676	ZNF783	TRUE
ENSG00000145545	0.793439	0.0130791	SRD5A1	TRUE
ENSG00000140968	0.917102	0.0130984	IRF8	TRUE
ENSG00000176160	-1.33161	0.0130984	HSF5	TRUE
ENSG00000081721	0.551033	0.013143	DUSP12	TRUE
ENSG00000185864	-1.06695	0.013143	NPIPB4	TRUE
ENSG00000114126	-1.21514	0.0131467	TFDP2	TRUE
ENSG00000152193	-0.752662	0.0131467	OBI1	TRUE
ENSG00000184838	1.00578	0.0131467	PRR16	TRUE
ENSG00000197497	-1.02454	0.0131467	ZNF665	TRUE
ENSG00000215717	0.628437	0.0131467	TMEM167B	TRUE
ENSG00000256618	-2.50715	0.0131467	MTRNR2L1	TRUE
ENSG00000160654	-0.897107	0.0131717	CD3G	TRUE
ENSG00000162817	1.12461	0.0131943	C1orf115	TRUE
ENSG00000164758	0.641424	0.0131943	MED30	TRUE
ENSG00000140945	-0.316012	0.0131999	CDH13	TRUE
ENSG00000154889	0.62178	0.0132188	MPPE1	TRUE
ENSG00000172650	-0.218512	0.0132492	AGAP5	TRUE
ENSG00000101782	-1.08434	0.0132724	RIOK3	TRUE
ENSG00000105383	0.705856	0.0133114	CD33	TRUE
ENSG00000171044	-0.88234	0.0133114	XKR6	TRUE
ENSG00000113441	-0.906035	0.0134305	LNPEP	TRUE
ENSG00000120805	0.528177	0.0134305	ARL1	TRUE
ENSG00000120992	0.553136	0.0134305	LYPLA1	TRUE
ENSG00000149182	-0.570909	0.0134305	ARFGAP2	TRUE
ENSG00000159208	-2.11816	0.0134305	CIART	TRUE
ENSG00000118689	-1.25779	0.0134553	FOXO3	TRUE
ENSG00000138785	0.547926	0.0134553	INTS12	TRUE
ENSG00000181045	-0.645387	0.0134587	SLC26A11	TRUE
ENSG00000213341	0.681577	0.0134587	CHUK	TRUE
ENSG00000118816	-0.841602	0.0134995	CCNI	TRUE
ENSG00000172469	0.724123	0.0134995	MANEA	TRUE
ENSG00000183354	-0.862336	0.0134995	KIAA2026	TRUE
ENSG00000086300	0.723404	0.0135348	SNX10	TRUE
ENSG00000132170	0.9516	0.0136114	PPARG	TRUE
ENSG00000144426	-1.0156	0.0136114	NBEAL1	TRUE
ENSG00000115539	0.650778	0.0136392	PDCL3	TRUE
ENSG00000119414	0.531702	0.0137067	PPP6C	TRUE
ENSG00000160298	-1.1875	0.0137067	C21orf58	TRUE
ENSG00000171150	0.719432	0.0137067	SOCS5	TRUE
ENSG00000141582	0.763384	0.0137096	CBX4	TRUE
ENSG00000159200	0.630002	0.0137096	RCAN1	TRUE
ENSG00000162980	0.687664	0.0137096	ARL5A	TRUE
ENSG00000136874	-0.592247	0.0137162	STX17	TRUE
ENSG00000125166	0.450406	0.013731	GOT2	TRUE
ENSG00000137601	-0.691758	0.013731	NEK1	TRUE
ENSG00000144645	-1.12283	0.013731	OSBPL10	TRUE
ENSG00000171241	0.847893	0.013731	SHCBP1	TRUE
ENSG00000126787	0.815914	0.0137873	DLGAP5	TRUE
ENSG00000162931	-1.34536	0.0137873	TRIM17	TRUE
ENSG00000269242	-1.30384	0.0137873	AC010422.3	TRUE
ENSG00000114757	-2.06949	0.013804	PEX5L	TRUE
ENSG00000143858	-2.37799	0.013804	SYT2	TRUE
ENSG00000050130	0.596981	0.0138351	JKAMP	TRUE
ENSG00000159788	-0.970572	0.0138351	RGS12	TRUE
ENSG00000169057	-0.673022	0.0138351	MECP2	TRUE
ENSG00000260537	1.91282	0.0138351	AC012184.2	TRUE
ENSG00000225663	-0.736381	0.0138603	MCRIP1	TRUE
ENSG00000155066	-2.24586	0.0138738	PROM2	TRUE
ENSG00000183801	-2.45002	0.0138738	OLFML1	TRUE
ENSG00000186866	0.534858	0.0138738	POFUT2	TRUE
ENSG00000114439	-0.70196	0.0138768	BBX	TRUE
ENSG00000167962	0.585769	0.0138768	ZNF598	TRUE
ENSG00000214517	-0.938977	0.0138768	PPME1	TRUE
ENSG00000163661	1.02274	0.0138976	PTX3	TRUE
ENSG00000121577	-0.923821	0.0139086	POPDC2	TRUE
ENSG00000143252	0.851499	0.0139086	SDHC	TRUE
ENSG00000143952	0.697284	0.0139216	VPS54	TRUE
ENSG00000165383	-2.72897	0.0139216	LRRC18	TRUE
ENSG00000205208	0.715693	0.0139216	C4orf46	TRUE
ENSG00000178809	-1.32967	0.013923	TRIM73	TRUE
ENSG00000155313	0.652886	0.0139709	USP25	TRUE
ENSG00000196363	0.512617	0.0139751	WDR5	TRUE
ENSG00000167186	-0.851145	0.014003	COQ7	TRUE
ENSG00000008282	0.486804	0.0140146	SYPL1	TRUE
ENSG00000122550	0.618742	0.0140228	KLHL7	TRUE
ENSG00000203724	1.09334	0.0140228	C1orf53	TRUE
ENSG00000239920	-1.41193	0.0140344	AC104389.5	TRUE
ENSG00000185055	-1.88268	0.0140506	EFCAB10	TRUE
ENSG00000085871	0.64139	0.0141392	MGST2	TRUE
ENSG00000130940	-0.977378	0.0141392	CASZ1	TRUE
ENSG00000139218	-1.01009	0.0141392	SCAF11	TRUE
ENSG00000164342	-1.71197	0.0141392	TLR3	TRUE
ENSG00000197965	0.846266	0.0141392	MPZL1	TRUE
ENSG00000275004	-1.00116	0.0141392	ZNF280B	TRUE
ENSG00000165288	-0.984374	0.0141908	BRWD3	TRUE
ENSG00000056558	-0.633586	0.014272	TRAF1	TRUE
ENSG00000185585	1.41014	0.0143056	OLFML2A	TRUE
ENSG00000153292	-0.28051	0.0143093	ADGRF1	TRUE
ENSG00000160404	0.536287	0.0143717	TOR2A	TRUE
ENSG00000160439	-0.970071	0.0144056	RDH13	TRUE
ENSG00000108515	-0.83534	0.0144118	ENO3	TRUE
ENSG00000103494	-0.989393	0.0144231	RPGRIP1L	TRUE
ENSG00000105427	-0.922486	0.0144231	CNFN	TRUE
ENSG00000186001	-0.848626	0.0144231	LRCH3	TRUE
ENSG00000172340	0.589595	0.0144289	SUCLG2	TRUE
ENSG00000101842	-0.909809	0.0144382	VSIG1	TRUE
ENSG00000170442	-1.86762	0.0144627	KRT86	TRUE
ENSG00000119801	0.627532	0.014503	YPEL5	TRUE
ENSG00000170421	-1.11877	0.0145111	KRT8	TRUE
ENSG00000188868	-0.966282	0.0145195	ZNF563	TRUE
ENSG00000198589	-0.732706	0.0145312	LRBA	TRUE
ENSG00000086598	0.702909	0.0147073	TMED2	TRUE
ENSG00000065621	-1.31938	0.0147225	GSTO2	TRUE
ENSG00000122678	-0.694131	0.0147225	POLM	TRUE
ENSG00000288602	1.31872	0.0147225	C8orf44-SGK3	TRUE
ENSG00000152463	1.59714	0.0147299	OLAH	TRUE
ENSG00000142920	-0.884755	0.0147729	AZIN2	TRUE
ENSG00000158122	0.553244	0.0148002	PRXL2C	TRUE
ENSG00000138829	0.76719	0.0148673	FBN2	TRUE
ENSG00000213931	-1.48288	0.0149016	HBE1	TRUE
ENSG00000165591	-0.981252	0.0149238	FAAH2	TRUE
ENSG00000144674	-0.793705	0.0149306	GOLGA4	TRUE
ENSG00000136521	0.551182	0.0149627	NDUFB5	TRUE
ENSG00000175352	-1.17931	0.0150357	NRIP3	TRUE
ENSG00000141469	-1.81472	0.0150495	SLC14A1	TRUE
ENSG00000165632	-0.756677	0.0150495	TAF3	TRUE
ENSG00000143514	0.667558	0.0150587	TP53BP2	TRUE
ENSG00000182952	0.72601	0.0150966	HMGN4	TRUE
ENSG00000196950	-0.794013	0.0151166	SLC39A10	TRUE
ENSG00000157106	-1.03007	0.0151374	SMG1	TRUE
ENSG00000181481	0.647827	0.0151374	RNF135	TRUE
ENSG00000164327	-1.11048	0.0151586	RICTOR	TRUE
ENSG00000169738	-0.676502	0.0151586	DCXR	TRUE
ENSG00000076554	0.884665	0.015217	TPD52	TRUE
ENSG00000139625	-0.525585	0.0152179	MAP3K12	TRUE
ENSG00000075391	-1.01867	0.0152352	RASAL2	TRUE
ENSG00000198208	-1.13467	0.0152352	RPS6KL1	TRUE
ENSG00000230797	-0.869643	0.0152352	YY2	TRUE
ENSG00000091136	-1.65974	0.0152539	LAMB1	TRUE
ENSG00000115993	-1.06669	0.0152595	TRAK2	TRUE
ENSG00000100147	-1.09683	0.0153315	CCDC134	TRUE
ENSG00000176393	0.665102	0.0153902	RNPEP	TRUE
ENSG00000196407	-1.3832	0.0154062	THEM5	TRUE
ENSG00000284976	-0.866589	0.015489	BX255925.3	TRUE
ENSG00000185900	-1.067	0.0155435	POMK	TRUE
ENSG00000115604	1.28099	0.0156022	IL18R1	TRUE
ENSG00000204444	0.702175	0.0156022	APOM	TRUE
ENSG00000105519	-1.07978	0.0156526	CAPS	TRUE
ENSG00000106018	-1.36714	0.0156526	VIPR2	TRUE
ENSG00000105617	-0.485188	0.0156547	LENG1	TRUE
ENSG00000117834	1.60309	0.0157087	SLC5A9	TRUE
ENSG00000112294	-1.43599	0.0157272	ALDH5A1	TRUE
ENSG00000179598	-1.05405	0.0157272	PLD6	TRUE
ENSG00000139908	-1.2178	0.0157327	TSSK4	TRUE
ENSG00000188175	-1.8189	0.0157487	HEPACAM2	TRUE
ENSG00000182220	0.685035	0.0157874	ATP6AP2	TRUE
ENSG00000134255	-0.655921	0.0157921	CEPT1	TRUE
ENSG00000050438	-1.21264	0.0157936	SLC4A8	TRUE
ENSG00000157514	0.871854	0.0157936	TSC22D3	TRUE
ENSG00000233436	-2.33624	0.0157936	BTBD18	TRUE
ENSG00000104866	-1.09496	0.0158028	PPP1R37	TRUE
ENSG00000138443	-0.691286	0.0158028	ABI2	TRUE
ENSG00000154099	-1.20252	0.0158028	DNAAF1	TRUE
ENSG00000057663	0.523015	0.0158233	ATG5	TRUE
ENSG00000136819	-1.09798	0.0158233	C9orf78	TRUE
ENSG00000156299	-0.97143	0.0158689	TIAM1	TRUE
ENSG00000158805	-0.667412	0.0159184	ZNF276	TRUE
ENSG00000119707	-0.972746	0.0160649	RBM25	TRUE
ENSG00000113263	-0.83875	0.0160901	ITK	TRUE
ENSG00000162687	-0.525358	0.0160901	KCNT2	TRUE
ENSG00000186665	0.599544	0.0160999	C17orf58	TRUE
ENSG00000070031	-2.82841	0.0161035	SCT	TRUE
ENSG00000122644	0.821169	0.0161097	ARL4A	TRUE
ENSG00000160229	-0.983945	0.0161148	ZNF66	TRUE
ENSG00000114487	-1.7811	0.0161212	MORC1	TRUE
ENSG00000117139	-1.12157	0.0161212	KDM5B	TRUE
ENSG00000101197	-0.287058	0.0161301	BIRC7	TRUE
ENSG00000117222	-1.08283	0.0161595	RBBP5	TRUE
ENSG00000172167	-1.26376	0.0161595	MTBP	TRUE
ENSG00000164941	0.610233	0.016182	INTS8	TRUE
ENSG00000179954	-3.01121	0.016241	SSC5D	TRUE
ENSG00000166343	-1.22338	0.0162777	MSS51	TRUE
ENSG00000105185	0.511207	0.0162891	PDCD5	TRUE
ENSG00000072195	-1.03749	0.016349	SPEG	TRUE
ENSG00000018408	-1.11049	0.0163557	WWTR1	TRUE
ENSG00000084734	-1.80541	0.0163722	GCKR	TRUE
ENSG00000125686	-0.637407	0.01638	MED1	TRUE
ENSG00000134318	-0.767437	0.01638	ROCK2	TRUE
ENSG00000136206	-1.62312	0.01638	SPDYE1	TRUE
ENSG00000141449	-2.18213	0.01638	GREB1L	TRUE
ENSG00000065518	0.576501	0.0163911	NDUFB4	TRUE
ENSG00000089199	-2.65786	0.0163911	CHGB	TRUE
ENSG00000165240	-0.804546	0.0163911	ATP7A	TRUE
ENSG00000197594	-2.0487	0.0163911	ENPP1	TRUE
ENSG00000186834	-0.66403	0.0165035	HEXIM1	TRUE
ENSG00000280670	0.819	0.0165035	CCDC163	TRUE
ENSG00000119655	0.702693	0.0166296	NPC2	TRUE
ENSG00000172409	0.646611	0.0166544	CLP1	TRUE
ENSG00000120253	-0.77702	0.0166609	NUP43	TRUE
ENSG00000138134	-0.707527	0.0166609	STAMBPL1	TRUE
ENSG00000141429	0.531257	0.0166609	GALNT1	TRUE
ENSG00000144476	1.5267	0.0166903	ACKR3	TRUE
ENSG00000148737	-0.865461	0.0166942	TCF7L2	TRUE
ENSG00000068724	0.60063	0.0167286	TTC7A	TRUE
ENSG00000104714	-0.569929	0.0167286	ERICH1	TRUE
ENSG00000130021	0.796903	0.0167286	PUDP	TRUE
ENSG00000097096	-1.03656	0.0167435	SYDE2	TRUE
ENSG00000116754	-0.772669	0.0167465	SRSF11	TRUE
ENSG00000081019	-0.793172	0.0168389	RSBN1	TRUE
ENSG00000141562	-0.702513	0.0168963	NARF	TRUE
ENSG00000168078	1.02128	0.0169244	PBK	TRUE
ENSG00000067369	-0.603318	0.0169514	TP53BP1	TRUE
ENSG00000139318	0.940362	0.0170618	DUSP6	TRUE
ENSG00000218739	-0.826033	0.0170659	CEBPZOS	TRUE
ENSG00000109586	0.686077	0.0171046	GALNT7	TRUE
ENSG00000180398	0.563581	0.0171698	MCFD2	TRUE
ENSG00000143498	-0.919796	0.0172973	TAF1A	TRUE
ENSG00000109684	-1.84388	0.0173416	CLNK	TRUE
ENSG00000100083	-0.756728	0.0173533	GGA1	TRUE
ENSG00000116329	-1.17517	0.0173536	OPRD1	TRUE
ENSG00000065923	-0.965249	0.0173692	SLC9A7	TRUE
ENSG00000069956	0.623974	0.0173742	MAPK6	TRUE
ENSG00000147677	0.444994	0.0174375	EIF3H	TRUE
ENSG00000244274	0.98813	0.0174518	DBNDD2	TRUE
ENSG00000173805	-0.43782	0.0174528	HAP1	TRUE
ENSG00000196268	-1.06138	0.0174528	ZNF493	TRUE
ENSG00000048471	-0.988916	0.017474	SNX29	TRUE
ENSG00000170236	-1.12183	0.017474	USP50	TRUE
ENSG00000196110	-0.905173	0.017474	ZNF699	TRUE
ENSG00000100626	-3.11957	0.0174815	GALNT16	TRUE
ENSG00000120049	-1.08328	0.0174815	KCNIP2	TRUE
ENSG00000069424	0.464493	0.017486	KCNAB2	TRUE
ENSG00000205133	0.698571	0.017486	TRIQK	TRUE
ENSG00000023228	0.359587	0.0174935	NDUFS1	TRUE
ENSG00000139410	-1.05474	0.0174935	SDSL	TRUE
ENSG00000151461	-0.917732	0.0174935	UPF2	TRUE
ENSG00000005483	-0.777921	0.0174954	KMT2E	TRUE
ENSG00000077721	0.554088	0.0175398	UBE2A	TRUE
ENSG00000182389	-1.45966	0.0175398	CACNB4	TRUE
ENSG00000203685	-2.49632	0.0175398	STUM	TRUE
ENSG00000188641	0.680447	0.0175427	DPYD	TRUE
ENSG00000082153	0.698676	0.0175876	BZW1	TRUE
ENSG00000170734	-0.770613	0.0176259	POLH	TRUE
ENSG00000137200	0.53742	0.017663	CMTR1	TRUE
ENSG00000139278	0.818052	0.0176975	GLIPR1	TRUE
ENSG00000204882	-0.223177	0.0177385	GPR20	TRUE
ENSG00000203705	0.460623	0.0177938	TATDN3	TRUE
ENSG00000078124	-0.892779	0.0178128	ACER3	TRUE
ENSG00000107798	1.03972	0.0178189	LIPA	TRUE
ENSG00000176293	-1.13656	0.0178189	ZNF135	TRUE
ENSG00000159147	0.563797	0.0178419	DONSON	TRUE
ENSG00000241484	-1.69499	0.0178419	ARHGAP8	TRUE
ENSG00000106635	0.404351	0.0178437	BCL7B	TRUE
ENSG00000145569	0.674915	0.0178464	OTULINL	TRUE
ENSG00000165406	-1.39551	0.0178464	MARCHF8	TRUE
ENSG00000156042	-1.37746	0.0178711	CFAP70	TRUE
ENSG00000184163	-1.56963	0.0178826	C1QTNF12	TRUE
ENSG00000239306	-0.712564	0.0179019	RBM14	TRUE
ENSG00000148488	-0.799138	0.0179091	ST8SIA6	TRUE
ENSG00000184857	-0.733861	0.0179091	TMEM186	TRUE
ENSG00000171848	0.856297	0.017936	RRM2	TRUE
ENSG00000072415	-1.23104	0.0179606	MPP5	TRUE
ENSG00000167523	-0.594532	0.0179775	SPATA33	TRUE
ENSG00000261587	-1.78755	0.0180434	TMEM249	TRUE
ENSG00000197857	-1.00131	0.0181506	ZNF44	TRUE
ENSG00000074706	-0.714808	0.0181641	IPCEF1	TRUE
ENSG00000285901	1.02964	0.0181905	AC008012.1	TRUE
ENSG00000146006	-2.21922	0.0182158	LRRTM2	TRUE
ENSG00000173621	0.619495	0.0182488	LRFN4	TRUE
ENSG00000222036	-0.369142	0.0182759	POTEM	TRUE
ENSG00000172578	-0.518892	0.0183281	KLHL6	TRUE
ENSG00000167644	-1.24689	0.0183804	C19orf33	TRUE
ENSG00000204815	-1.14029	0.018405	TTC25	TRUE
ENSG00000112739	-0.807599	0.0184115	PRPF4B	TRUE
ENSG00000144136	-0.584181	0.0184144	SLC20A1	TRUE
ENSG00000197822	-1.00996	0.0184144	OCLN	TRUE
ENSG00000122224	-0.62846	0.0184157	LY9	TRUE
ENSG00000145920	-0.339017	0.0184623	CPLX2	TRUE
ENSG00000166780	-0.765495	0.0184623	BMERB1	TRUE
ENSG00000170500	-0.221507	0.0184623	LONRF2	TRUE
ENSG00000107036	0.63955	0.0184751	RIC1	TRUE
ENSG00000134369	-0.884291	0.0184994	NAV1	TRUE
ENSG00000143315	-0.804079	0.0185698	PIGM	TRUE
ENSG00000153487	0.499748	0.0185698	ING1	TRUE
ENSG00000165060	0.465543	0.0185698	FXN	TRUE
ENSG00000080546	0.70846	0.0185879	SESN1	TRUE
ENSG00000131634	-0.936943	0.0185879	TMEM204	TRUE
ENSG00000277758	-1.77674	0.0185879	FO681492.1	TRUE
ENSG00000122482	-0.862326	0.0186135	ZNF644	TRUE
ENSG00000038382	-0.8166	0.0186693	TRIO	TRUE
ENSG00000101935	-0.553322	0.0186693	AMMECR1	TRUE
ENSG00000069482	-2.44331	0.0186773	GAL	TRUE
ENSG00000166411	0.681796	0.0186773	IDH3A	TRUE
ENSG00000127526	-0.837113	0.018784	SLC35E1	TRUE
ENSG00000112245	0.867208	0.0188051	PTP4A1	TRUE
ENSG00000112293	-1.30269	0.0188363	GPLD1	TRUE
ENSG00000143442	-0.887981	0.0188363	POGZ	TRUE
ENSG00000177380	-1.01406	0.0188363	PPFIA3	TRUE
ENSG00000185271	-1.47637	0.0188363	KLHL33	TRUE
ENSG00000164742	-2.42848	0.018953	ADCY1	TRUE
ENSG00000157764	-1.0589	0.0190022	BRAF	TRUE
ENSG00000104689	-0.742049	0.0190067	TNFRSF10A	TRUE
ENSG00000111704	-2.39545	0.0190776	NANOG	TRUE
ENSG00000100201	-0.903733	0.0191616	DDX17	TRUE
ENSG00000168255	-0.77536	0.0192963	POLR2J3	TRUE
ENSG00000213585	0.62322	0.0193243	VDAC1	TRUE
ENSG00000166503	-0.883795	0.0193592	HDGFL3	TRUE
ENSG00000080345	-0.997537	0.0194345	RIF1	TRUE
ENSG00000181541	-0.405509	0.0194345	MAB21L2	TRUE
ENSG00000197279	-1.09302	0.0194753	ZNF165	TRUE
ENSG00000165219	-0.75258	0.0195084	GAPVD1	TRUE
ENSG00000104883	-1.06155	0.0195243	PEX11G	TRUE
ENSG00000244255	0.332968	0.0195324	AL645922.1	TRUE
ENSG00000117650	0.889415	0.019555	NEK2	TRUE
ENSG00000119778	-0.902408	0.019586	ATAD2B	TRUE
ENSG00000261796	0.116385	0.0196056	ISY1-RAB43	TRUE
ENSG00000066294	-0.812011	0.0196627	CD84	TRUE
ENSG00000141293	-0.697092	0.019703	SKAP1	TRUE
ENSG00000114686	0.67984	0.0197501	MRPL3	TRUE
ENSG00000084092	0.458792	0.0197746	NOA1	TRUE
ENSG00000106341	-2.39421	0.0197746	PPP1R17	TRUE
ENSG00000204084	-0.625835	0.0197835	INPP5B	TRUE
ENSG00000076043	-0.749001	0.0197898	REXO2	TRUE
ENSG00000060762	0.525947	0.0197961	MPC1	TRUE
ENSG00000164172	0.498465	0.0197961	MOCS2	TRUE
ENSG00000146674	-1.15074	0.0198099	IGFBP3	TRUE
ENSG00000160551	-0.893516	0.0198099	TAOK1	TRUE
ENSG00000166352	0.56888	0.0198172	IFTAP	TRUE
ENSG00000033122	-1.55945	0.0198573	LRRC7	TRUE
ENSG00000157350	-0.56267	0.0198573	ST3GAL2	TRUE
ENSG00000067113	-0.657548	0.0198846	PLPP1	TRUE
ENSG00000148225	-1.50073	0.0198846	WDR31	TRUE
ENSG00000162490	-1.10777	0.0198846	DRAXIN	TRUE
ENSG00000198743	-0.73308	0.0198846	SLC5A3	TRUE
ENSG00000126070	-0.972961	0.0198991	AGO3	TRUE
ENSG00000109572	-0.786265	0.0199183	CLCN3	TRUE
ENSG00000154814	-0.588432	0.0199183	OXNAD1	TRUE
ENSG00000164603	0.631272	0.0199183	BMT2	TRUE
ENSG00000167641	-1.05257	0.0199183	PPP1R14A	TRUE
ENSG00000180999	-0.315659	0.0199183	C1orf105	TRUE
ENSG00000204178	-0.779117	0.0199426	MACO1	TRUE
ENSG00000031081	0.960236	0.0199866	ARHGAP31	TRUE
ENSG00000111331	0.920136	0.0200219	OAS3	TRUE
ENSG00000132510	-1.18742	0.0200219	KDM6B	TRUE
ENSG00000046651	-0.630167	0.0200427	OFD1	TRUE
ENSG00000100813	-0.852635	0.0200427	ACIN1	TRUE
ENSG00000104164	-0.693274	0.0200427	BLOC1S6	TRUE
ENSG00000164209	0.650611	0.0200427	SLC25A46	TRUE
ENSG00000139547	-1.57143	0.0200882	RDH16	TRUE
ENSG00000117118	0.549568	0.0201153	SDHB	TRUE
ENSG00000174996	-0.593161	0.0201153	KLC2	TRUE
ENSG00000088766	0.498765	0.020188	CRLS1	TRUE
ENSG00000159189	1.42752	0.0201887	C1QC	TRUE
ENSG00000109906	0.819021	0.020249	ZBTB16	TRUE
ENSG00000137393	0.646032	0.020267	RNF144B	TRUE
ENSG00000152779	-2.95588	0.0202719	SLC16A12	TRUE
ENSG00000198886	-0.873141	0.0202724	MT-ND4	TRUE
ENSG00000058804	0.747026	0.0202754	NDC1	TRUE
ENSG00000110442	0.551493	0.0202754	COMMD9	TRUE
ENSG00000106772	0.947866	0.0203261	PRUNE2	TRUE
ENSG00000100023	-0.783199	0.0204827	PPIL2	TRUE
ENSG00000177082	-0.543848	0.020548	WDR73	TRUE
ENSG00000143119	0.730271	0.0206094	CD53	TRUE
ENSG00000172673	-0.844148	0.0206544	THEMIS	TRUE
ENSG00000220008	-1.17299	0.0206544	LINGO3	TRUE
ENSG00000135749	-0.743163	0.020685	PCNX2	TRUE
ENSG00000130772	-0.824503	0.0207856	MED18	TRUE
ENSG00000167508	-0.573592	0.0207856	MVD	TRUE
ENSG00000168137	-0.73045	0.0207856	SETD5	TRUE
ENSG00000173705	-2.22394	0.0207856	SUSD5	TRUE
ENSG00000182484	-0.937407	0.0207856	WASH6P	TRUE
ENSG00000130810	-0.490465	0.020787	PPAN	TRUE
ENSG00000131379	-2.34779	0.020787	C3orf20	TRUE
ENSG00000100596	0.562924	0.0208345	SPTLC2	TRUE
ENSG00000125900	0.869556	0.0208645	SIRPD	TRUE
ENSG00000072121	-1.0676	0.0208968	ZFYVE26	TRUE
ENSG00000182308	-1.45871	0.0208968	DCAF4L1	TRUE
ENSG00000101654	-0.871573	0.0209021	RNMT	TRUE
ENSG00000146909	-0.823468	0.0209152	NOM1	TRUE
ENSG00000182986	-1.07656	0.0209152	ZNF320	TRUE
ENSG00000108344	0.444313	0.020941	PSMD3	TRUE
ENSG00000136305	0.609844	0.020941	CIDEB	TRUE
ENSG00000091181	-1.4678	0.0209554	IL5RA	TRUE
ENSG00000089916	-0.679814	0.0210066	GPATCH2L	TRUE
ENSG00000106443	-0.685801	0.0210108	PHF14	TRUE
ENSG00000092841	-0.849317	0.0210698	MYL6	TRUE
ENSG00000121289	-0.413437	0.0210698	CEP89	TRUE
ENSG00000164654	0.555892	0.0210698	MIOS	TRUE
ENSG00000182870	-2.53154	0.021082	GALNT9	TRUE
ENSG00000140157	0.710989	0.0211707	NIPA2	TRUE
ENSG00000158859	-1.64207	0.0211707	ADAMTS4	TRUE
ENSG00000140848	0.702869	0.0212382	CPNE2	TRUE
ENSG00000100852	-0.732057	0.0214024	ARHGAP5	TRUE
ENSG00000185112	-0.774169	0.0214024	FAM43A	TRUE
ENSG00000152409	-0.735137	0.0214778	JMY	TRUE
ENSG00000106261	-0.802772	0.0215381	ZKSCAN1	TRUE
ENSG00000135362	-0.89577	0.0215381	PRR5L	TRUE
ENSG00000177455	-0.705862	0.0215381	CD19	TRUE
ENSG00000186868	-1.57582	0.0215381	MAPT	TRUE
ENSG00000178397	0.816768	0.0215478	FAM220A	TRUE
ENSG00000261740	0.575845	0.0215538	BOLA2-SMG1P6	TRUE
ENSG00000267228	0.652915	0.0215656	AC012254.2	TRUE
ENSG00000163131	0.696555	0.0216907	CTSS	TRUE
ENSG00000170837	0.878879	0.0216907	GPR27	TRUE
ENSG00000185298	-0.490839	0.0216907	CCDC137	TRUE
ENSG00000187905	-0.209979	0.0216907	LRRC74B	TRUE
ENSG00000213658	-0.883985	0.021762	LAT	TRUE
ENSG00000124787	0.708875	0.0218354	RPP40	TRUE
ENSG00000157680	-1.45008	0.0218415	DGKI	TRUE
ENSG00000151914	-0.823678	0.0220148	DST	TRUE
ENSG00000214652	-2.17877	0.0220412	ZNF727	TRUE
ENSG00000101470	-1.10968	0.0220697	TNNC2	TRUE
ENSG00000205238	-1.59578	0.0220762	SPDYE2	TRUE
ENSG00000082293	-1.1193	0.0220863	COL19A1	TRUE
ENSG00000149532	0.544067	0.0220863	CPSF7	TRUE
ENSG00000126653	-0.665157	0.0220957	NSRP1	TRUE
ENSG00000131142	1.43035	0.0221115	CCL25	TRUE
ENSG00000164292	-0.754933	0.0221115	RHOBTB3	TRUE
ENSG00000100632	0.583789	0.0222405	ERH	TRUE
ENSG00000112029	0.750448	0.0222572	FBXO5	TRUE
ENSG00000162385	0.63029	0.022272	MAGOH	TRUE
ENSG00000164287	-0.22604	0.022272	CDC20B	TRUE
ENSG00000167371	-0.997337	0.022272	PRRT2	TRUE
ENSG00000253304	-1.22898	0.022272	TMEM200B	TRUE
ENSG00000179284	-0.358761	0.02234	DAND5	TRUE
ENSG00000183474	-1.04932	0.02234	GTF2H2C	TRUE
ENSG00000255423	-1.11654	0.02234	EBLN2	TRUE
ENSG00000267314	-1.19235	0.0224044	AC104532.1	TRUE
ENSG00000054356	-1.09461	0.0224208	PTPRN	TRUE
ENSG00000165275	-0.872872	0.0224261	TRMT10B	TRUE
ENSG00000147408	1.00924	0.0224408	CSGALNACT1	TRUE
ENSG00000132879	-0.559709	0.0224532	FBXO44	TRUE
ENSG00000160953	-0.48113	0.0224532	PWWP3A	TRUE
ENSG00000188026	-1.26355	0.0224961	RILPL1	TRUE
ENSG00000028277	-0.906995	0.0225008	POU2F2	TRUE
ENSG00000113742	-0.784889	0.0225155	CPEB4	TRUE
ENSG00000198553	-0.875905	0.0225155	KCNRG	TRUE
ENSG00000135363	0.65974	0.0225639	LMO2	TRUE
ENSG00000185920	-0.938286	0.0225639	PTCH1	TRUE
ENSG00000104881	-1.09587	0.0226096	PPP1R13L	TRUE
ENSG00000185122	0.730643	0.0226323	HSF1	TRUE
ENSG00000130997	-1.26497	0.0226541	POLN	TRUE
ENSG00000118363	0.51567	0.0226648	SPCS2	TRUE
ENSG00000092203	-0.504722	0.0226885	TOX4	TRUE
ENSG00000125966	-1.40689	0.0226885	MMP24	TRUE
ENSG00000169385	0.661911	0.0226885	RNASE2	TRUE
ENSG00000172888	-1.07925	0.0226885	ZNF621	TRUE
ENSG00000196821	-0.690019	0.0226885	ILRUN	TRUE
ENSG00000121053	2.30996	0.0227171	EPX	TRUE
ENSG00000131844	0.606763	0.0227171	MCCC2	TRUE
ENSG00000172986	-2.23313	0.0227171	GXYLT2	TRUE
ENSG00000003249	-1.07829	0.0227658	DBNDD1	TRUE
ENSG00000185480	0.642865	0.0227658	PARPBP	TRUE
ENSG00000108771	0.675102	0.0227841	DHX58	TRUE
ENSG00000132740	-0.66583	0.0227841	IGHMBP2	TRUE
ENSG00000171295	-1.0239	0.0227841	ZNF440	TRUE
ENSG00000028310	-0.71921	0.0227929	BRD9	TRUE
ENSG00000104870	0.664813	0.0227929	FCGRT	TRUE
ENSG00000114737	-0.955154	0.0227995	CISH	TRUE
ENSG00000185024	-0.671469	0.0227995	BRF1	TRUE
ENSG00000256061	-1.46586	0.0228232	DNAAF4	TRUE
ENSG00000171017	-0.272102	0.0229004	LRRC8E	TRUE
ENSG00000083937	0.490346	0.0230604	CHMP2B	TRUE
ENSG00000174373	-0.770935	0.0230604	RALGAPA1	TRUE
ENSG00000139160	-0.818831	0.0230872	ETFBKMT	TRUE
ENSG00000177212	-2.37412	0.0231158	OR2T33	TRUE
ENSG00000014641	0.565744	0.0231217	MDH1	TRUE
ENSG00000168913	-1.18702	0.0231217	ENHO	TRUE
ENSG00000171532	-2.16044	0.0231217	NEUROD2	TRUE
ENSG00000129055	0.648335	0.0231368	ANAPC13	TRUE
ENSG00000154175	-0.437316	0.0232174	ABI3BP	TRUE
ENSG00000122679	-0.919203	0.0232384	RAMP3	TRUE
ENSG00000130713	-0.649523	0.0232524	EXOSC2	TRUE
ENSG00000112812	1.23763	0.0233017	PRSS16	TRUE
ENSG00000139620	0.465208	0.0233017	KANSL2	TRUE
ENSG00000065150	0.542767	0.0233314	IPO5	TRUE
ENSG00000165264	0.59202	0.0233454	NDUFB6	TRUE
ENSG00000153914	-0.984573	0.0234577	SREK1	TRUE
ENSG00000123213	0.796022	0.0234957	NLN	TRUE
ENSG00000162643	-1.79998	0.0234957	DNAI3	TRUE
ENSG00000183628	-1.07752	0.0234957	DGCR6	TRUE
ENSG00000164176	-0.120876	0.0235015	EDIL3	TRUE
ENSG00000185418	-0.957166	0.0235375	TARS3	TRUE
ENSG00000132274	0.817523	0.0235519	TRIM22	TRUE
ENSG00000149187	-0.729682	0.0236686	CELF1	TRUE
ENSG00000112183	2.48395	0.0236786	RBM24	TRUE
ENSG00000071655	-0.889604	0.0236806	MBD3	TRUE
ENSG00000179698	-1.21748	0.0237157	WDR97	TRUE
ENSG00000115226	-0.483749	0.0237422	FNDC4	TRUE
ENSG00000204186	-0.771747	0.0237422	ZDBF2	TRUE
ENSG00000168028	-0.862248	0.0237543	RPSA	TRUE
ENSG00000176261	0.458583	0.0238118	ZBTB8OS	TRUE
ENSG00000173542	-0.766071	0.0238204	MOB1B	TRUE
ENSG00000198189	0.684168	0.02394	HSD17B11	TRUE
ENSG00000024422	-1.16443	0.0239546	EHD2	TRUE
ENSG00000154380	-1.5996	0.0239546	ENAH	TRUE
ENSG00000010438	-1.75691	0.0239895	PRSS3	TRUE
ENSG00000167476	-0.95504	0.0239895	JSRP1	TRUE
ENSG00000185022	0.994574	0.0240087	MAFF	TRUE
ENSG00000142546	-0.654539	0.024055	NOSIP	TRUE
ENSG00000136146	0.451674	0.0241213	MED4	TRUE
ENSG00000083444	0.652918	0.0241639	PLOD1	TRUE
ENSG00000181915	0.741235	0.0241672	ADO	TRUE
ENSG00000187553	-0.0558668	0.0241672	CYP26C1	FALSE
ENSG00000145014	-1.17173	0.0242192	TMEM44	TRUE
ENSG00000101849	-0.678892	0.0242291	TBL1X	TRUE
ENSG00000135862	0.918396	0.0243369	LAMC1	TRUE
ENSG00000065320	-0.425452	0.024391	NTN1	TRUE
ENSG00000140279	-0.202169	0.024391	DUOX2	TRUE
ENSG00000142102	-0.87896	0.024391	PGGHG	TRUE
ENSG00000152952	-1.07195	0.024391	PLOD2	TRUE
ENSG00000111300	-0.702651	0.0243965	NAA25	TRUE
ENSG00000180096	-0.591488	0.0243965	SEPTIN1	TRUE
ENSG00000113749	-0.750038	0.0244265	HRH2	TRUE
ENSG00000180921	-1.12119	0.0244573	FAM83H	TRUE
ENSG00000160401	-1.09336	0.0244619	CFAP157	TRUE
ENSG00000161847	0.703114	0.0244728	RAVER1	TRUE
ENSG00000198053	0.834936	0.0244728	SIRPA	TRUE
ENSG00000102962	-0.385583	0.0244798	CCL22	TRUE
ENSG00000134970	0.641947	0.0244798	TMED7	TRUE
ENSG00000255154	-0.67693	0.0244798	HTD2	TRUE
ENSG00000198805	-0.820482	0.0245352	PNP	TRUE
ENSG00000152332	-0.615104	0.0245568	UHMK1	TRUE
ENSG00000196535	-0.525856	0.0246134	MYO18A	TRUE
ENSG00000116459	0.407215	0.0246188	ATP5PB	TRUE
ENSG00000188523	0.279539	0.0246733	CFAP77	TRUE
ENSG00000170396	0.689186	0.0246901	ZNF804A	TRUE
ENSG00000042980	-0.711726	0.0247097	ADAM28	TRUE
ENSG00000142168	-0.645554	0.0247097	SOD1	TRUE
ENSG00000102362	-1.08826	0.0247718	SYTL4	TRUE
ENSG00000186105	0.565791	0.0247718	LRRC70	TRUE
ENSG00000070087	-1.06593	0.0248324	PFN2	TRUE
ENSG00000047188	-0.426069	0.0248504	YTHDC2	TRUE
ENSG00000130165	-0.680668	0.024904	ELOF1	TRUE
ENSG00000257341	-1.70047	0.0249551	AL928654.3	TRUE
ENSG00000160058	-0.538005	0.0249605	BSDC1	TRUE
ENSG00000176208	-1.0439	0.0250034	ATAD5	TRUE
ENSG00000136717	-0.660837	0.0250311	BIN1	TRUE
ENSG00000158473	0.771051	0.0250311	CD1D	TRUE
ENSG00000104388	0.47574	0.0250877	RAB2A	TRUE
ENSG00000104432	-0.707277	0.0250935	IL7	TRUE
ENSG00000105887	-0.670736	0.0250935	MTPN	TRUE
ENSG00000116030	0.511652	0.0250935	SUMO1	TRUE
ENSG00000118985	0.687067	0.0250935	ELL2	TRUE
ENSG00000138760	0.636213	0.0250935	SCARB2	TRUE
ENSG00000145390	-0.852857	0.0250935	USP53	TRUE
ENSG00000156171	0.522756	0.0250935	DRAM2	TRUE
ENSG00000161791	-0.543164	0.0250935	FMNL3	TRUE
ENSG00000168135	-1.7318	0.0250935	KCNJ4	TRUE
ENSG00000169084	0.462213	0.0250935	DHRSX	TRUE
ENSG00000170677	1.00692	0.0250935	SOCS6	TRUE
ENSG00000182963	-2.49499	0.0250935	GJC1	TRUE
ENSG00000204371	-0.422771	0.0251175	EHMT2	TRUE
ENSG00000137817	0.478313	0.025146	PARP6	TRUE
ENSG00000154639	-1.49745	0.025146	CXADR	TRUE
ENSG00000174799	-0.775561	0.025146	CEP135	TRUE
ENSG00000109956	-1.47216	0.0251805	B3GAT1	TRUE
ENSG00000198718	-0.843987	0.0252434	TOGARAM1	TRUE
ENSG00000107679	-0.696639	0.0253196	PLEKHA1	TRUE
ENSG00000119888	1.69317	0.0253196	EPCAM	TRUE
ENSG00000124422	-0.565343	0.0253196	USP22	TRUE
ENSG00000154265	-0.93123	0.0253196	ABCA5	TRUE
ENSG00000170881	0.703309	0.0253196	RNF139	TRUE
ENSG00000268043	-0.785519	0.0253196	NBPF12	TRUE
ENSG00000129990	-1.85501	0.0253249	SYT5	TRUE
ENSG00000181007	-0.875634	0.0253249	ZFP82	TRUE
ENSG00000278662	-1.16867	0.0253271	GOLGA6L10	TRUE
ENSG00000249992	-1.29678	0.025417	TMEM158	TRUE
ENSG00000181392	-1.03308	0.0255493	SYNE4	TRUE
ENSG00000125531	-0.989819	0.0256722	FNDC11	TRUE
ENSG00000188558	-0.278671	0.0256916	OR2G6	TRUE
ENSG00000069493	-0.525592	0.0257091	CLEC2D	TRUE
ENSG00000183283	0.560183	0.0257091	DAZAP2	TRUE
ENSG00000165304	0.730522	0.0257634	MELK	TRUE
ENSG00000204569	-0.661256	0.0257634	PPP1R10	TRUE
ENSG00000090447	-1.0059	0.0258031	TFAP4	TRUE
ENSG00000085831	-1.21496	0.025829	TTC39A	TRUE
ENSG00000102001	-1.07188	0.0258693	CACNA1F	TRUE
ENSG00000121644	0.394146	0.0258956	DESI2	TRUE
ENSG00000134697	0.595483	0.0259046	GNL2	TRUE
ENSG00000134153	0.558445	0.0259509	EMC7	TRUE
ENSG00000137563	0.821532	0.0259509	GGH	TRUE
ENSG00000169696	-0.540226	0.0259509	ASPSCR1	TRUE
ENSG00000174749	0.625415	0.0259509	FAM241A	TRUE
ENSG00000186409	-1.05822	0.0259509	CCDC30	TRUE
ENSG00000146007	-0.59139	0.0259604	ZMAT2	TRUE
ENSG00000203780	-1.07694	0.0259956	FANK1	TRUE
ENSG00000182545	-1.95877	0.0260157	RNASE10	TRUE
ENSG00000131686	-1.32959	0.0260527	CA6	TRUE
ENSG00000012171	-1.00822	0.0260585	SEMA3B	TRUE
ENSG00000168374	0.529978	0.0260585	ARF4	TRUE
ENSG00000188321	-0.469866	0.0260585	ZNF559	TRUE
ENSG00000147883	0.724549	0.0260731	CDKN2B	TRUE
ENSG00000095970	1.71041	0.0261383	TREM2	TRUE
ENSG00000122884	0.593486	0.0261979	P4HA1	TRUE
ENSG00000197978	-0.959526	0.0262908	GOLGA6L9	TRUE
ENSG00000273154	-0.642713	0.0262908	AL121845.3	TRUE
ENSG00000106803	0.505039	0.026333	SEC61B	TRUE
ENSG00000152939	-1.64617	0.0264837	MARVELD2	TRUE
ENSG00000118046	-0.612046	0.0265404	STK11	TRUE
ENSG00000177707	-1.32	0.0265404	NECTIN3	TRUE
ENSG00000214114	0.416971	0.0265404	MYCBP	TRUE
ENSG00000112473	0.826665	0.0266112	SLC39A7	TRUE
ENSG00000148600	-1.47901	0.0266112	CDHR1	TRUE
ENSG00000168096	-0.496274	0.0266219	ANKS3	TRUE
ENSG00000100154	-0.996243	0.026655	TTC28	TRUE
ENSG00000077232	0.60662	0.0266848	DNAJC10	TRUE
ENSG00000079150	0.839153	0.0266848	FKBP7	TRUE
[truncated: 17,963 more rows]

## Sheet: Figure 2A
patient_id	comp1_PBMC	comp2_PBMC	comp1_cytok	comp2_cytok	dex
HS1-D0	-28.8271	-9.72243	-0.991614	-1.98476	0
HS107-D0	12.7654	5.05231	1.09706	0.330145	0
HS154-D0	1.02987	-27.3251	-0.371621	-1.94283	1
HS156-D0	16.0447	-10.1822	-0.0109951	-2.03048	1
HS2-D0	5.27663	7.88193	-0.391922	0.539658	0
HS23-D0	-11.5885	7.09924	0.184589	-1.23335	0
HS238-D0	13.8003	-1.29383	1.03224	-0.456972	1
HS253-D0	25.0918	-10.5515	1.97614	0.912822	1
HS254-D0	14.9817	-9.79294	-0.164454	-1.05562	1
HS271-D0	30.3322	0.184465	1.20641	-0.299356	1
HS276-D0	24.5045	8.25284	0.855934	-0.509224	1
HS340-D0	34.2308	3.20406	2.81086	1.05892	1
HS350-D0	9.22002	5.50407	0.596766	2.11058	1
HS43-D0	-22.0882	17.6562	-2.013	1.62694	0
HS50-D0	-22.3134	16.1979	-3.23233	0.395404	0
HS59-D0	-32.3523	-2.80831	-0.482832	1.07704	0
HS72-D0	-18.8922	24.4888	-1.14072	4.06397	0
HS77-D0	-12.3379	3.52645	0.979869	0.0785964	0
HS78-D0	-50.8643	-25.5159	-0.982084	-1.02153	0
HS94-D0	-9.64384	4.55582	-1.19247	-1.00743	0
HS419-D0	21.6298	-6.41184	0.234174	-0.652524	1

## Sheet: Figure 2B
Cytokine	comp1	dex
Ang-1	0.395517	FALSE
Ang-2	-0.41882	FALSE
ICAM-1	-0.226889	FALSE
IL-10	0.286424	TRUE
IL-18	-0.29239	FALSE
IL-6	-0.289161	FALSE
IL-8	0.0152791	FALSE
IP-10	-0.44115	FALSE
MMP-8	0.200494	FALSE
PAI-1	0.183311	FALSE
Protein C	0.250202	TRUE
RAGE	-0.050314	TRUE
SP-D	-0.114361	FALSE
Thrombomodulin	-0.0457655	FALSE
TNF R1	0.101942	TRUE
TREM-1	0.0593377	TRUE
VEGF	0.0516408	TRUE

## Sheet: Figure 2C
pathway	NES
Interferon Signaling	2.65074
Interferon Alpha Beta Signaling	2.47069
Cytokine Signaling in Immune System	2.41698
Immunoregulatory Interactions Between a Lymphoid and a Non Lymphoid Cell	2.26097
Interferon Gamma Signaling	2.1829
Interleukin 10 Signaling	2.18142
Signaling by Interleukins	2.07402
Neutrophil Degranulation	2.06195
Interleukin 4 and Interleukin 13 Signaling	2.03892
Innate Immune System	1.91668
Competing Endogenous Rnas Cernas Regulate Pten Translation	-1.6811
Regulation of Mecp2 Expression and Activity	-1.6811
Rna Polymerase Ii Transcription	-1.69225
Formation of Senescence Associated Heterochromatin Foci Sahf	-1.86084
Cell Cycle	-1.87285
Transcriptional Regulation by Runx1	-1.95352
Uch Proteinases	-2.06598
Metalloprotease Dubs	-2.06812
Runx1 Regulates Genes Involved in Megakaryocyte Differentiation and Platelet Function	-2.13122
Pkmts Methylate Histone Lysines	-2.13823

## Sheet: Figure 3A
dex	dex_type	dex_starts_ends	vent_starts_ends	tp	patient_id	sampling
NA	NA	NA	-1	NA	MVIR1-HS1	NA
NA	NA	NA	9	NA	MVIR1-HS1	NA
NA	NA	NA	0	NA	MVIR1-HS2	NA
NA	NA	NA	7	NA	MVIR1-HS2	NA
NA	NA	NA	-5	NA	MVIR1-HS50	NA
NA	NA	NA	29	NA	MVIR1-HS50	NA
NA	NA	NA	0	NA	MVIR1-HS402	NA
NA	NA	NA	5	NA	MVIR1-HS402	NA
NA	NA	NA	0	NA	MVIR1-HS403	NA
NA	NA	NA	2	NA	MVIR1-HS403	NA
NA	NA	NA	0	NA	MVIR1-HS405	NA
NA	NA	NA	4	NA	MVIR1-HS405	NA
NA	NA	NA	0	NA	MVIR1-HS412	NA
NA	NA	NA	24	NA	MVIR1-HS412	NA
NA	NA	NA	0	NA	MVIR1-HS414	NA
NA	NA	NA	17	NA	MVIR1-HS414	NA
NA	NA	NA	1	NA	MVIR1-HS415	NA
NA	NA	NA	14	NA	MVIR1-HS415	NA
NA	NA	NA	2	NA	MVIR1-HS427	NA
NA	NA	NA	24	NA	MVIR1-HS427	NA
NA	dex	1	NA	NA	MVIR1-HS402	NA
NA	dex	5	NA	NA	MVIR1-HS402	NA
NA	dex	0	NA	NA	MVIR1-HS403	NA
NA	dex	6	NA	NA	MVIR1-HS403	NA
NA	dex	-1	NA	NA	MVIR1-HS405	NA
NA	dex	8	NA	NA	MVIR1-HS405	NA
NA	dex	0	NA	NA	MVIR1-HS412	NA
NA	dex	9	NA	NA	MVIR1-HS412	NA
NA	dex	-1	NA	NA	MVIR1-HS414	NA
NA	dex	8	NA	NA	MVIR1-HS414	NA
NA	dex	0	NA	NA	MVIR1-HS415	NA
NA	dex	12	NA	NA	MVIR1-HS415	NA
NA	dex	2	NA	NA	MVIR1-HS427	NA
NA	dex	9	NA	NA	MVIR1-HS427	NA
FALSE	NA	NA	NA	0	MVIR1-HS1	2
FALSE	NA	NA	NA	0	MVIR1-HS2	1
FALSE	NA	NA	NA	0	MVIR1-HS50	1
TRUE	NA	NA	NA	0	MVIR1-HS402	3
TRUE	NA	NA	NA	0	MVIR1-HS403	2
TRUE	NA	NA	NA	0	MVIR1-HS405	2
TRUE	NA	NA	NA	0	MVIR1-HS412	1
TRUE	NA	NA	NA	0	MVIR1-HS414	2
TRUE	NA	NA	NA	0	MVIR1-HS415	2
TRUE	NA	NA	NA	0	MVIR1-HS427	3

## Sheet: Figure 3B
dex	dex_type	dex_starts_ends	vent_starts_ends	tp	patient_id	sampling
NA	NA	NA	-1	NA	MVIR1-HS1	NA
NA	NA	NA	9	NA	MVIR1-HS1	NA
NA	NA	NA	0	NA	MVIR1-HS2	NA
NA	NA	NA	7	NA	MVIR1-HS2	NA
NA	NA	NA	-8	NA	MVIR1-HS24	NA
NA	NA	NA	49	NA	MVIR1-HS24	NA
NA	NA	NA	-5	NA	MVIR1-HS50	NA
NA	NA	NA	29	NA	MVIR1-HS50	NA
NA	NA	NA	1	NA	MVIR1-HS72	NA
NA	NA	NA	22	NA	MVIR1-HS72	NA
NA	NA	NA	0	NA	MVIR1-HS89	NA
NA	NA	NA	16	NA	MVIR1-HS89	NA
NA	NA	NA	-4	NA	MVIR1-HS107	NA
NA	NA	NA	50	NA	MVIR1-HS107	NA
NA	NA	NA	3	NA	MVIR1-HS161	NA
NA	NA	NA	22	NA	MVIR1-HS161	NA
NA	NA	NA	0	NA	MVIR1-HS340	NA
NA	NA	NA	4	NA	MVIR1-HS340	NA
NA	NA	NA	0	NA	MVIR1-HS357	NA
NA	NA	NA	23	NA	MVIR1-HS357	NA
NA	NA	NA	0	NA	MVIR1-HS389	NA
NA	NA	NA	33	NA	MVIR1-HS389	NA
NA	NA	NA	0	NA	MVIR1-HS398	NA
NA	NA	NA	11	NA	MVIR1-HS398	NA
NA	NA	NA	0	NA	MVIR1-HS403	NA
NA	NA	NA	2	NA	MVIR1-HS403	NA
NA	NA	NA	1	NA	MVIR1-HS410	NA
NA	NA	NA	19	NA	MVIR1-HS410	NA
NA	NA	NA	0	NA	MVIR1-HS414	NA
NA	NA	NA	17	NA	MVIR1-HS414	NA
NA	NA	NA	1	NA	MVIR1-HS415	NA
NA	NA	NA	14	NA	MVIR1-HS415	NA
NA	NA	NA	0	NA	MVIR1-HS471	NA
NA	NA	NA	29	NA	MVIR1-HS471	NA
NA	dex	0	NA	NA	MVIR1-HS161	NA
NA	dex	15	NA	NA	MVIR1-HS161	NA
NA	dex	0	NA	NA	MVIR1-HS340	NA
NA	dex	9	NA	NA	MVIR1-HS340	NA
NA	dex	1	NA	NA	MVIR1-HS357	NA
NA	dex	10	NA	NA	MVIR1-HS357	NA
NA	dex	0	NA	NA	MVIR1-HS389	NA
NA	dex	14	NA	NA	MVIR1-HS389	NA
NA	dex	0	NA	NA	MVIR1-HS398	NA
NA	dex	9	NA	NA	MVIR1-HS398	NA
NA	dex	0	NA	NA	MVIR1-HS403	NA
NA	dex	6	NA	NA	MVIR1-HS403	NA
NA	dex	0	NA	NA	MVIR1-HS410	NA
NA	dex	9	NA	NA	MVIR1-HS410	NA
NA	dex	-1	NA	NA	MVIR1-HS414	NA
NA	dex	8	NA	NA	MVIR1-HS414	NA
NA	dex	0	NA	NA	MVIR1-HS415	NA
NA	dex	12	NA	NA	MVIR1-HS415	NA
NA	dex	-5	NA	NA	MVIR1-HS471	NA
NA	dex	4	NA	NA	MVIR1-HS471	NA
FALSE	NA	NA	NA	1	MVIR1-HS1	3
FALSE	NA	NA	NA	1	MVIR1-HS2	2
FALSE	NA	NA	NA	0	MVIR1-HS24	1
FALSE	NA	NA	NA	0	MVIR1-HS50	1
FALSE	NA	NA	NA	4	MVIR1-HS72	6
FALSE	NA	NA	NA	1	MVIR1-HS89	2
FALSE	NA	NA	NA	0	MVIR1-HS107	1
TRUE	NA	NA	NA	4	MVIR1-HS161	6
TRUE	NA	NA	NA	1	MVIR1-HS340	1
TRUE	NA	NA	NA	2	MVIR1-HS357	2
TRUE	NA	NA	NA	2	MVIR1-HS389	2
TRUE	NA	NA	NA	4	MVIR1-HS398	6
TRUE	NA	NA	NA	2	MVIR1-HS403	2
TRUE	NA	NA	NA	1	MVIR1-HS410	1
TRUE	NA	NA	NA	2	MVIR1-HS414	2
TRUE	NA	NA	NA	4	MVIR1-HS415	4
TRUE	NA	NA	NA	2	MVIR1-HS471	2

## Sheet: Figure 3C & 3E
	UMAP_1	UMAP_2	major.label	dex
GTTCTCGAGCGTTCCG-1_1_1_1_1	8.782	5.26254	Monocytes	FALSE
TGCTACCAGATGTAAC-1_1_1_1_1	8.85291	4.7426	Monocytes	FALSE
AGATTGCTCGTTGACA-1_1_1_1_1	8.36957	6.64929	Monocytes	FALSE
CCTATTATCGGGAGTA-1_1_1_1_1	8.76182	5.49073	Monocytes	FALSE
TGACGGCGTCGGATCC-1_1_1_1_1	9.18503	5.40204	Monocytes	FALSE
GTTCATTGTACGCTGC-1_1_1_1_1	10.057	4.90368	Monocytes	FALSE
CAGCCGAAGGAGTTTA-1_1_1_1_1	-1.33474	10.8737	CD8 T	FALSE
CCATTCGCATTCACTT-1_1_1_1_1	-3.44701	7.48045	CD4 T	FALSE
CGGAGTCTCTCTGCTG-1_1_1_1_1	-0.17816	12.2424	CD8 T	FALSE
GCTCCTACAGCCTATA-1_1_1_1_1	-3.35567	9.99668	Tregs	FALSE
AGCAGCCAGATCGATA-1_1_1_1_1	8.51787	6.73875	Monocytes	FALSE
AGGTCCGGTTTAAGCC-1_1_1_1_1	-1.45405	10.7205	CD8 T	FALSE
CAGCTGGGTGCTGTAT-1_1_1_1_1	-3.5459	7.73091	Tregs	FALSE
GATGCTATCATGCTCC-1_1_1_1_1	13.0429	-1.03101	B	FALSE
TGGTTAGCACATTTCT-1_1_1_1_1	-2.84264	8.8418	CD4 T	FALSE
TCAGCTCAGATGTAAC-1_1_1_1_1	3.27173	8.72179	other	FALSE
CGGACTGGTCCATGAT-1_1_1_1_1	-1.21287	11.056	CD8 T	FALSE
GCACTCTCAGACTCGC-1_1_1_1_1	-4.46832	6.97374	other	FALSE
AAGACCTAGGACAGCT-1_1_1_1_1	8.93645	5.17488	Monocytes	FALSE
TCTGGAATCGGCGGTT-1_1_1_1_1	-4.13002	7.073	CD4 T	FALSE
AAGGCAGCAATAGCAA-1_1_1_1_1	4.1282	10.3199	Plasma cells	FALSE
CCCAGTTGTGCTTCTC-1_1_1_1_1	1.69088	12.8842	NK	FALSE
CACCACTTCTTGACGA-1_1_1_1_1	3.99039	10.6221	Plasma cells	FALSE
CCATTCGGTCCAGTAT-1_1_1_1_1	-2.70137	9.00793	CD4 T	FALSE
GTCGGGTGTATGGTTC-1_1_1_1_1	3.8858	11.0379	Plasma cells	FALSE
TCATTACAGAAACCAT-1_1_1_1_1	3.91334	10.9858	Plasma cells	FALSE
CGAGCCACAGGATTGG-1_1_1_1_1	-3.17648	8.16845	CD4 T	FALSE
GTGTGCGGTACTTAGC-1_1_1_1_1	4.01764	10.2327	Plasma cells	FALSE
AGCTCTCGTTAAGACA-1_1_1_1_1	3.79138	9.19221	CD8 T	FALSE
TCTTTCCCATCGGGTC-1_1_1_1_1	9.94949	4.76405	Monocytes	FALSE
TTTGGTTAGAGTCGGT-1_1_1_1_1	-3.14767	9.06904	CD4 T	FALSE
ACACCCTAGAGTGAGA-1_1_1_1_1	8.47943	5.88372	Monocytes	FALSE
GAGGTGAAGCACCGCT-1_1_1_1_1	3.22583	3.04602	Neutrophils	FALSE
CAGCAGCCACCGAATT-1_1_1_1_1	-3.51776	8.13971	CD4 T	FALSE
GGCGACTCATGCCCGA-1_1_1_1_1	10.2036	4.95872	Monocytes	FALSE
CATTCGCAGCTCTCGG-1_1_1_1_1	-2.45039	9.62547	CD4 T	FALSE
AGTGGGAGTTCGTGAT-1_1_1_1_1	-2.26913	9.07599	CD4 T	FALSE
GACTAACAGAGGTTAT-1_1_1_1_1	-3.02561	9.56114	CD4 T	FALSE
TACGGATGTTCGCTAA-1_1_1_1_1	9.18459	5.26603	Monocytes	FALSE
GAAGCAGAGATCCCAT-1_1_1_1_1	-2.50327	9.09419	CD4 T	FALSE
ACACTGAGTCCGAACC-1_1_1_1_1	-2.43676	8.87645	CD4 T	FALSE
CACAGGCAGAAACCTA-1_1_1_1_1	-3.63652	8.71049	CD4 T	FALSE
CCTAGCTCATATGAGA-1_1_1_1_1	8.891	6.76304	Monocytes	FALSE
CGGACTGAGCCCAACC-1_1_1_1_1	2.58085	12.9765	NK	FALSE
ACTGAACTCTTCGGTC-1_1_1_1_1	10.3781	4.34661	Monocytes	FALSE
GGAACTTAGTGTGGCA-1_1_1_1_1	-1.89947	10.8108	CD8 T	FALSE
GGGACCTAGGGCTTCC-1_1_1_1_1	-2.98383	8.91621	CD4 T	FALSE
GAGGTGAAGAGGGCTT-1_1_1_1_1	-0.37541	11.9544	CD8 T	FALSE
TACCTATAGGCTAGGT-1_1_1_1_1	7.93242	5.07908	Monocytes	FALSE
GACCAATGTTATGCGT-1_1_1_1_1	-2.96766	10.4975	Tregs	FALSE
AGCAGCCAGCACAGGT-1_1_1_1_1	-4.17938	6.90122	other	FALSE
ACTTTCACATTGGCGC-1_1_1_1_1	-1.57502	10.4264	CD8 T	FALSE
AGCGTATGTCTAGTGT-1_1_1_1_1	9.42093	4.96834	Monocytes	FALSE
CGTTAGAAGGACTGGT-1_1_1_1_1	-3.641	7.67107	CD4 T	FALSE
CTAGCCTAGTCGTTTG-1_1_1_1_1	9.1361	4.87169	Monocytes	FALSE
CGCCAAGCAATAACGA-1_1_1_1_1	-1.80129	10.6524	CD8 T	FALSE
TGCGGGTCACATTTCT-1_1_1_1_1	-3.468	7.6151	CD4 T	FALSE
ACAGCTAAGCCAGGAT-1_1_1_1_1	0.19846	12.0473	CD8 T	FALSE
CGGACGTTCGACGGAA-1_1_1_1_1	12.6637	-1.11833	B	FALSE
TGCCAAACAAGTCTAC-1_1_1_1_1	13.1046	-0.70924	B	FALSE
TGGGAAGAGCCCTAAT-1_1_1_1_1	-2.37472	9.60147	CD4 T	FALSE
TACGGATAGTGTGGCA-1_1_1_1_1	12.9322	-0.79529	B	FALSE
TCTGAGACATGTCCTC-1_1_1_1_1	-2.42156	9.20378	CD4 T	FALSE
CAGCCGAAGCCCAATT-1_1_1_1_1	4.55112	10.7872	Plasma cells	FALSE
ACGTCAACACGTTGGC-1_1_1_1_1	-1.86016	10.3354	CD4 T	FALSE
GTCTTCGAGCCCTAAT-1_1_1_1_1	2.58018	13.1034	NK	FALSE
TTAGGACTCTGAGTGT-1_1_1_1_1	2.44128	13.1093	NK	FALSE
AGTGAGGAGCGGCTTC-1_1_1_1_1	-2.86427	7.46724	CD4 T	FALSE
CACAGGCGTAGCGCAA-1_1_1_1_1	13.0038	-0.96487	B	FALSE
CGCTGGATCACCACCT-1_1_1_1_1	8.60021	4.74454	Monocytes	FALSE
GCTCCTAGTCAGATAA-1_1_1_1_1	-0.1558	12.2495	CD8 T	FALSE
CAGCGACGTACTTGAC-1_1_1_1_1	13.1865	-1.44456	B	FALSE
CATCGAACAGCGTCCA-1_1_1_1_1	-0.1147	12.3156	CD8 T	FALSE
CCGTGGAGTATTCGTG-1_1_1_1_1	-2.73337	8.93224	CD4 T	FALSE
GATGCTAAGTGCCAGA-1_1_1_1_1	10.526	-1.04803	B	FALSE
GTCATTTCATTACGAC-1_1_1_1_1	-3.60004	7.72414	CD4 T	FALSE
ACCTTTAGTAGAGGAA-1_1_1_1_1	13.1983	-1.54604	B	FALSE
GCTTCCATCCAGAAGG-1_1_1_1_1	13.1647	-1.51591	B	FALSE
GACCTGGGTAAGAGGA-1_1_1_1_1	-3.73452	7.85869	CD4 T	FALSE
CACACCTGTCGAAAGC-1_1_1_1_1	8.96889	4.79397	Monocytes	FALSE
GGACAAGCACACGCTG-1_1_1_1_1	9.17793	4.84971	Monocytes	FALSE
TGAAAGACATGTCTCC-1_1_1_1_1	4.30053	10.8632	Plasma cells	FALSE
ACATCAGAGAAGATTC-1_1_1_1_1	9.16406	5.00075	Monocytes	FALSE
GGCCGATTCCTCCTAG-1_1_1_1_1	-3.63999	7.68168	CD4 T	FALSE
TTCGGTCAGTGAATTG-1_1_1_1_1	8.59787	4.99577	Monocytes	FALSE
GTTCGGGGTAGCGTAG-1_1_1_1_1	-2.90584	7.44676	CD4 T	FALSE
GTAGGCCGTTCCACAA-1_1_1_1_1	10.1389	4.87059	Monocytes	FALSE
ATTCTACAGTACCGGA-1_1_1_1_1	-1.91822	-1.59044	Neutrophils	FALSE
AGAGCTTAGCACACAG-1_1_1_1_1	9.91188	5.55502	Monocytes	FALSE
CAGCATACACCTATCC-1_1_1_1_1	-2.35608	-0.82097	Neutrophils	FALSE
CCTTTCTTCAGGCCCA-1_1_1_1_1	-1.95721	-0.90046	Neutrophils	FALSE
AGGCCGTAGAAGAAGC-1_1_1_1_1	2.16839	2.11677	Neutrophils	FALSE
CTCTACGCATGGTCAT-1_1_1_1_1	0.37993	-0.53601	Monocytes	FALSE
GCTGCGATCCTTTCTC-1_1_1_1_1	-2.23657	-0.74976	Neutrophils	FALSE
ACCAGTAAGACGACGT-1_1_1_1_1	-3.37687	7.66092	CD4 T	FALSE
TTCTCAAAGTGGAGTC-1_1_1_1_1	0.184885	-1.79229	Neutrophils	FALSE
CACCAGGTCAGTCAGT-1_1_1_1_1	8.78363	4.94684	Monocytes	FALSE
AAGCCGCAGTCAAGGC-1_1_1_1_1	2.06515	3.50551	Neutrophils	FALSE
CTACATTAGTAACCCT-1_1_1_1_1	-1.7714	1.79612	Neutrophils	FALSE
CGGACGTTCTGCTGTC-1_1_1_1_1	3.28557	3.19002	Neutrophils	FALSE
GACGCGTTCTTAGAGC-1_1_1_1_1	-1.56552	1.72685	Neutrophils	FALSE
TGTCCCAGTCTGATCA-1_1_1_1_1	-1.74834	-1.70042	Neutrophils	FALSE
TTCTACACAAGTTCTG-1_1_1_1_1	-1.08016	-2.19981	Neutrophils	FALSE
ACGGCCACATCTCGCT-1_1_1_1_1	-0.248	-1.4536	Neutrophils	FALSE
CAAGAAACACCCATTC-1_1_1_1_1	-1.39181	1.32438	Neutrophils	FALSE
GTTTCTAGTTTGACTG-1_1_1_1_1	-1.2119	-0.6354	Neutrophils	FALSE
CAGAATCCACATTCGA-1_1_1_1_1	-1.68737	-2.09491	Neutrophils	FALSE
CGCTTCAAGAAGAAGC-1_1_1_1_1	0.200817	-2.21485	Neutrophils	FALSE
GGACAAGGTAGTGAAT-1_1_1_1_1	-0.88596	-2.46117	Neutrophils	FALSE
GGGCATCAGGATCGCA-1_1_1_1_1	-1.72478	1.0525	Neutrophils	FALSE
CATCAGATCTTAGCCC-1_1_1_1_1	-2.08296	-0.30609	Neutrophils	FALSE
GGACGTCGTTCGGGCT-1_1_1_1_1	9.93142	5.41821	Monocytes	FALSE
CCTACCAAGAGGACGG-1_1_1_1_1	-0.61645	-2.54294	Neutrophils	FALSE
GTTTCTATCCAAGTAC-1_1_1_1_1	-1.14295	-1.87583	Neutrophils	FALSE
CTGCTGTTCGAATCCA-1_1_1_1_1	-1.73985	-1.82621	Neutrophils	FALSE
GGACATTAGGCCGAAT-1_1_1_1_1	-1.10185	-0.68843	Neutrophils	FALSE
CGGAGTCGTCTCATCC-1_1_1_1_1	-1.64318	-1.83845	Neutrophils	FALSE
GTACGTAGTAAGGGCT-1_1_1_1_1	-2.25005	0.010528	Neutrophils	FALSE
GTGCATACACGAGGTA-1_1_1_1_1	2.53789	13.0502	NK	FALSE
GTCCTCATCGCTAGCG-1_1_1_1_1	8.06328	5.13136	Monocytes	FALSE
TGCTGCTGTCCGAATT-1_1_1_1_1	8.08916	4.91409	Monocytes	FALSE
CCCAATCTCTGCAGTA-1_1_1_1_1	8.68363	6.71488	Monocytes	FALSE
CTAGAGTCAGTGAGTG-1_1_1_1_1	8.85401	5.37591	Monocytes	FALSE
AGCGGTCCAACCGCCA-1_1_1_1_1	8.89519	4.98931	Monocytes	FALSE
GCGCCAAAGAGAGCTC-1_1_1_1_1	9.28652	4.80947	Monocytes	FALSE
AACGTTGAGAAGGTGA-1_1_1_1_1	-1.56402	1.58491	Neutrophils	FALSE
ACTTTCAGTCCTCTTG-1_1_1_1_1	-1.15086	2.46123	Neutrophils	FALSE
CGTCAGGCACCCATGG-1_1_1_1_1	0.18487	3.15277	Neutrophils	FALSE
GTAGTCAAGAAGATTC-1_1_1_1_1	8.5145	6.63252	Monocytes	FALSE
TGGTTCCAGTTGAGAT-1_1_1_1_1	9.06965	4.85363	Monocytes	FALSE
AGGGAGTTCACTTACT-1_1_1_1_1	1.7227	1.79025	Neutrophils	FALSE
CATTATCTCATCACCC-1_1_1_1_1	1.30311	3.52285	Neutrophils	FALSE
GACCAATAGTTAGGTA-1_1_1_1_1	2.78197	3.08532	Neutrophils	FALSE
CCAGCGATCGTTTAGG-1_1_1_1_1	8.7753	6.41092	Monocytes	FALSE
AGCTCCTCATTTGCCC-1_1_1_1_1	-0.32617	11.9362	CD8 T	FALSE
TGTTCCGGTTCGTTGA-1_1_1_1_1	8.75074	6.66889	Monocytes	FALSE
ACACTGAGTTCAGGCC-1_1_1_1_1	8.62127	5.8409	Monocytes	FALSE
CACCAGGAGGTACTCT-1_1_1_1_1	7.74903	4.43565	Monocytes	FALSE
GGGACCTCAATCCAAC-1_1_1_1_1	9.14544	4.75751	Monocytes	FALSE
TTCCCAGGTACTCTCC-1_1_1_1_1	9.44175	5.03593	Monocytes	FALSE
AGCTCCTAGCCCAGCT-1_1_1_1_1	-1.70161	1.93112	Neutrophils	FALSE
CTAAGACGTTAAAGTG-1_1_1_1_1	-3.39355	9.95777	CD4 T	FALSE
GGTGTTATCGAGAGCA-1_1_1_1_1	4.51968	10.2886	Plasma cells	FALSE
GTCTCGTTCAGTTCGA-1_1_1_1_1	1.48859	0.301562	Neutrophils	FALSE
ATGAGGGGTAGCGTCC-1_1_1_1_1	-2.95308	9.26005	CD4 T	FALSE
CCTTCCCTCGGCGCTA-1_1_1_1_1	-6.12286	-9.77611	Platelets	FALSE
CACCACTCAAACCCAT-1_1_1_1_1	8.68135	6.00353	Monocytes	FALSE
TTCGAAGGTAGGACAC-1_1_1_1_1	9.27915	5.79852	Monocytes	FALSE
GGAATAACAATCACAC-1_1_1_1_1	8.41787	6.70799	Monocytes	FALSE
GTCACGGTCACCTTAT-1_1_1_1_1	8.89535	4.73405	Monocytes	FALSE
CATCAAGTCCCGACTT-1_1_1_1_1	9.54534	5.49628	Monocytes	FALSE
CTGTGCTTCCTTGACC-1_1_1_1_1	9.88153	4.81298	Monocytes	FALSE
TCAACGACAGTTAACC-1_1_1_1_1	-3.1809	8.86537	CD4 T	FALSE
TCTTCGGGTTATCCGA-1_1_1_1_1	8.22016	5.60946	Monocytes	FALSE
TGTGTTTGTGTGCCTG-1_1_1_1_1	10.2546	4.94296	Monocytes	FALSE
CACAAACGTACCATCA-1_1_1_1_1	-1.93604	1.24624	Neutrophils	FALSE
CACATAGTCTTGCAAG-1_1_1_1_1	-0.46486	-0.47651	Neutrophils	FALSE
CTGGTCTCATTGGCGC-1_1_1_1_1	-0.57293	1.18805	Neutrophils	FALSE
GATCGCGCACCAGGCT-1_1_1_1_1	-3.46095	8.33006	CD4 T	FALSE
CGTGTAAGTCCAAGTT-1_1_1_1_1	-4.03079	6.95953	other	FALSE
CCCATACGTAAGAGAG-1_1_1_1_1	-2.51416	8.54097	Tregs	FALSE
TACTTACCAATGCCAT-1_1_1_1_1	-0.75183	-1.90175	Neutrophils	FALSE
CGTTAGACACCTCGTT-1_1_1_1_1	7.94024	4.42256	Monocytes	FALSE
AACTGGTAGTGACATA-1_1_1_1_1	9.09778	6.69326	Monocytes	FALSE
ATTCTACTCTCTTATG-1_1_1_1_1	8.12732	5.64047	Monocytes	FALSE
AAAGTAGGTAACGTTC-1_1_1_1_1	7.603	4.60037	Monocytes	FALSE
ACATCAGTCTTCCTTC-1_1_1_1_1	4.4686	0.45918	Neutrophils	FALSE
CGGGTCAGTGGAAAGA-1_1_1_1_1	8.82641	5.12545	Monocytes	FALSE
CTAATGGCACTGAAGG-1_1_1_1_1	-1.70407	-0.80912	Neutrophils	FALSE
GGGTCTGAGCGATTCT-1_1_1_1_1	2.09938	13.1933	NK	FALSE
TTCTTAGAGCTGATAA-1_1_1_1_1	10.0717	5.22494	Monocytes	FALSE
TTTACTGCACATGACT-1_1_1_1_1	9.06353	5.10032	Monocytes	FALSE
GGATGTTGTTTACTCT-1_1_1_1_1	10.4241	4.13034	Monocytes	FALSE
GGGACCTCATCGATTG-1_1_1_1_1	9.05769	6.40439	Monocytes	FALSE
CTGCCTAAGGCATTGG-1_1_1_1_1	-0.47928	2.86536	Neutrophils	FALSE
TGCACCTAGTAGGTGC-1_1_1_1_1	-0.91759	0.971647	Neutrophils	FALSE
GTTCATTAGGAGTCTG-1_1_1_1_1	1.41518	-0.6802	Neutrophils	FALSE
CATGGCGAGGAATGGA-1_1_1_1_1	5.028	10.6755	other	FALSE
CATCCACTCGGTTAAC-1_1_1_1_1	-6.88687	-7.2728	Platelets	FALSE
ACCTTTAAGTGTGAAT-1_1_1_1_1	8.98494	5.24238	Monocytes	FALSE
AGCGGTCTCGGAGGTA-1_1_1_1_1	-0.13716	12.2397	CD8 T	FALSE
CACATTTGTTCTCATT-1_1_1_1_1	8.8676	6.5342	Monocytes	FALSE
CAGCTAAAGGTAGCTG-1_1_1_1_1	8.00567	4.37722	Monocytes	FALSE
TGGGCGTTCACGAAGG-1_1_1_1_1	8.84924	4.89844	Monocytes	FALSE
GATGAGGGTTAAAGTG-1_1_1_1_1	-1.64058	-1.6736	Neutrophils	FALSE
CAGCATAAGTAATCCC-1_1_1_1_1	-1.31755	2.42067	Neutrophils	FALSE
CGGTTAACAATCTGCA-1_1_1_1_1	-0.34263	2.95238	Neutrophils	FALSE
CAAGATCCATCACGAT-1_1_1_1_1	8.76324	5.1086	Monocytes	FALSE
ATAACGCGTTCCAACA-1_1_1_1_1	8.23304	6.26572	Monocytes	FALSE
GGCTGGTAGATGCCTT-1_1_1_1_1	-1.19174	2.24606	Neutrophils	FALSE
ACGGGTCAGCTAAACA-1_1_1_1_1	8.28389	4.93653	Monocytes	FALSE
TACTTGTAGAAGGGTA-1_1_1_1_1	1.56929	0.694587	Neutrophils	FALSE
TCACGAAAGACCCACC-1_1_1_1_1	0.243264	3.16644	Neutrophils	FALSE
ATAGACCGTAGCTCCG-1_1_1_1_1	-0.27319	12.1313	CD8 T	FALSE
TTTGTCACATTTGCTT-1_1_1_1_1	9.03268	4.87029	Monocytes	FALSE
TCAGATGAGATGCCAG-1_1_1_1_1	8.7949	5.11671	Monocytes	FALSE
CGGACGTAGTGCTGCC-1_1_1_1_1	-1.09642	2.23639	Neutrophils	FALSE
CTCTGGTTCGCCATAA-1_1_1_1_1	-0.99633	1.55049	Neutrophils	FALSE
TACTCATAGTGGGATC-1_1_1_1_1	8.83125	5.95053	Monocytes	FALSE
CAGTAACCAACCGCCA-1_1_1_1_1	8.43742	5.57335	Monocytes	FALSE
TGATTTCCATGCCACG-1_1_1_1_1	13.2596	-0.91282	B	FALSE
TGAGGGATCCTCGCAT-1_1_1_1_1	-3.62189	7.71076	CD4 T	FALSE
AGCATACCAATAACGA-1_1_1_1_1	-3.30719	8.1302	Tregs	FALSE
TCGCGAGCATTTCAGG-1_1_1_1_1	-2.95595	8.39051	CD4 T	FALSE
ATCTGCCTCATGTGGT-1_1_1_1_1	-2.86717	9.08515	CD4 T	FALSE
TTAACTCCAGACGTAG-1_1_1_1_1	9.34563	4.9676	Monocytes	FALSE
GAAGCAGGTGTGCGTC-1_1_1_1_1	-0.02631	12.255	CD8 T	FALSE
CTCGGGATCAATCACG-1_1_1_1_1	-3.17258	9.85368	Tregs	FALSE
CAAGGCCCAACGATCT-1_1_1_1_1	8.92737	6.1895	Monocytes	FALSE
CGGACACGTCTTCAAG-1_1_1_1_1	-0.29516	12.0865	CD8 T	FALSE
AGTGGGAGTCGAGTTT-1_1_1_1_1	8.78789	6.02579	Monocytes	FALSE
TGCGTGGTCAATACCG-1_1_1_1_1	13.1394	-1.32437	B	FALSE
AGTCTTTCAGGATCGA-1_1_1_1_1	-4.08237	6.92604	other	FALSE
AGAGTGGCAGGCAGTA-1_1_1_1_1	-3.56773	9.89273	Tregs	FALSE
GCTCTGTCACACTGCG-1_1_1_1_1	-2.15514	10.4107	CD4 T	FALSE
TTTATGCTCTTGTTTG-1_1_1_1_1	-3.02693	9.85317	Tregs	FALSE
GAGTCCGTCAGCTGGC-1_1_1_1_1	1.9807	13.3678	CD8 T	FALSE
CGCTTCAGTTTGTTGG-1_1_1_1_1	2.20588	13.1738	NK	FALSE
GTCACAAGTCTACCTC-1_1_1_1_1	2.2495	13.0458	NK	FALSE
AGGGATGTCGTAGGAG-1_1_1_1_1	-3.38899	9.36054	CD4 T	FALSE
CCTACACCAAGCCATT-1_1_1_1_1	2.00447	12.9853	NK	FALSE
AACCGCGAGTACGCCC-1_1_1_1_1	2.27707	13.2518	NK	FALSE
GTTCATTGTCTGGAGA-1_1_1_1_1	2.35585	13.2284	NK	FALSE
TACTTGTTCGGTTCGG-1_1_1_1_1	-2.3662	9.13042	CD4 T	FALSE
TCTCTAACATTTCACT-1_1_1_1_1	-3.19402	8.84553	CD4 T	FALSE
ACGAGGACACAGCGTC-1_1_1_1_1	-2.3168	8.97339	CD4 T	FALSE
CTACCCATCATGCATG-1_1_1_1_1	1.49788	12.5565	NK	FALSE
CAGCCGAAGTCGCCGT-1_1_1_1_1	-2.62034	9.14945	CD4 T	FALSE
CTCACACGTAGCGTAG-1_1_1_1_1	2.36491	13.1276	NK	FALSE
GGACAGAAGTCAAGCG-1_1_1_1_1	-2.40147	9.04136	CD4 T	FALSE
ACACTGAGTGACGCCT-1_1_1_1_1	-0.7562	-1.77753	Neutrophils	FALSE
TAGCCGGGTGATGTCT-1_1_1_1_1	-3.12221	9.17256	CD4 T	FALSE
GCGACCATCGTACCGG-1_1_1_1_1	-2.63047	8.36394	CD4 T	FALSE
CACCACTAGATAGGAG-1_1_1_1_1	-1.14825	-0.1974	Neutrophils	FALSE
CGTGTCTAGAACAATC-1_1_1_1_1	-2.5871	8.87736	CD4 T	FALSE
AAAGATGGTTATTCTC-1_1_1_1_1	-3.13787	8.14452	CD4 T	FALSE
CTCGAGGCACTCGACG-1_1_1_1_1	-2.9648	8.82357	CD4 T	FALSE
CAGGTGCTCTAACCGA-1_1_1_1_1	2.4923	13.0301	NK	FALSE
GATCAGTCAGCTTAAC-1_1_1_1_1	-2.65207	9.36268	CD4 T	FALSE
TCGTACCCATAACCTG-1_1_1_1_1	-3.11574	8.61307	CD4 T	FALSE
CTTAGGATCTATCCTA-1_1_1_1_1	-3.06258	9.2875	CD4 T	FALSE
CATCCACGTTTCCACC-1_1_1_1_1	8.48702	6.65114	Monocytes	FALSE
CAGCGACAGGCACATG-1_1_1_1_1	2.1701	13.23	NK	FALSE
ATTTCTGCATTCTCAT-1_1_1_1_1	-2.76377	8.94006	CD4 T	FALSE
ACATGGTAGTCAAGGC-1_1_1_1_1	-2.31475	9.00061	CD4 T	FALSE
GCACTCTCACGAAATA-1_1_1_1_1	-3.10773	8.69772	Tregs	FALSE
CGTGAGCAGCCACGCT-1_1_1_1_1	-2.86913	9.09797	CD4 T	FALSE
GCGCGATAGAGCAATT-1_1_1_1_1	-2.66583	9.69191	CD4 T	FALSE
CACACAACATAGGATA-1_1_1_1_1	-3.32181	8.93613	CD4 T	FALSE
CACAAACCAGCCAATT-1_1_1_1_1	-0.29453	12.1474	CD8 T	FALSE
GACTAACAGAAGGTTT-1_1_1_1_1	8.69806	5.29554	Monocytes	FALSE
CATGCCTGTCCGAGTC-1_1_1_1_1	8.77719	4.98863	Monocytes	FALSE
GGAACTTTCTGGAGCC-1_1_1_1_1	-5.48248	-9.28503	Platelets	FALSE
GTCATTTAGGGATCTG-1_1_1_1_1	-2.09055	-1.05889	Neutrophils	FALSE
CTGCGGAAGAAGGCCT-1_1_1_1_1	9.12455	5.69149	Monocytes	FALSE
ATCTGCCAGTCCTCCT-1_1_1_1_1	8.78254	5.67098	Monocytes	FALSE
AAAGTAGAGCACCGCT-1_1_1_1_1	8.95486	5.62423	Monocytes	FALSE
GCAGTTACAAGTTGTC-1_1_1_1_1	8.75443	5.08098	Monocytes	FALSE
AGGCCGTAGTCATGCT-1_1_1_1_1	12.8608	-1.09662	B	FALSE
GTTCATTGTACCGTAT-1_1_1_1_1	-3.22358	7.49995	CD4 T	FALSE
TCTCTAAAGTTAGCGG-1_1_1_1_1	8.53419	5.68775	Monocytes	FALSE
ACATGGTGTTAGAACA-1_1_1_1_1	8.80401	5.12567	Monocytes	FALSE
TTGCGTCTCACATGCA-1_1_1_1_1	8.64094	5.18058	Monocytes	FALSE
GAAGCAGCACACATGT-1_1_1_1_1	8.53439	6.85904	Monocytes	FALSE
CGGACTGTCACGAAGG-1_1_1_1_1	0.854769	2.35893	Neutrophils	FALSE
CTTACCGAGAAGAAGC-1_1_1_1_1	8.599	5.38463	Monocytes	FALSE
AGCGTATTCACATGCA-1_1_1_1_1	8.79195	5.60833	Monocytes	FALSE
GTGCATATCCTGTAGA-1_1_1_1_1	-3.22873	10.2936	CD4 T	FALSE
CCTCAGTAGAATCTCC-1_1_1_1_1	-4.41848	7.05662	other	FALSE
CTGATCCGTTACCAGT-1_1_1_1_1	3.6976	9.24934	CD8 T	FALSE
TAGGCATTCATCTGCC-1_1_1_1_1	8.40284	6.04099	Monocytes	FALSE
GCGCAGTGTTCCTCCA-1_1_1_1_1	10.3451	4.42776	Monocytes	FALSE
CGTCACTGTAAGGATT-1_1_1_1_1	-3.49983	8.75516	CD4 T	FALSE
CTAGAGTGTGAGGGAG-1_1_1_1_1	-3.31615	7.62098	CD4 T	FALSE
CAACTAGGTTAAAGAC-1_1_1_1_1	8.35169	4.76133	Monocytes	FALSE
GTAACGTAGGAGCGAG-1_1_1_1_1	9.29384	5.09988	Monocytes	FALSE
GACTAACGTAGCGCTC-1_1_1_1_1	0.129683	12.2335	CD8 T	FALSE
GATCTAGGTCAGATAA-1_1_1_1_1	8.87397	5.80853	Monocytes	FALSE
CAGCTGGGTAGGGTAC-1_1_1_1_1	8.28611	6.5105	Monocytes	FALSE
TTTATGCGTTCGGCAC-1_1_1_1_1	8.95165	6.75132	Monocytes	FALSE
GTAACGTCAAGTTGTC-1_1_1_1_1	-2.69055	8.95545	CD4 T	FALSE
GGAATAAGTAACGTTC-1_1_1_1_1	8.61607	5.50202	Monocytes	FALSE
ATTCTACTCACTTACT-1_1_1_1_1	-3.27214	8.44255	CD4 T	FALSE
ATAGACCAGGACACCA-1_1_1_1_1	-0.04748	2.74939	Neutrophils	FALSE
CACATAGTCCTGTAGA-1_1_1_1_1	2.03697	13.3341	NK	FALSE
TTCTTAGTCATCTGTT-1_1_1_1_1	-0.18728	12.3719	CD8 T	FALSE
ATAAGAGAGAATTGTG-1_1_1_1_1	-2.96066	9.04626	CD4 T	FALSE
TCAACGATCCTTGACC-1_1_1_1_1	9.01097	4.84122	Monocytes	FALSE
CTGAAACTCGCCTGTT-1_1_1_1_1	-2.84137	8.94151	CD4 T	FALSE
GGGTTGCAGCTAGCCC-1_1_1_1_1	4.4376	0.66196	Neutrophils	FALSE
TCTCATACATGGGACA-1_1_1_1_1	8.77885	6.27384	Monocytes	FALSE
ACTGATGAGTCATGCT-1_1_1_1_1	9.75429	5.53136	Monocytes	FALSE
CTCGGAGTCTGCTTGC-1_1_1_1_1	-3.03815	8.74521	CD4 T	FALSE
GATGAAATCACAAACC-1_1_1_1_1	-1.43641	2.20047	Neutrophils	FALSE
CGGAGCTTCTCCCTGA-1_1_1_1_1	-4.3737	6.94435	other	FALSE
CTCGTACGTAAAGTCA-1_1_1_1_1	1.84535	3.58879	Neutrophils	FALSE
GGGCACTGTCTCTCGT-1_1_1_1_1	-3.22884	8.39394	Tregs	FALSE
CCTAAAGAGGTAGCCA-1_1_1_1_1	8.45446	5.9538	Monocytes	FALSE
GCAGCCACAGTTCCCT-1_1_1_1_1	-1.55691	1.86156	Neutrophils	FALSE
GATGAAATCATTATCC-1_1_1_1_1	12.9195	-0.9867	B	FALSE
GCAAACTTCTCATTCA-1_1_1_1_1	-3.5701	7.86729	CD4 T	FALSE
ACACTGATCCGAACGC-1_1_1_1_1	10.1344	5.0845	Monocytes	FALSE
GTAACGTAGATCCCAT-1_1_1_1_1	8.78188	5.61355	Monocytes	FALSE
TAGCCGGTCCAAGTAC-1_1_1_1_1	-2.46679	8.78373	CD4 T	FALSE
AGACGTTCACGAGGTA-1_1_1_1_1	7.56215	6.60813	Monocytes	FALSE
AGTGGGACATGCTGGC-1_1_1_1_1	8.77732	6.32808	Monocytes	FALSE
CCTAAAGGTTACCGAT-1_1_1_1_1	10.6512	-1.11067	B	FALSE
GTGTGCGTCGCCGTGA-1_1_1_1_1	-0.06368	12.3569	CD8 T	FALSE
CAACTAGGTGGCCCTA-1_1_1_1_1	1.26641	12.5701	NK	FALSE
AGGTCATTCCTGCAGG-1_1_1_1_1	1.27529	0.368212	Neutrophils	FALSE
TGGGAAGGTCAACATC-1_1_1_1_1	9.23966	5.21236	Monocytes	FALSE
ATAACGCAGCGTAGTG-1_1_1_1_1	1.09848	-0.36194	Neutrophils	FALSE
CCTCAGTTCTGCCCTA-1_1_1_1_1	0.644239	2.47245	Neutrophils	FALSE
GTATTCTTCCTACAGA-1_1_1_1_1	2.57389	3.09613	Neutrophils	FALSE
ATCCGAAGTTCCAACA-1_1_1_1_1	8.61142	6.59034	Monocytes	FALSE
AAACCTGTCTCTTATG-1_1_1_1_1	8.6251	5.41161	Monocytes	FALSE
CCTACCATCAACCAAC-1_1_1_1_1	9.33055	6.47624	Monocytes	FALSE
GGACATTAGTCCGTAT-1_1_1_1_1	-0.46557	11.8898	CD8 T	FALSE
GTTACAGCAAGCCATT-1_1_1_1_1	-2.96289	7.5047	CD4 T	FALSE
TCATTTGAGGGAACGG-1_1_1_1_1	-3.2394	8.49308	CD4 T	FALSE
ACTGAACCAAGAGGCT-1_1_1_1_1	13.11	-0.88371	B	FALSE
CACCACTAGGAACTGC-1_1_1_1_1	3.24788	2.63725	Neutrophils	FALSE
TCGGTAAAGCTAGTTC-1_1_1_1_1	3.08592	2.63827	Neutrophils	FALSE
ACTATCTAGTGTTGAA-1_1_1_1_1	8.44576	6.29738	Monocytes	FALSE
CCACCTAGTCTCATCC-1_1_1_1_1	3.27892	8.74174	other	FALSE
TTCTCCTCATGGATGG-1_1_1_1_1	1.88315	0.967523	Neutrophils	FALSE
GACACGCGTAAATACG-1_1_1_1_1	3.90873	10.0275	Plasma cells	FALSE
GCCAAATGTGTGACCC-1_1_1_1_1	2.76139	3.00034	Neutrophils	FALSE
TCGTACCCAAACCCAT-1_1_1_1_1	8.61846	5.71227	Monocytes	FALSE
CTGTGCTCAGACAAAT-1_1_1_1_1	-0.34174	11.9926	CD8 T	FALSE
GGCTGGTTCGTCTGCT-1_1_1_1_1	-4.22596	8.44987	CD4 T	FALSE
AAATGCCGTTGCGCAC-1_1_1_1_1	10.5382	-1.00236	B	FALSE
ACGGCCAAGGCATGTG-1_1_1_1_1	1.82757	12.8122	NK	FALSE
GTTCATTCAAGGCTCC-1_1_1_1_1	-0.00318	12.0027	CD8 T	FALSE
GTCAAGTGTTTAGGAA-1_1_1_1_1	-0.50557	-2.56937	Neutrophils	FALSE
TCGAGGCAGAGTCTGG-1_1_1_1_1	-2.51693	9.1308	CD4 T	FALSE
ATCCACCTCCTCAATT-1_1_1_1_1	-0.35031	12.017	CD8 T	FALSE
ACCGTAACAGTCACTA-1_1_1_1_1	-2.31125	-0.87675	Neutrophils	FALSE
AAGACCTGTTCGCTAA-1_1_1_1_1	8.60943	5.48287	Monocytes	FALSE
CCGTACTGTACCGCTG-1_1_1_1_1	2.21123	0.520689	Neutrophils	FALSE
GTATCTTGTCGCGGTT-1_1_1_1_1	-2.94476	7.43518	CD4 T	FALSE
AGGCCGTCATGTAGTC-1_1_1_1_1	-3.45369	8.32666	Tregs	FALSE
CGTCCATCACAACTGT-1_1_1_1_1	-2.71196	8.92863	CD4 T	FALSE
GCACATATCGTAGGAG-1_1_1_1_1	1.28797	1.32672	Neutrophils	FALSE
TCAGGATTCCTCCTAG-1_1_1_1_1	0.121015	2.16421	Neutrophils	FALSE
ATCACGATCAATCACG-1_1_1_1_1	-3.30723	8.61905	CD4 T	FALSE
CATTCGCTCTCAAGTG-1_1_1_1_1	-2.69267	8.54064	CD4 T	FALSE
CAAGATCCATCATCCC-1_1_1_1_1	-2.24884	0.723168	Neutrophils	FALSE
GGAGCAAGTCTTGCGG-1_1_1_1_1	8.22305	5.82087	Monocytes	FALSE
ATGTGTGAGCTAAACA-1_1_1_1_1	-3.24981	9.1653	CD4 T	FALSE
CACACTCTCTGCGACG-1_1_1_1_1	7.80861	4.39645	Monocytes	FALSE
TTTCCTCGTCAAACTC-1_1_1_1_1	1.84425	2.73117	Neutrophils	FALSE
AACCGCGCATGTAGTC-1_1_1_1_1	-0.23982	-0.22269	Neutrophils	FALSE
GCAGTTAGTCCGAGTC-1_1_1_1_1	-4.12527	6.88581	other	FALSE
GTCGTAAAGGAGTAGA-1_1_1_1_1	8.31589	6.02546	Monocytes	FALSE
AACTCCCAGCACCGCT-1_1_1_1_1	8.41278	5.69475	Monocytes	FALSE
GGGATGAGTATGCTTG-1_1_1_1_1	-4.02541	6.81997	CD8 T	FALSE
CACACCTTCAATACCG-1_1_1_1_1	-4.00164	7.73298	CD4 T	FALSE
CGCGTTTTCTGACCTC-1_1_1_1_1	2.6644	13.0662	NK	FALSE
GACGCGTCATACGCTA-1_1_1_1_1	-2.66564	9.39033	CD4 T	FALSE
TGACAACAGCTGATAA-1_1_1_1_1	2.57901	-0.2664	Neutrophils	FALSE
CGTCCATCAATAGCAA-1_1_1_1_1	8.63584	6.26855	Monocytes	FALSE
ACAGCCGAGATGCCTT-1_1_1_1_1	13.0411	-0.74678	B	FALSE
AGCCTAAAGCAGACTG-1_1_1_1_1	8.17581	5.18397	Monocytes	FALSE
CTAACTTGTTCAGCGC-1_1_1_1_1	-3.42957	7.77758	CD4 T	FALSE
GACGTGCTCATGTGGT-1_1_1_1_1	-3.54086	7.80069	CD4 T	FALSE
CGACTTCCACGTCTCT-1_1_1_1_1	-4.34886	6.95428	other	FALSE
TCAGGTAAGAGACGAA-1_1_1_1_1	-0.61997	2.41905	Neutrophils	FALSE
CACCTTGCACCCATTC-1_1_1_1_1	-2.40787	8.08133	CD4 T	FALSE
GGGTTGCTCATGTCTT-1_1_1_1_1	-0.70806	11.9239	CD8 T	FALSE
AGCTCTCAGCCTCGTG-1_1_1_1_1	2.15602	2.85798	Neutrophils	FALSE
AACCGCGCACTTAACG-1_1_1_1_1	-3.17973	8.49787	CD4 T	FALSE
AACCGCGGTGGCCCTA-1_1_1_1_1	-4.23899	7.14788	other	FALSE
CCTAAAGTCATCACCC-1_1_1_1_1	8.62068	4.76547	Monocytes	FALSE
CGAATGTAGCGATCCC-1_1_1_1_1	-1.19773	10.8914	CD8 T	FALSE
TGGGCGTTCGAACGGA-1_1_1_1_1	9.02988	5.25555	Monocytes	FALSE
CATATGGCAGGCTCAC-1_1_1_1_1	8.86757	4.93849	Monocytes	FALSE
CATCAGACAGCCAATT-1_1_1_1_1	8.98227	5.42188	Monocytes	FALSE
CCCAATCGTGAACCTT-1_1_1_1_1	8.05569	4.87465	Monocytes	FALSE
AGCGTCGAGCTGTTCA-1_1_1_1_1	-0.05758	12.2457	CD8 T	FALSE
ACTGAGTAGGGTTCCC-1_1_1_1_1	8.3486	6.46384	Monocytes	FALSE
AGCTCCTAGCACCGTC-1_1_1_1_1	8.54437	6.0743	Monocytes	FALSE
AGTAGTCTCCGTCATC-1_1_1_1_1	-2.4581	9.11861	CD4 T	FALSE
GGTATTGCAGGGAGAG-1_1_1_1_1	-3.47907	7.63386	CD4 T	FALSE
TACCTATTCGGACAAG-1_1_1_1_1	13.1158	-0.89276	B	FALSE
TGCTACCCAGTATCTG-1_1_1_1_1	1.32757	12.6431	NK	FALSE
AGCATACCAATAAGCA-1_1_1_1_1	9.3624	4.98355	Monocytes	FALSE
CCAGCGATCGTTGACA-1_1_1_1_1	0.64144	2.821	Neutrophils	FALSE
GAGCAGAGTGCAACTT-1_1_1_1_1	12.9437	-0.71879	B	FALSE
ATTCTACGTTTGTTGG-1_1_1_1_1	-3.08682	8.05961	CD4 T	FALSE
CAGGTGCTCATCTGCC-1_1_1_1_1	-1.69181	10.7544	CD8 T	FALSE
CTACCCACAAGTTGTC-1_1_1_1_1	9.65189	5.17055	Monocytes	FALSE
TCAGGTACAGCCTATA-1_1_1_1_1	1.19463	3.4005	Neutrophils	FALSE
TCGCGTTCAAGCTGGA-1_1_1_1_1	-0.52315	11.9307	CD8 T	FALSE
TGGTTAGGTCTCTCTG-1_1_1_1_1	-3.39196	7.7805	CD4 T	FALSE
CGAGCACGTGAAGGCT-1_1_1_1_1	-3.38217	8.2109	CD4 T	FALSE
GATGAGGTCCAACCAA-1_1_1_1_1	-0.20089	2.76961	Neutrophils	FALSE
ACGATACAGTTTAGGA-1_1_1_1_1	13.03	-0.93884	B	FALSE
ACTATCTTCCGCGTTT-1_1_1_1_1	-0.19618	12.3173	CD8 T	FALSE
CATATGGAGTAGGTGC-1_1_1_1_1	4.08958	10.9494	Plasma cells	FALSE
CATCGGGCAGCCTTGG-1_1_1_1_1	-2.79218	9.12474	CD4 T	FALSE
TGGTTCCTCTGGTTCC-1_1_1_1_1	-0.51192	11.7362	CD8 T	FALSE
AGGTCATAGTTAGGTA-1_1_1_1_1	-3.91419	7.05847	other	FALSE
TGGACGCAGGTCGGAT-1_1_1_1_1	-2.18936	8.19486	other	FALSE
ATTATCCTCATAAAGG-1_1_1_1_1	2.04923	1.93432	Neutrophils	FALSE
AGCATACAGATCCTGT-1_1_1_1_1	1.47435	0.576085	Neutrophils	FALSE
TCTCTAAGTAAAGTCA-1_1_1_1_1	8.2821	4.73792	Monocytes	FALSE
GGAGCAACACTTCGAA-1_1_1_1_1	-3.47657	7.73797	Tregs	FALSE
AGCTTGATCGGAAACG-1_1_1_1_1	-2.56767	9.01769	CD4 T	FALSE
GTGCATAAGTGTTGAA-1_1_1_1_1	-0.00454	3.09044	Neutrophils	FALSE
ACGGGCTAGATATGCA-1_1_1_1_1	1.53124	1.54319	Neutrophils	FALSE
TGCGTGGCAGTCAGCC-1_1_1_1_1	-0.48756	11.8655	CD8 T	FALSE
ACAGCTAGTCCGACGT-1_1_1_1_1	12.6329	-0.98805	B	FALSE
CAGCTGGTCCAAACTG-1_1_1_1_1	12.141	-1.02502	B	FALSE
CAGGTGCCAGGAATGC-1_1_1_1_1	-3.38241	7.72206	CD4 T	FALSE
GTCTCGTGTGAGGGAG-1_1_1_1_1	2.39315	2.7812	Neutrophils	FALSE
GTGCGGTTCAGGTTCA-1_1_1_1_1	-7.68023	-7.28706	Platelets	FALSE
ACACTGAGTAAACACA-1_1_1_1_1	8.70591	6.57728	Monocytes	FALSE
AGCGTATGTGACTCAT-1_1_1_1_1	-0.27363	1.62225	Neutrophils	FALSE
GGTGCGTCACCGGAAA-1_1_1_1_1	8.45276	6.51522	Monocytes	FALSE
GTAGGCCAGTCAATAG-1_1_1_1_1	-3.22545	8.80848	CD4 T	FALSE
TGATTTCAGGAGTTGC-1_1_1_1_1	0.392002	2.20436	Neutrophils	FALSE
CGTGTCTGTCCTCCAT-1_1_1_1_1	2.7793	2.96097	Neutrophils	FALSE
CAGCTAACAAATCCGT-1_1_1_1_1	12.9782	-1.28129	B	FALSE
GATGAAATCGCGATCG-1_1_1_1_1	2.68498	7.76479	other	FALSE
ATCATGGTCAGCACAT-1_1_1_1_1	-3.00157	7.51718	CD4 T	FALSE
GATCAGTAGGCCGAAT-1_1_1_1_1	8.838	5.1219	Monocytes	FALSE
GATCGTAGTATCAGTC-1_1_1_1_1	9.65091	5.52112	Monocytes	FALSE
TATTACCCAATGTAAG-1_1_1_1_1	-1.80672	10.1821	CD8 T	FALSE
TCCACACAGGAATGGA-1_1_1_1_1	2.34516	7.68337	other	FALSE
GACAGAGAGGGATACC-1_1_1_1_1	-4.42116	6.97048	other	FALSE
CCGGGATAGAAACCTA-1_1_1_1_1	-2.11134	-1.43461	Neutrophils	FALSE
CGTGTAAAGGCTAGAC-1_1_1_1_1	-0.01471	12.2829	CD8 T	FALSE
GCAGTTAAGGCCGAAT-1_1_1_1_1	8.8677	4.85464	Monocytes	FALSE
GTAGGCCCACAGATTC-1_1_1_1_1	1.68352	12.8806	NK	FALSE
GCAGCCAGTAGGGTAC-1_1_1_1_1	7.89435	6.55323	Monocytes	FALSE
GTATTCTTCGAATCCA-1_1_1_1_1	9.82441	6.31912	Monocytes	FALSE
CATATGGCAGCGTTCG-1_1_1_1_1	8.22649	6.52172	Monocytes	FALSE
TTGAACGCATGTAGTC-1_1_1_1_1	0.462396	-2.1645	Neutrophils	FALSE
GTGTGCGGTCTCCACT-1_1_1_1_1	-1.70284	10.2465	CD8 T	FALSE
TCACAAGGTTAGTGGG-1_1_1_1_1	-0.17012	12.1184	CD8 T	FALSE
CGTCCATTCGTGACAT-1_1_1_1_1	9.17952	5.34452	Monocytes	FALSE
TGGCGCAGTCTAGCCG-1_1_1_1_1	-3.28929	8.28928	CD4 T	FALSE
TACTCGCAGTTATCGC-1_1_1_1_1	-8.75158	-7.20395	Platelets	FALSE
TCAGATGAGGATGGTC-1_1_1_1_1	8.39839	4.98927	Monocytes	FALSE
ACGATGTAGTATCTCG-1_1_1_1_1	-8.21197	-7.85698	Platelets	FALSE
TTTGGTTAGATACACA-1_1_1_1_1	-2.04713	1.13652	Neutrophils	FALSE
TGACTTTGTCCTCTTG-1_1_1_1_1	8.09093	6.58114	Monocytes	FALSE
ACATACGGTTTACTCT-1_1_1_1_1	13.1936	-1.25957	B	FALSE
CGCTGGACAAGGTTTC-1_1_1_1_1	-1.88376	10.5298	CD8 T	FALSE
CTCCTAGAGTTAGCGG-1_1_1_1_1	8.02623	6.37915	Monocytes	FALSE
ACCGTAACAAGAGTCG-1_1_1_1_1	8.79576	5.45393	Monocytes	FALSE
TTGTAGGTCGAGCCCA-1_1_1_1_1	-3.01707	8.61594	CD4 T	FALSE
GTAGGCCTCCTCGCAT-1_1_1_1_1	-7.6909	-5.50285	Neutrophils	FALSE
CCTTTCTGTGTTAAGA-1_1_1_1_1	-6.85852	-8.46103	Platelets	FALSE
TTTCCTCCATGCATGT-1_1_1_1_1	-1.11726	2.5126	Neutrophils	FALSE
TATCAGGTCATCACCC-1_1_1_1_1	-0.23822	2.94733	Neutrophils	FALSE
AGTAGTCAGCTAGTTC-1_1_1_1_1	2.55789	-0.47539	Neutrophils	FALSE
CGTGAGCAGTGTCCCG-1_1_1_1_1	-3.45601	7.69506	CD4 T	FALSE
GCACTCTTCGTCACGG-1_1_1_1_1	-4.66451	7.7887	CD4 T	FALSE
GGCGACTAGCACCGCT-1_1_1_1_1	-2.00873	-1.3827	Neutrophils	FALSE
ATTGGACAGGTGTTAA-1_1_1_1_1	2.44396	13.18	NK	FALSE
ACGGGCTAGACAATAC-1_1_1_1_1	8.18604	6.46969	Monocytes	FALSE
ACCGTAACAATCAGAA-1_1_1_1_1	9.31776	5.1235	Monocytes	FALSE
CCACGGAAGGCTCAGA-1_1_1_1_1	9.471	5.36142	Monocytes	FALSE
CGTCACTGTAAGAGAG-1_1_1_1_1	8.4505	5.65767	Monocytes	FALSE
TGCTACCTCCACGTTC-1_1_1_1_1	8.239	5.06031	Monocytes	FALSE
GTCAAGTTCGCATGAT-1_1_1_1_1	9.33063	5.69287	Monocytes	FALSE
GTAACGTTCATAGCAC-1_1_1_1_1	-0.44108	11.783	CD8 T	FALSE
AATCGGTGTTAGTGGG-1_1_1_1_1	8.42919	6.6863	Monocytes	FALSE
CTAACTTTCTTGCATT-1_1_1_1_1	-3.21897	9.82574	Tregs	FALSE
TTAACTCGTTCGAATC-1_1_1_1_1	8.60581	6.23036	Monocytes	FALSE
CGTCCATAGGAATTAC-1_1_1_1_1	-2.2597	7.94663	other	FALSE
GATCGATTCCTCAATT-1_1_1_1_1	8.61496	4.78648	Monocytes	FALSE
AACTCTTCATCGGGTC-1_1_1_1_1	-3.23442	8.69924	Tregs	FALSE
CAAGAAAAGGGTATCG-1_1_1_1_1	2.22216	13.1181	NK	FALSE
GCTGCGAGTACTTAGC-1_1_1_1_1	-3.23206	8.55578	CD4 T	FALSE
GGGAATGCACGGTAGA-1_1_1_1_1	2.03299	13.2763	NK	FALSE
AACTCAGTCCTTGGTC-1_1_1_1_1	9.27043	6.03656	Monocytes	FALSE
GCCTCTATCTTATCTG-1_1_1_1_1	-4.10694	8.2611	CD4 T	FALSE
TTTCCTCAGTAATCCC-1_1_1_1_1	-3.11368	9.47725	Tregs	FALSE
CGGACGTGTCAAAGCG-1_1_1_1_1	9.04909	5.46027	Monocytes	FALSE
ACGGCCATCCTAGGGC-1_1_1_1_1	1.65853	0.256409	Neutrophils	FALSE
TATCAGGTCTAACGGT-1_1_1_1_1	9.33217	5.99719	Monocytes	FALSE
ACTGATGTCATGGTCA-1_1_1_1_1	-2.94848	-8.34285	Neutrophils	FALSE
TCGGTAACAATTGCTG-1_1_1_1_1	-2.37998	9.10655	CD4 T	FALSE
TATCAGGAGCCACTAT-1_1_1_1_1	-2.70456	8.77757	CD4 T	FALSE
CTCACACAGATAGTCA-1_1_1_1_1	2.10438	13.1459	NK	FALSE
CCTAAAGTCACATACG-1_1_1_1_1	2.53914	12.6999	NK	FALSE
ACACCGGGTGTGACGA-1_1_1_1_1	4.05112	10.4248	Plasma cells	FALSE
GATCGTATCATCGGAT-1_1_1_1_1	-2.50982	9.11665	CD4 T	FALSE
GATGAAAGTTGCGCAC-1_1_1_1_1	8.74489	6.00183	Monocytes	FALSE
ACGAGCCGTATGAATG-1_1_1_1_1	-3.33489	8.36571	CD4 T	FALSE
CGAACATGTACTTAGC-1_1_1_1_1	2.26229	3.64986	Neutrophils	FALSE
TTGTAGGTCCGAATGT-1_1_1_1_1	-1.39904	-2.0892	Neutrophils	FALSE
TACAGTGGTTCCGTCT-1_1_1_1_1	-0.11084	12.1837	CD8 T	FALSE
CCTACCACATCTACGA-1_1_1_1_1	-3.52697	7.76475	CD4 T	FALSE
GAGGTGATCCGAAGAG-1_1_1_1_1	8.77396	5.61095	Monocytes	FALSE
CTAACTTTCCTAGAAC-1_1_1_1_1	10.7731	-1.12445	B	FALSE
TTAGTTCCAGTCACTA-1_1_1_1_1	0.059812	12.0947	CD8 T	FALSE
CGGGTCATCTGATTCT-1_1_1_1_1	-1.85141	10.7056	CD8 T	FALSE
GACTAACGTATCAGTC-1_1_1_1_1	-2.94189	7.53325	CD4 T	FALSE
ACGCCGAGTCGAGTTT-1_1_1_1_1	-1.81537	10.7447	CD8 T	FALSE
CTTAGGAAGATGGGTC-1_1_1_1_1	-3.07097	8.57523	CD4 T	FALSE
TCAGGTACACATGACT-1_1_1_1_1	-2.20039	0.040887	Neutrophils	FALSE
CGAGAAGTCCGAGCCA-1_1_1_1_1	2.04607	0.443995	Neutrophils	FALSE
TCACGAACAGACGTAG-1_1_1_1_1	3.78552	9.2366	CD8 T	FALSE
AACTGGTAGATGTGGC-1_1_1_1_1	8.62457	6.12977	Monocytes	FALSE
GCGAGAACAGTAACGG-1_1_1_1_1	-3.21861	8.49653	CD4 T	FALSE
GGCGACTTCTACCTGC-1_1_1_1_1	12.8245	-1.53195	B	FALSE
TGCGCAGGTTCCATGA-1_1_1_1_1	-0.1031	12.2046	CD8 T	FALSE
GGCAATTAGTGTTAGA-1_1_1_1_1	8.82127	5.30762	Monocytes	FALSE
GGGAGATTCACCATAG-1_1_1_1_1	-2.75202	8.67103	CD4 T	FALSE
AGCTTGAGTTGAGTTC-1_1_1_1_1	-3.08259	7.30369	other	FALSE
GGTATTGTCATTTGGG-1_1_1_1_1	2.71666	12.792	NK	FALSE
GTGCGGTAGTCGTACT-1_1_1_1_1	-0.19885	12.3001	CD8 T	FALSE
GACTGCGCAAATACAG-1_1_1_1_1	-0.17277	12.1329	CD8 T	FALSE
CAGAATCAGTCGATAA-1_1_1_1_1	8.6848	6.22621	Monocytes	FALSE
GGTATTGAGGGTTCCC-1_1_1_1_1	-1.80716	10.1012	CD8 T	FALSE
GTGCAGCCAGGATTGG-1_1_1_1_1	-3.00226	9.81243	Tregs	FALSE
TACTTACGTTCTCATT-1_1_1_1_1	9.88591	5.57895	Monocytes	FALSE
GTCATTTTCGTTACAG-1_1_1_1_1	-0.90752	11.4048	CD8 T	FALSE
TCTCTAAGTAAGGGCT-1_1_1_1_1	-2.96599	8.90462	CD4 T	FALSE
ATCGAGTCACCCATGG-1_1_1_1_1	13.0524	-0.9572	B	FALSE
ATTCTACTCAGTGTTG-1_1_1_1_1	-3.66669	8.19501	CD4 T	FALSE
CTCAGAAAGTACGTAA-1_1_1_1_1	-0.13346	12.249	CD8 T	FALSE
CGTCCATTCACGACTA-1_1_1_1_1	8.91432	6.3072	Monocytes	FALSE
ACGCCGAAGTGTACCT-1_1_1_1_1	-3.23162	9.93989	Tregs	FALSE
TACTCGCCATATGCTG-1_1_1_1_1	-1.94884	10.4508	CD4 T	FALSE
ACGAGGAGTTCGGCAC-1_1_1_1_1	-0.13732	12.3644	CD8 T	FALSE
ATTACTCAGGTGACCA-1_1_1_1_1	-3.16586	8.43837	CD4 T	FALSE
CACCTTGTCCAAATGC-1_1_1_1_1	8.4804	5.30027	Monocytes	FALSE
GACGGCTAGGCCCTCA-1_1_1_1_1	2.36226	13.1514	NK	FALSE
CAGCATACACATCTTT-1_1_1_1_1	2.52541	12.9747	NK	FALSE
TGAGCATAGGTTACCT-1_1_1_1_1	-1.83617	10.1934	CD8 T	FALSE
ATTTCTGTCTGAGTGT-1_1_1_1_1	-2.81505	8.40525	CD4 T	FALSE
TCAGCAACAGGATCGA-1_1_1_1_1	8.98957	6.33977	Monocytes	FALSE
CTGAAGTCACAACGTT-1_1_1_1_1	2.63792	3.00582	Neutrophils	FALSE
TCAGGTAGTTGACGTT-1_1_1_1_1	-3.17759	7.44405	CD4 T	FALSE
TGCACCTGTCACTTCC-1_1_1_1_1	3.41153	7.5708	B	FALSE
CGCTATCAGTGTACGG-1_1_1_1_1	8.46529	6.76131	Monocytes	FALSE
GAACGGAAGATCCCAT-1_1_1_1_1	-0.33362	-2.17578	Neutrophils	FALSE
GGCGACTAGGTGCTTT-1_1_1_1_1	8.31131	5.21373	Monocytes	FALSE
GTAGTCAAGAAACGAG-1_1_1_1_1	-0.83262	2.32135	Neutrophils	FALSE
ATTTCTGGTCCCTACT-1_1_1_1_1	-1.73835	10.2958	CD8 T	FALSE
CGTAGCGAGTGTACTC-1_1_1_1_1	3.12652	0.269693	Neutrophils	FALSE
ACGCCAGAGCCAACAG-1_1_1_1_1	-0.01895	11.9474	CD8 T	FALSE
GCAGCCAGTACACCGC-1_1_1_1_1	0.417333	-1.89528	Neutrophils	FALSE
TCAGCTCCACAGTCGC-1_1_1_1_1	-0.77064	-2.38265	Neutrophils	FALSE
GATGAAAGTTATGCGT-1_1_1_1_1	8.54867	5.67778	Monocytes	FALSE
GGCGTGTAGAGATGAG-1_1_1_1_1	-1.87812	-1.57259	Neutrophils	FALSE
CGTCCATTCTGGGCCA-1_1_1_1_1	-1.30923	-0.3772	Neutrophils	FALSE
CAAGGCCTCAAGAAGT-1_1_1_1_1	-0.34194	2.67621	Neutrophils	FALSE
CAGAATCTCATGCAAC-1_1_1_1_1	3.06588	3.20195	Neutrophils	FALSE
CTCCTAGAGGACGAAA-1_1_1_1_1	-0.79309	2.68756	Neutrophils	FALSE
GTGCTTCAGTATTGGA-1_1_1_1_1	-4.34488	6.96598	other	FALSE
AGGGAGTTCGCACTCT-1_1_1_1_1	7.7393	6.54817	Monocytes	FALSE
CATTATCTCGAATGGG-1_1_1_1_1	-3.96259	6.80443	other	FALSE
AGGCCACAGAAGCCCA-1_1_1_1_1	-3.12356	8.95491	other	FALSE
GACAGAGTCTTTACGT-1_1_1_1_1	1.84277	13.073	NK	FALSE
CAAGTTGGTATAGGTA-1_1_1_1_1	8.48801	6.36656	Monocytes	FALSE
ATCATCTGTGCATCTA-1_1_1_1_1	-1.92757	7.90944	Monocytes	FALSE
CGTTAGAAGCTAGGCA-1_1_1_1_1	-4.04959	6.87825	other	FALSE
GATCAGTCACGTTGGC-1_1_1_1_1	-4.23215	7.04353	other	FALSE
TTTACTGAGGGCTTGA-1_1_1_1_1	8.70684	6.303	Monocytes	FALSE
ATCCGAACAAGCCATT-1_1_1_1_1	-4.27159	6.95387	other	FALSE
GACACGCCACTTAACG-1_1_1_1_1	-3.52038	7.58607	CD4 T	FALSE
TGAGCATTCGCCAGCA-1_1_1_1_1	-3.37829	8.48923	CD4 T	FALSE
CGTTAGAAGACCTTTG-1_1_1_1_1	-1.29281	10.7877	CD8 T	FALSE
GATTCAGAGGATGTAT-1_1_1_1_1	9.00037	5.45296	Monocytes	FALSE
ACACCGGTCACGCATA-1_1_1_1_1	9.07567	5.25516	Monocytes	FALSE
CACACAAAGCAGGTCA-1_1_1_1_1	10.4405	4.13816	Monocytes	FALSE
ACACCCTGTAGCCTCG-1_1_1_1_1	8.37361	5.99079	Monocytes	FALSE
ACATACGGTACTCTCC-1_1_1_1_1	-3.52035	7.59529	CD4 T	FALSE
TATCTCAGTCACCCAG-1_1_1_1_1	-4.19889	6.91174	other	FALSE
GGTATTGTCTCGATGA-1_1_1_1_1	-3.64385	7.782	CD4 T	FALSE
GAACGGAAGAAGGCCT-1_1_1_1_1	8.71202	5.65059	Monocytes	FALSE
GTAACGTAGACTTGAA-1_1_1_1_1	-0.06897	12.387	CD8 T	FALSE
CTTCTCTGTGTTTGTG-1_1_1_1_1	-0.26075	11.9687	CD8 T	FALSE
AAACGGGGTACTCTCC-1_1_1_1_1	8.20126	4.76568	Monocytes	FALSE
AGGGATGCACAGACAG-1_1_1_1_1	-0.94901	-1.35829	Neutrophils	FALSE
CGTCCATTCTGAGTGT-1_1_1_1_1	13.0634	-0.83916	B	FALSE
ACTGAACCATCGGACC-1_1_1_1_1	13.0967	-1.02955	B	FALSE
CCTACCAGTACCGGCT-1_1_1_1_1	8.50567	5.02113	Monocytes	FALSE
CGACCTTTCCACGAAT-1_1_1_1_1	8.12834	4.82533	Monocytes	FALSE
GTCACGGTCTCTGAGA-1_1_1_1_1	8.82474	4.97778	Monocytes	FALSE
TGACTAGAGCGTAGTG-1_1_1_1_1	-1.27848	10.9091	CD8 T	FALSE
TGATTTCGTCACCCAG-1_1_1_1_1	-3.42429	8.48456	CD4 T	FALSE
TTGAACGGTTAAGGGC-1_1_1_1_1	12.0525	-0.00866	B	FALSE
GATCAGTCATTTCACT-1_1_1_1_1	-3.07741	8.55798	other	FALSE
GGACGTCTCCTCAACC-1_1_1_1_1	-4.10939	6.87077	CD4 T	FALSE
TTAGGCAAGGAGTCTG-1_1_1_1_1	13.079	-0.89239	B	FALSE
TGCGGGTGTACATGTC-1_1_1_1_1	8.40603	6.40873	Monocytes	FALSE
ACGCCGATCGAATGGG-1_1_1_1_1	-3.47568	7.80354	CD4 T	FALSE
ACGTCAATCCCATTAT-1_1_1_1_1	8.68419	5.81206	Monocytes	FALSE
ATAGACCAGAGAACAG-1_1_1_1_1	2.44771	13.1634	NK	FALSE
CGTCACTCAGGTGCCT-1_1_1_1_1	9.9696	5.49531	Monocytes	FALSE
TGGACGCGTCTCAACA-1_1_1_1_1	8.46441	6.87243	Monocytes	FALSE
ACTGAGTAGACCACGA-1_1_1_1_1	8.76649	5.68099	Monocytes	FALSE
CATATGGAGGAGTTTA-1_1_1_1_1	8.2812	6.09441	Monocytes	FALSE
CGGACTGTCACATGCA-1_1_1_1_1	0.402323	2.93812	Neutrophils	FALSE
GGACGTCCAAGAAGAG-1_1_1_1_1	-0.19481	12.213	CD8 T	FALSE
GTCACAAAGTGAACAT-1_1_1_1_1	8.22474	4.86902	Monocytes	FALSE
TGTCCCAGTTGATTGC-1_1_1_1_1	9.848	4.75101	Monocytes	FALSE
CGACTTCCAGATCGGA-1_1_1_1_1	-2.36098	7.49872	CD4 T	FALSE
GGCGTGTCACATCTTT-1_1_1_1_1	4.69269	0.513176	Neutrophils	FALSE
GTGGGTCGTCCCTTGT-1_1_1_1_1	-3.14772	8.42632	CD4 T	FALSE
AGAGTGGGTACATGTC-1_1_1_1_1	7.99347	5.54206	Monocytes	FALSE
CGTCTACAGGGATACC-1_1_1_1_1	10.6536	-1.09956	B	FALSE
AACGTTGTCTTTAGTC-1_1_1_1_1	-3.88846	8.41519	CD4 T	FALSE
AGAGCTTTCGCGCCAA-1_1_1_1_1	8.21309	6.40581	Monocytes	FALSE
AGCGGTCTCCTTTCTC-1_1_1_1_1	8.57243	6.79185	Monocytes	FALSE
CCTCAGTGTATCTGCA-1_1_1_1_1	-3.4638	8.83467	CD4 T	FALSE
GGATTACTCTGGTTCC-1_1_1_1_1	-4.40342	6.96815	other	FALSE
ACCTTTAAGCTGAAAT-1_1_1_1_1	-0.94275	2.39963	Neutrophils	FALSE
GATCGATTCAGGTTCA-1_1_1_1_1	2.61984	7.68762	other	FALSE
GGTGCGTGTCGTCTTC-1_1_1_1_1	7.73716	4.6436	Monocytes	FALSE
CAGAGAGAGATGTGTA-1_1_1_1_1	13.1085	-0.92722	B	FALSE
TTTGGTTAGCGCTCCA-1_1_1_1_1	-4.00344	6.87085	other	FALSE
ACGGCCAGTTCACGGC-1_1_1_1_1	8.26552	6.03872	Monocytes	FALSE
TCAATCTCAGACGCAA-1_1_1_1_1	-0.37146	11.9941	CD8 T	FALSE
CGTGTAACACAGGAGT-1_1_1_1_1	8.8278	6.42751	Monocytes	FALSE
CACAGGCCAGCTGTGC-1_1_1_1_1	4.78847	10.843	Plasma cells	FALSE
GCGAGAAAGGCCCTCA-1_1_1_1_1	-2.3243	-0.72497	Neutrophils	FALSE
TCTGAGAGTGTTAAGA-1_1_1_1_1	8.84456	6.32973	Monocytes	FALSE
CCTTACGTCGTCTGAA-1_1_1_1_1	12.397	-0.37269	Monocytes	FALSE
TGAAAGATCCCTGACT-1_1_1_1_1	8.74012	6.09673	Monocytes	FALSE
GTATTCTTCCCACTTG-1_1_1_1_1	8.54359	6.56263	Monocytes	FALSE
CCGGTAGCAGTATGCT-1_1_1_1_1	9.93822	4.9186	Monocytes	FALSE
AACGTTGTCCCTGACT-1_1_1_1_1	-8.87339	-6.01027	Platelets	FALSE
GTACTCCTCGAATGGG-1_1_1_1_1	9.88088	5.54638	Monocytes	FALSE
GTTCTCGCACTGAAGG-1_1_1_1_1	-3.37564	8.86524	CD4 T	FALSE
ATGCGATTCACCTCGT-1_1_1_1_1	1.51625	12.7301	NK	FALSE
ACTGAGTGTGAAATCA-1_1_1_1_1	8.07046	6.76368	Monocytes	FALSE
AGGTCATGTTGATTCG-1_1_1_1_1	-4.36781	6.96591	other	FALSE
CTCGGAGAGGATGCGT-1_1_1_1_1	9.81119	6.39574	Monocytes	FALSE
TGCTACCAGGGTGTGT-1_1_1_1_1	8.37803	4.89726	Monocytes	FALSE
TTCTTAGTCAGGATCT-1_1_1_1_1	8.58208	6.58969	Monocytes	FALSE
AGGGTGAGTCATACTG-1_1_1_1_1	1.09097	0.436109	Neutrophils	FALSE
CCCTCCTTCTTGTATC-1_1_1_1_1	1.04407	1.92122	Neutrophils	FALSE
CAGCATATCTGCGTAA-1_1_1_1_1	8.78768	4.63719	Monocytes	FALSE
GATGAGGCAGTCAGAG-1_1_1_1_1	4.79111	0.447491	other	FALSE
ATCATCTAGTTAACGA-1_1_1_1_1	-4.09047	6.99573	other	FALSE
TGGCCAGTCTCTGAGA-1_1_1_1_1	-2.19241	1.14668	Neutrophils	FALSE
AACGTTGTCGAGCCCA-1_1_1_1_1	-4.0992	7.20209	CD8 T	FALSE
CGTCAGGCAAACGCGA-1_1_1_1_1	1.21017	0.083273	Neutrophils	FALSE
GCTTCCAAGGCATTGG-1_1_1_1_1	8.71069	6.14785	Monocytes	FALSE
GTAACTGGTGATAAAC-1_1_1_1_1	10.0551	4.73455	Monocytes	FALSE
AGAGCGAAGGTACTCT-1_1_1_1_1	-0.1224	12.2478	CD8 T	FALSE
CTCCTAGGTGCTTCTC-1_1_1_1_1	8.67131	5.21558	Monocytes	FALSE
TAAGAGAAGCGTGAAC-1_1_1_1_1	-1.34109	-1.00481	Neutrophils	FALSE
CCCAGTTCATCCGTGG-1_1_1_1_1	8.41995	6.71115	Monocytes	FALSE
CGAGAAGGTTCCAACA-1_1_1_1_1	-2.69616	9.14155	CD4 T	FALSE
GCGAGAACATCGGGTC-1_1_1_1_1	-1.5031	-2.36733	Neutrophils	FALSE
GGCGTGTTCAACACGT-1_1_1_1_1	-3.38244	7.54038	CD4 T	FALSE
TCAGCAACATTATCTC-1_1_1_1_1	-1.50363	10.83	CD8 T	FALSE
TGGTTAGAGGAATCGC-1_1_1_1_1	-1.34934	10.8536	CD8 T	FALSE
ACTGAGTAGACTTGAA-1_1_1_1_1	8.5234	5.6085	Monocytes	FALSE
TACGGGCAGCGTGTCC-1_1_1_1_1	-3.06361	8.4096	Tregs	FALSE
GATTCAGAGTCTCCTC-1_1_1_1_1	9.30213	5.49684	Monocytes	FALSE
ACGATACGTAATAGCA-1_1_1_1_1	3.26444	8.71868	other	FALSE
GAAACTCTCTTGCCGT-1_1_1_1_1	12.0777	-0.96495	B	FALSE
AACTCAGTCGCGTAGC-1_1_1_1_1	1.80637	12.8854	NK	FALSE
TTGGAACTCGATCCCT-1_1_1_1_1	7.82561	5.76277	Monocytes	FALSE
GGGCATCTCAGAGCTT-1_1_1_1_1	-3.62356	8.58987	CD4 T	FALSE
CGTTGGGGTAAGAGGA-1_1_1_1_1	1.06632	1.87773	Neutrophils	FALSE
CAACCAAAGATAGTCA-1_1_1_1_1	2.45416	12.8307	Neutrophils	FALSE
CGTCACTTCACAAACC-1_1_1_1_1	-0.29932	2.7674	Neutrophils	FALSE
GATCGATGTGCCTGCA-1_1_1_1_1	-4.21615	6.88586	other	FALSE
AACTTTCCATCCCATC-1_1_1_1_1	-1.2439	1.58007	Neutrophils	FALSE
ACGGGCTAGTGAACAT-1_1_1_1_1	7.60597	5.55988	Monocytes	FALSE
ACTGTCCCAAAGGTGC-1_1_1_1_1	0.111563	12.4399	CD8 T	FALSE
CAAGAAACAATAACGA-1_1_1_1_1	8.68206	5.2454	Monocytes	FALSE
CAAGGCCTCATTCACT-1_1_1_1_1	1.60237	12.8472	NK	FALSE
CGGACACTCAAACGGG-1_1_1_1_1	-0.50394	11.9509	CD8 T	FALSE
CGGACACTCATGCAAC-1_1_1_1_1	-5.88271	-8.63059	Platelets	FALSE
CTACATTGTAAACGCG-1_1_1_1_1	8.22169	5.09108	Monocytes	FALSE
CTCGAGGTCTGAGGGA-1_1_1_1_1	-0.22516	12.1239	CD8 T	FALSE
GACAGAGAGAGACTTA-1_1_1_1_1	-3.54122	7.85689	CD4 T	FALSE
GGCTGGTGTTCGCTAA-1_1_1_1_1	-4.88895	7.16802	other	FALSE
TAGACCATCAAAGTAG-1_1_1_1_1	2.40786	13.1696	NK	FALSE
TCTGAGAGTCTCCATC-1_1_1_1_1	-2.47779	9.0735	CD4 T	FALSE
TGAGCATTCGGCTTGG-1_1_1_1_1	11.9092	-1.19096	B	FALSE
TGTTCCGCAGCTATTG-1_1_1_1_1	-0.42694	-2.35253	Neutrophils	FALSE
CTGAAACTCCGAGCCA-1_1_1_1_1	8.59958	6.34589	Monocytes	FALSE
CGTCACTAGCGATAGC-1_1_1_1_1	8.15185	6.68641	Monocytes	FALSE
GCGCCAAGTACGCACC-1_1_1_1_1	-3.3817	7.68783	CD4 T	FALSE
CAGATCACACGAAGCA-1_1_1_1_1	8.91642	5.355	Monocytes	FALSE
GGTGAAGAGTGGACGT-1_1_1_1_1	9.54317	5.37442	Monocytes	FALSE
GACGGCTAGCATGGCA-1_1_1_1_1	8.24201	5.24797	Monocytes	FALSE
TACGGATAGTATCTCG-1_1_1_1_1	-3.55502	8.34826	CD4 T	FALSE
CCTACCAAGGTCATCT-1_1_1_1_1	-4.34827	7.05083	CD4 T	FALSE
AGCTCCTAGTAATCCC-1_1_1_1_1	4.34754	8.15361	NK	FALSE
GTCGTAAAGTCTCAAC-1_1_1_1_1	0.630018	12.4144	CD8 T	FALSE
TTGTAGGCAGGGTATG-1_1_1_1_1	-3.05883	9.68957	other	FALSE
CCATTCGTCAGCTCTC-1_1_1_1_1	-5.96766	-7.5203	Platelets	FALSE
TTCTACACACAACGTT-1_1_1_1_1	-0.10535	12.2476	CD8 T	FALSE
CTGATAGCATCCAACA-1_1_1_1_1	-3.68615	8.56024	CD4 T	FALSE
AGGGTGAAGTACCGGA-1_1_1_1_1	4.77316	0.45968	other	FALSE
CATATTCCATGCAACT-1_1_1_1_1	-2.05562	8.26767	other	FALSE
CTACCCAGTTCTCATT-1_1_1_1_1	8.80581	6.70738	Monocytes	FALSE
CTCACACCATGCCCGA-1_1_1_1_1	-8.88182	-6.78918	Platelets	FALSE
ACGCAGCCATGAACCT-1_1_1_1_1	12.2918	-0.80227	B	FALSE
GCCTCTACATATGGTC-1_1_1_1_1	8.13504	5.7406	Monocytes	FALSE
TGCGTGGCATAAGACA-1_1_1_1_1	-3.5505	9.35086	CD4 T	FALSE
ACGGAGATCAGTACGT-1_1_1_1_1	2.83939	7.72804	other	FALSE
TCAGGATGTGGCTCCA-1_1_1_1_1	9.16661	6.86559	Monocytes	FALSE
CTGTGCTCAGTCACTA-1_1_1_1_1	-7.89137	-8.24663	Platelets	FALSE
CAAGGCCAGCGATTCT-1_1_1_1_1	-3.38513	7.61028	CD4 T	FALSE
GACACGCCATCACGAT-1_1_1_1_1	-0.26818	12.2346	CD8 T	FALSE
GCAGCCAAGTGTCCAT-1_1_1_1_1	-3.00793	7.45803	Tregs	FALSE
ATTTCTGGTTACGCGC-1_1_1_1_1	1.08456	1.73675	Neutrophils	FALSE
AAACGGGAGTACGCGA-1_1_1_1_1	-3.41949	8.58208	CD4 T	FALSE
GTTCGGGTCTTATCTG-1_1_1_1_1	2.52774	12.9968	NK	FALSE
TGTATTCGTGGTGTAG-1_1_1_1_1	8.51687	6.26417	Monocytes	FALSE
GGACAAGCAATGGAGC-1_1_1_1_1	-4.32552	6.9852	other	FALSE
ACGAGCCGTGCGAAAC-1_1_1_1_1	8.85228	5.71601	Monocytes	FALSE
CACACCTTCGGCTACG-1_1_1_1_1	-0.05234	12.0869	CD8 T	FALSE
CTCCTAGCACGACGAA-1_1_1_1_1	4.62203	0.585659	other	FALSE
GCACATATCATGTGGT-1_1_1_1_1	-0.56829	11.1815	Neutrophils	FALSE
ACGTCAATCCAGTAGT-1_1_1_1_1	1.07536	0.46019	Neutrophils	FALSE
CGTCACTTCCCTCTTT-1_1_1_1_1	4.25483	0.454426	Neutrophils	FALSE
AGGGATGTCTTTAGGG-1_1_1_1_1	8.2769	5.88358	Monocytes	FALSE
TTTGTCATCAACTCTT-1_1_1_1_1	-3.29659	10.5741	Tregs	FALSE
CTACCCACATTTCACT-1_1_1_1_1	9.05334	6.83726	Monocytes	FALSE
CGAGCACGTGAGGGTT-1_1_1_1_1	8.83784	6.42135	Monocytes	FALSE
TTATGCTGTTCTCATT-1_1_1_1_1	-3.16848	9.13218	Tregs	FALSE
AAGGTTCCAGAGCCAA-1_1_1_1_1	-3.71327	8.45164	CD4 T	FALSE
CCCAATCCATCACCCT-1_1_1_1_1	-3.21169	7.9103	CD4 T	FALSE
GGAGCAATCTGCTTGC-1_1_1_1_1	-2.45802	8.08558	other	FALSE
CAAGAAAAGCATGGCA-1_1_1_1_1	-3.29155	7.51802	CD4 T	FALSE
TCGAGGCAGATCTGCT-1_1_1_1_1	0.868692	0.62559	Neutrophils	FALSE
GGCTCGACAAGCCCAC-1_1_1_1_1	2.46067	3.84704	Neutrophils	FALSE
GTAACGTGTCATGCAT-1_1_1_1_1	2.705	7.72342	CD4 T	FALSE
AAAGATGTCCGAAGAG-1_1_1_1_1	-1.78041	-1.50232	Neutrophils	FALSE
CCATGTCTCCAGGGCT-1_1_1_1_1	0.704732	-1.75858	Neutrophils	FALSE
TCAGGATAGCGAAGGG-1_1_1_1_1	3.31005	8.77131	other	FALSE
GCGCGATCAATCTGCA-1_1_1_1_1	1.0356	2.85547	Neutrophils	FALSE
GTTCATTTCTGTCTCG-1_1_1_1_1	-0.16047	-1.38206	Neutrophils	FALSE
ACGGGTCGTCATGCAT-1_1_1_1_1	-0.87075	11.5211	CD8 T	FALSE
GAAGCAGCATACAGCT-1_1_1_1_1	-4.47337	6.90564	other	FALSE
TGCGGGTGTTCGGGCT-1_1_1_1_1	2.6799	2.89599	Neutrophils	FALSE
GGACGTCAGGGTGTTG-1_1_1_1_1	0.744116	2.57341	Neutrophils	FALSE
AGCTTGACATTAGGCT-1_1_1_1_1	-1.48348	-1.47066	Neutrophils	FALSE
CACTCCAAGAAACCTA-1_1_1_1_1	2.57712	0.323763	Neutrophils	FALSE
GGTGCGTAGATATGGT-1_1_1_1_1	13.1293	-0.90152	B	FALSE
CGCTATCAGCTGCGAA-1_1_1_1_1	1.53295	2.3166	Neutrophils	FALSE
TACCTATTCGGTGTCG-1_1_1_1_1	2.01096	1.41472	Neutrophils	FALSE
GGTGAAGCAATGACCT-1_1_1_1_1	-2.92025	9.37692	CD4 T	FALSE
CACATTTTCGCGTTTC-1_1_1_1_1	-4.66078	-9.94097	Platelets	FALSE
AGCTCTCCAATAGAGT-1_1_1_1_1	-2.32002	0.469811	Neutrophils	FALSE
CGAGCCAAGGAATTAC-1_1_1_1_1	-3.15866	9.69475	Tregs	FALSE
GAAACTCCAAAGGTGC-1_1_1_1_1	-0.70678	-1.57009	Neutrophils	FALSE
TCTGGAAGTAAACGCG-1_1_1_1_1	-0.81481	-1.90983	Neutrophils	FALSE
AGTGTCACATGGTTGT-1_1_1_1_1	-0.79395	-1.14815	Neutrophils	FALSE
TAGCCGGCATACAGCT-1_1_1_1_1	5.05437	0.474735	other	FALSE
TTCGAAGTCAAGGCTT-1_1_1_1_1	0.328834	-2.1026	Neutrophils	FALSE
ATCATGGTCTCATTCA-1_1_1_1_1	-4.13043	6.91881	other	FALSE
GAACATCTCTCAAACG-1_1_1_1_1	2.73722	2.80058	Neutrophils	FALSE
ACGGCCAAGTGCCAGA-1_1_1_1_1	-5.91678	-9.20215	Platelets	FALSE
CATCGGGTCTGTCTCG-1_1_1_1_1	1.89247	-1.26016	Neutrophils	FALSE
ACACCGGTCGCGTTTC-1_1_1_1_1	2.07869	-0.37368	Neutrophils	FALSE
AGGGAGTAGATCGATA-1_1_1_1_1	-1.00301	-2.0261	Neutrophils	FALSE
CGGAGCTAGAATTCCC-1_1_1_1_1	1.08398	12.4234	NK	FALSE
CTTCTCTTCTTTACAC-1_1_1_1_1	0.446507	-1.40185	Neutrophils	FALSE
TCAGATGAGGATGCGT-1_1_1_1_1	-6.53759	-7.76151	Platelets	FALSE
GACTACATCCGAATGT-1_1_1_1_1	-0.15156	12.242	CD8 T	FALSE
GCATGATAGCGTAATA-1_1_1_1_1	2.09548	2.01146	Neutrophils	FALSE
AATCGGTTCCCATTAT-1_1_1_1_1	0.636081	-1.77973	Neutrophils	FALSE
ATCATCTCACGACGAA-1_1_1_1_1	0.732088	3.04198	Neutrophils	FALSE
ATGCGATTCGTAGATC-1_1_1_1_1	0.278311	2.73006	Neutrophils	FALSE
CGGGTCAGTAAACGCG-1_1_1_1_1	-7.01915	-6.65895	Neutrophils	FALSE
GTACTCCCAGGAATCG-1_1_1_1_1	-1.38337	-1.76786	Neutrophils	FALSE
TAGGCATTCCAGTATG-1_1_1_1_1	8.78227	5.52544	Monocytes	FALSE
AGGTCCGGTTGGTTTG-1_1_1_1_1	0.0934	1.95229	Neutrophils	FALSE
GTTCGGGGTATAAACG-1_1_1_1_1	-3.60178	7.65351	CD4 T	FALSE
TCTGAGACACACGCTG-1_1_1_1_1	1.02267	0.186233	Neutrophils	FALSE
AGTGGGATCACAAACC-1_1_1_1_1	2.69906	-0.06992	Neutrophils	FALSE
CCTTACGTCACGACTA-1_1_1_1_1	1.06644	1.57904	Neutrophils	FALSE
CAACCTCAGCTAGCCC-1_1_1_1_1	0.686545	3.34332	Neutrophils	FALSE
CCCAGTTCACATCCAA-1_1_1_1_1	-0.84652	-1.75674	Neutrophils	FALSE
CCACTACCATCAGTAC-1_1_1_1_1	-1.40008	-1.35449	Neutrophils	FALSE
GCGACCACAGGTCCAC-1_1_1_1_1	2.57689	3.16439	Neutrophils	FALSE
GTGAAGGTCGGGAGTA-1_1_1_1_1	-0.27243	2.32151	Neutrophils	FALSE
AATCGGTGTAGCGTAG-1_1_1_1_1	2.19785	3.20985	Neutrophils	FALSE
CGAGCCACACAGGAGT-1_1_1_1_1	-0.96705	1.1326	Neutrophils	FALSE
CATCCACGTGAGGGTT-1_1_1_1_1	-1.68208	-1.82354	Neutrophils	FALSE
GCGAGAAAGCCCAACC-1_1_1_1_1	-0.14449	2.62787	Neutrophils	FALSE
CACATAGTCTACTTAC-1_1_1_1_1	0.216006	-1.87101	Neutrophils	FALSE
CAGAGAGAGTATTGGA-1_1_1_1_1	2.21318	3.48561	Neutrophils	FALSE
TGAGGGAGTATATGAG-1_1_1_1_1	-1.98477	1.51522	Neutrophils	FALSE
TTAGTTCCAATGACCT-1_1_1_1_1	-1.86514	-0.31116	Neutrophils	FALSE
TAGTGGTTCCTGCAGG-1_1_1_1_1	-0.7713	2.32811	Neutrophils	FALSE
GGACGTCCATCTATGG-1_1_1_1_1	1.57291	1.37157	Neutrophils	FALSE
CTGATCCGTCGCCATG-1_1_1_1_1	0.48831	0.59817	Neutrophils	FALSE
CACACCTTCGTAGATC-1_1_1_1_1	1.68033	0.887416	Neutrophils	FALSE
CGAACATTCTACTCAT-1_1_1_1_1	0.055901	2.27974	Neutrophils	FALSE
CATGACAGTGTTCGAT-1_1_1_1_1	0.18636	2.44619	Neutrophils	FALSE
AATCCAGGTACTTAGC-1_1_1_1_1	1.92237	1.82404	Neutrophils	FALSE
AGTGGGAGTGACTCAT-1_1_1_1_1	1.70261	1.66601	Neutrophils	FALSE
CCATTCGGTTATCCGA-1_1_1_1_1	3.20899	2.25972	Neutrophils	FALSE
CTGTGCTAGCCGATTT-1_1_1_1_1	0.3604	0.52816	Neutrophils	FALSE
GACTACAGTGCGATAG-1_1_1_1_1	8.87452	6.47892	Monocytes	FALSE
GAAGCAGAGATCGATA-1_1_1_1_1	0.875556	2.56122	Neutrophils	FALSE
TACAGTGGTATTCGTG-1_1_1_1_1	2.33547	1.50594	Neutrophils	FALSE
GATTCAGTCCAGGGCT-1_1_1_1_1	-1.51544	-1.50538	Neutrophils	FALSE
GGAATAAAGATGTCGG-1_1_1_1_1	-0.00425	2.67738	Neutrophils	FALSE
TCGGTAACAGCATGAG-1_1_1_1_1	0.035049	2.65428	Neutrophils	FALSE
TGTCCCAGTACATCCA-1_1_1_1_1	0.457698	0.455666	Neutrophils	FALSE
CTACACCTCTGGCGTG-1_1_1_1_1	0.936486	-0.36155	Neutrophils	FALSE
CTAGCCTGTCTAAACC-1_1_1_1_1	-0.19443	0.166838	Neutrophils	FALSE
CATATTCAGCGACGTA-1_1_1_1_1	2.07592	-0.93055	Neutrophils	FALSE
CCTTTCTCAGGGCATA-1_1_1_1_1	-3.19414	8.7598	CD4 T	FALSE
CGAACATAGGAGCGAG-1_1_1_1_1	1.65497	2.40979	Neutrophils	FALSE
GACTAACTCCGGCACA-1_1_1_1_1	2.30364	2.00491	Neutrophils	FALSE
TTGGAACCATTTGCTT-1_1_1_1_1	1.31705	1.87067	Neutrophils	FALSE
GAAACTCGTATAGGGC-1_1_1_1_1	-3.16294	8.2045	CD4 T	FALSE
TAAACCGTCTATGTGG-1_1_1_1_1	1.02919	-1.13658	Neutrophils	FALSE
TGGCGCAAGCCCAACC-1_1_1_1_1	-0.21406	2.76045	Neutrophils	FALSE
AACCATGAGCTGCGAA-1_1_1_1_1	2.2717	0.618522	Neutrophils	FALSE
AATCGGTGTAAGCACG-1_1_1_1_1	-1.30238	0.417921	Neutrophils	FALSE
AGAGCTTTCCCTGACT-1_1_1_1_1	2.47151	0.127897	Neutrophils	FALSE
ATTATCCAGGATCGCA-1_1_1_1_1	-8.3409	-7.36443	Platelets	FALSE
CCGGTAGAGTACACCT-1_1_1_1_1	0.401102	-0.58633	Neutrophils	FALSE
CGGTTAAAGTAACCCT-1_1_1_1_1	-1.04046	2.44582	Neutrophils	FALSE
CGTGTCTGTACGACCC-1_1_1_1_1	-3.18178	9.00341	CD4 T	FALSE
GATCTAGTCAATAAGG-1_1_1_1_1	-2.26751	-0.59913	Neutrophils	FALSE
GGGCATCCACCCATTC-1_1_1_1_1	-1.73045	1.65076	Neutrophils	FALSE
GTGCAGCCACCGGAAA-1_1_1_1_1	8.691	6.75642	Monocytes	FALSE
TTCTACAGTGTGGTTT-1_1_1_1_1	-0.99266	-2.36266	Neutrophils	FALSE
TTGTAGGCACTGTTAG-1_1_1_1_1	4.58422	0.398841	other	FALSE
AGACGTTCACCGCTAG-1_1_1_1_1	-2.01112	0.003589	Neutrophils	FALSE
ACACCCTGTTTGTTTC-1_1_1_1_1	-0.16088	2.42875	Neutrophils	FALSE
CATTCGCCATACTACG-1_1_1_1_1	2.51801	-0.73084	Neutrophils	FALSE
CCCATACGTTCAGACT-1_1_1_1_1	-1.62605	-2.12251	Neutrophils	FALSE
CGCCAAGCATGAAGTA-1_1_1_1_1	0.258944	2.92292	Neutrophils	FALSE
AACTGGTTCTGCGACG-1_1_1_1_1	0.546904	-1.73424	Neutrophils	FALSE
CTCTACGCATGGTCTA-1_1_1_1_1	1.55042	1.35741	Neutrophils	FALSE
CTGATCCGTGCGAAAC-1_1_1_1_1	1.16463	-0.23333	Neutrophils	FALSE
TGTCCCAGTGACGCCT-1_1_1_1_1	-1.82992	1.49231	Neutrophils	FALSE
CGTGTCTCAGATGAGC-1_1_1_1_1	0.704375	3.13585	Neutrophils	FALSE
GATCAGTAGCTGCGAA-1_1_1_1_1	1.04002	-0.19644	Neutrophils	FALSE
TCAGCAACATCCGTGG-1_1_1_1_1	0.983094	-0.58198	Neutrophils	FALSE
AACTGGTAGGCAATTA-1_1_1_1_1	1.28722	-0.05518	Neutrophils	FALSE
CGAATGTCAGTCAGAG-1_1_1_1_1	-3.24099	8.61844	CD4 T	FALSE
AGCCTAACAACTGGCC-1_1_1_1_1	1.98008	1.95741	Neutrophils	FALSE
AGCTCCTCAACAACCT-1_1_1_1_1	1.68738	2.60438	Neutrophils	FALSE
TGAAAGATCCCTAATT-1_1_1_1_1	-0.91489	-2.3162	Neutrophils	FALSE
ATCATGGAGACTAGAT-1_1_1_1_1	-2.88891	9.30821	CD4 T	FALSE
CGTGTAATCCGAATGT-1_1_1_1_1	0.977794	1.32882	Neutrophils	FALSE
TAAGCGTGTAGAGTGC-1_1_1_1_1	-2.67233	9.07924	CD8 T	FALSE
TCAGGTAGTACGACCC-1_1_1_1_1	-0.4263	2.37952	Neutrophils	FALSE
CCCTCCTAGGTAGCTG-1_1_1_1_1	-2.23692	0.336541	Neutrophils	FALSE
TTGCGTCAGAGCCTAG-1_1_1_1_1	-1.05182	-1.05838	Neutrophils	FALSE
CCTCAGTCAAATCCGT-1_1_1_1_1	0.490673	2.78099	Neutrophils	FALSE
GAATAAGTCTTCTGGC-1_1_1_1_1	-2.797	9.03684	CD4 T	FALSE
AGGTCATCACCGTTGG-1_1_1_1_1	-0.96862	-0.05077	Neutrophils	FALSE
CATCAGAAGCCCGAAA-1_1_1_1_1	-1.9935	-1.04587	Neutrophils	FALSE
GCATACACACCTGGTG-1_1_1_1_1	1.38054	-1.61747	Neutrophils	FALSE
GTAGTCAAGGAGCGTT-1_1_1_1_1	12.516	-0.43226	Monocytes	FALSE
GAGTCCGGTCCGTGAC-1_1_1_1_1	2.28618	-1.10965	Neutrophils	FALSE
TCTGGAAGTCCATGAT-1_1_1_1_1	-0.12863	2.31522	Neutrophils	FALSE
ACTGTCCAGTATGACA-1_1_1_1_1	-0.61465	2.61902	Neutrophils	FALSE
GCACATACAAGGACAC-1_1_1_1_1	-3.19448	8.41747	CD4 T	FALSE
TCTGAGATCACCGTAA-1_1_1_1_1	-2.2279	8.34548	other	FALSE
AGCTTGAAGCATGGCA-1_1_1_1_1	2.27773	13.2062	NK	FALSE
GTCCTCAAGTTACCCA-1_1_1_1_1	-0.74847	0.85063	Neutrophils	FALSE
ACGCCGACATTCCTCG-1_1_1_1_1	-2.96715	8.62185	CD4 T	FALSE
AGGTCATAGGCGATAC-1_1_1_1_1	-0.11914	12.2399	CD8 T	FALSE
CGACTTCAGACCCACC-1_1_1_1_1	-2.28603	0.55567	Neutrophils	FALSE
GAACGGAGTTACGTCA-1_1_1_1_1	0.150538	1.07814	Neutrophils	FALSE
TACGGATTCTACCAGA-1_1_1_1_1	-1.56156	-1.64528	Neutrophils	FALSE
TGGGCGTAGTACTTGC-1_1_1_1_1	1.23764	2.40019	Neutrophils	FALSE
AATCGGTGTACTTCTT-1_1_1_1_1	-2.1581	0.428919	Neutrophils	FALSE
ATCCGAAGTTCACCTC-1_1_1_1_1	2.83221	3.34731	Neutrophils	FALSE
GCGCAGTGTATGGTTC-1_1_1_1_1	2.47501	3.3969	Neutrophils	FALSE
GGGTTGCGTCTCTTTA-1_1_1_1_1	-4.45333	7.16788	other	FALSE
TACACGAGTGCACGAA-1_1_1_1_1	-2.21559	-0.81106	Neutrophils	FALSE
CATATTCGTAGCTTGT-1_1_1_1_1	2.52081	0.038674	Neutrophils	FALSE
CGTTGGGTCTAGAGTC-1_1_1_1_1	2.09724	0.12092	Neutrophils	FALSE
TCTGGAATCAGCGACC-1_1_1_1_1	2.08932	-0.44041	Neutrophils	FALSE
TAGGCATGTACCGCTG-1_1_1_1_1	2.40408	-0.29629	Neutrophils	FALSE
ACTGCTCAGTCAATAG-1_1_1_1_1	-1.40056	0.832574	Neutrophils	FALSE
CCTAGCTCAATGCCAT-1_1_1_1_1	0.540772	-0.77396	Neutrophils	FALSE
CTAATGGAGCAATCTC-1_1_1_1_1	1.48857	2.34255	Neutrophils	FALSE
CCGTTCACAAGACGTG-1_1_1_1_1	0.396184	2.27052	Neutrophils	FALSE
GCTGCTTTCACTATTC-1_1_1_1_1	0.718194	-1.91893	Neutrophils	FALSE
CCTACACGTGAAATCA-1_1_1_1_1	-0.1061	-0.89608	Neutrophils	FALSE
CGACTTCGTCAGAGGT-1_1_1_1_1	2.04286	3.15922	Neutrophils	FALSE
AACTCCCAGCGATAGC-1_1_1_1_1	2.4997	0.053675	Neutrophils	FALSE
GGCGACTCAACCGCCA-1_1_1_1_1	2.00659	3.48588	Neutrophils	FALSE
GAAACTCTCCATGCTC-1_1_1_1_1	-0.01098	-0.79619	Neutrophils	FALSE
TGTATTCGTTATGCGT-1_1_1_1_1	2.36463	-0.13264	Neutrophils	FALSE
ACCTTTAAGGCTAGGT-1_1_1_1_1	-1.84589	1.10766	Neutrophils	FALSE
ATTCTACGTCCTCCAT-1_1_1_1_1	2.80226	3.4085	Neutrophils	FALSE
GATGCTAGTTCCAACA-1_1_1_1_1	1.87279	0.045927	Neutrophils	FALSE
GGACAAGGTACGAAAT-1_1_1_1_1	1.57085	3.40371	Neutrophils	FALSE
CACACCTCATCGATTG-1_1_1_1_1	-1.06423	-1.39451	Neutrophils	FALSE
AACGTTGCATCTACGA-1_1_1_1_1	-3.52373	8.62546	CD4 T	FALSE
TTTGCGCAGAATTGTG-1_1_1_1_1	0.206255	-0.16012	Neutrophils	FALSE
ACATCAGCACGTTGGC-1_1_1_1_1	-2.20022	0.779949	Neutrophils	FALSE
CAAGGCCCAGGACGTA-1_1_1_1_1	-3.29042	8.47288	CD4 T	FALSE
CGAGCCATCACGACTA-1_1_1_1_1	-0.84133	-2.37788	Neutrophils	FALSE
CGTAGGCAGACAAAGG-1_1_1_1_1	2.62129	-0.15763	Neutrophils	FALSE
CTGAAGTCAGCGAACA-1_1_1_1_1	0.724235	-2.18312	Neutrophils	FALSE
GACTGCGAGAATGTGT-1_1_1_1_1	2.00589	2.13599	Neutrophils	FALSE
TACTCGCCACATCCGG-1_1_1_1_1	-0.37755	3.01633	Neutrophils	FALSE
TACTTGTTCCGCATCT-1_1_1_1_1	-1.39207	10.7831	CD8 T	FALSE
TCTTCGGAGTATCTCG-1_1_1_1_1	0.571271	-0.78297	Neutrophils	FALSE
ACCAGTAAGCCCAATT-1_1_1_1_1	0.786055	3.21701	Neutrophils	FALSE
CCGGTAGCATCACAAC-1_1_1_1_1	1.71552	1.34808	Neutrophils	FALSE
CCGTGGAAGGACGAAA-1_1_1_1_1	1.92999	2.63511	Neutrophils	FALSE
CGGGTCACAGCTGCTG-1_1_1_1_1	-2.40612	7.77625	other	FALSE
GCGCCAATCTGCAAGT-1_1_1_1_1	2.26886	1.52952	Neutrophils	FALSE
GGCAATTTCAACGCTA-1_1_1_1_1	0.672109	3.00904	Neutrophils	FALSE
GTGTTAGCACATCTTT-1_1_1_1_1	3.304	3.29033	Neutrophils	FALSE
TTCGAAGCACCATCCT-1_1_1_1_1	0.974101	0.29634	Neutrophils	FALSE
TGTTCCGTCTGTGCAA-1_1_1_1_1	2.54341	0.705816	Neutrophils	FALSE
TTAACTCTCGCAGGCT-1_1_1_1_1	3.04596	2.94077	Neutrophils	FALSE
AACTTTCGTAAGCACG-1_1_1_1_1	-0.36769	1.62329	Neutrophils	FALSE
CAGCTGGGTTCAGACT-1_1_1_1_1	1.64465	-0.3666	Neutrophils	FALSE
GCTGGGTGTCGTCTTC-1_1_1_1_1	3.02658	2.92627	Neutrophils	FALSE
GGCGTGTAGAGTACAT-1_1_1_1_1	0.068193	2.84862	Neutrophils	FALSE
CGTCTACGTAGCGATG-1_1_1_1_1	3.23525	2.5916	Neutrophils	FALSE
TCCCGATCAAGCCTAT-1_1_1_1_1	-2.07948	-0.08582	Neutrophils	FALSE
TTAACTCTCATAGCAC-1_1_1_1_1	1.61765	0.461579	Neutrophils	FALSE
CAGAATCTCACCTCGT-1_1_1_1_1	-7.71837	-8.3545	Platelets	FALSE
CCGTGGAGTCATTAGC-1_1_1_1_1	-1.79794	0.696832	Neutrophils	FALSE
GGCGACTAGTTCGATC-1_1_1_1_1	-3.41947	8.81637	CD4 T	FALSE
TGGGAAGCATAAGACA-1_1_1_1_1	1.68358	3.11234	Neutrophils	FALSE
CCTAAAGGTAGTAGTA-1_1_1_1_1	-0.16873	-0.88154	Neutrophils	FALSE
TAGTTGGAGCCGGTAA-1_1_1_1_1	1.78174	-0.58097	Neutrophils	FALSE
AATCCAGTCCTTGACC-1_1_1_1_1	2.33939	1.54692	Neutrophils	FALSE
CACACCTCAGCATACT-1_1_1_1_1	-2.28205	-0.58882	Neutrophils	FALSE
CCTATTACAGGATCGA-1_1_1_1_1	1.58534	-0.6653	Neutrophils	FALSE
TTAACTCCAAGAGTCG-1_1_1_1_1	-0.03036	12.0811	CD8 T	FALSE
ATGCGATTCAACACGT-1_1_1_1_1	1.13723	1.74407	Neutrophils	FALSE
ATTTCTGAGTATGACA-1_1_1_1_1	-2.05837	-0.71075	Neutrophils	FALSE
AATCGGTAGGCCGAAT-1_1_1_1_1	-1.53764	-0.8072	Neutrophils	FALSE
ACTGAACAGGCGATAC-1_1_1_1_1	0.808605	-1.69145	Neutrophils	FALSE
TAGTGGTAGGTCGGAT-1_1_1_1_1	-2.36815	9.21015	CD4 T	FALSE
TTCCCAGAGCAGGTCA-1_1_1_1_1	0.099532	2.70147	Neutrophils	FALSE
TGGACGCAGTCCGTAT-1_1_1_1_1	0.149293	1.87954	Neutrophils	FALSE
CAGCATAGTGGCCCTA-1_1_1_1_1	1.32994	2.9763	Neutrophils	FALSE
ATCTACTTCACATACG-1_1_1_1_1	-2.27975	0.686937	Neutrophils	FALSE
CGTCCATAGTCTCCTC-1_1_1_1_1	1.93498	2.72103	Neutrophils	FALSE
GACAGAGAGCACCGCT-1_1_1_1_1	1.74752	0.020562	Neutrophils	FALSE
TTTGCGCCACTTACGA-1_1_1_1_1	1.76351	-0.35462	Neutrophils	FALSE
TTCTCAACAAGTAGTA-1_1_1_1_1	-1.94563	1.68282	Neutrophils	FALSE
AGCGTATGTGTTCGAT-1_1_1_1_1	0.667829	0.474173	Neutrophils	FALSE
CTCCTAGTCTTGTATC-1_1_1_1_1	-1.27478	0.14754	Neutrophils	FALSE
TACTTACCAGTCACTA-1_1_1_1_1	-1.29303	2.16908	Neutrophils	FALSE
AGGGAGTTCGAATCCA-1_1_1_1_1	4.4796	0.554025	other	FALSE
TTAACTCCATGGGACA-1_1_1_1_1	-1.64939	1.35863	Neutrophils	FALSE
CACAGGCTCTAACTGG-1_1_1_1_1	-0.61166	-2.19693	Neutrophils	FALSE
TACGGGCTCCCTCAGT-1_1_1_1_1	-1.19594	1.75987	Neutrophils	FALSE
TACGGGCTCGCTTAGA-1_1_1_1_1	-0.24005	-2.24654	Neutrophils	FALSE
AACTGGTTCAGTTGAC-1_1_1_1_1	8.3474	6.60262	Monocytes	FALSE
TGGCTGGGTCCCGACA-1_1_1_1_1	-1.96662	-0.14689	Neutrophils	FALSE
CACAGGCTCCTAGGGC-1_1_1_1_1	0.687371	-0.51958	Neutrophils	FALSE
CAGCCGATCTGCGTAA-1_1_1_1_1	2.73483	0.330622	Neutrophils	FALSE
TCTATTGGTAACGTTC-1_1_1_1_1	8.66904	6.55033	Monocytes	FALSE
ACGATGTGTCGGCACT-1_1_1_1_1	1.41953	0.861579	Neutrophils	FALSE
GCGAGAATCTCTAGGA-1_1_1_1_1	-0.93689	-0.96764	Neutrophils	FALSE
ACTGATGTCAATCACG-1_1_1_1_1	0.742294	0.642928	Neutrophils	FALSE
GGAAAGCTCTAACTGG-1_1_1_1_1	1.26414	2.32036	Neutrophils	FALSE
TATTACCAGTGAACGC-1_1_1_1_1	-1.48417	1.86328	Neutrophils	FALSE
CGTCTACTCACTCTTA-1_1_1_1_1	-0.70135	1.94773	Neutrophils	FALSE
CAGCAGCTCGTACCGG-1_1_1_1_1	2.15664	3.58558	Neutrophils	FALSE
CGAGAAGTCCGATATG-1_1_1_1_1	-0.36122	2.54983	Neutrophils	FALSE
AGTTGGTTCGTCCAGG-1_1_1_1_1	0.971688	1.66815	Neutrophils	FALSE
GGGACCTGTAATTGGA-1_1_1_1_1	-3.47925	7.70294	CD4 T	FALSE
GCATGTAGTCACCCAG-1_1_1_1_1	0.937653	2.45246	Neutrophils	FALSE
TACGGTAAGCGTGTCC-1_1_1_1_1	1.65599	0.894883	Neutrophils	FALSE
CGATTGACACAGAGGT-1_1_1_1_1	13.0898	-1.24883	B	FALSE
ACGGGCTGTGCCTGGT-1_1_1_1_1	8.68111	6.58188	Monocytes	FALSE
TGTGGTAGTATCGCAT-1_1_1_1_1	0.395461	-1.30592	Neutrophils	FALSE
AAACCTGGTAGCTGCC-1_1_1_1_1	2.93483	7.61218	other	FALSE
CCCTCCTAGCTCCTTC-1_1_1_1_1	-3.67215	8.62799	CD4 T	FALSE
GTTTCTAAGGGAGTAA-1_1_1_1_1	12.9828	-0.92847	B	FALSE
TTTGTCAGTCCGAACC-1_1_1_1_1	-3.93391	6.95089	other	FALSE
TCATTACTCAAGCCTA-1_1_1_1_1	-0.19799	12.1371	CD8 T	FALSE
CTCGAGGGTAGCTCCG-1_1_1_1_1	-4.18652	6.97035	other	FALSE
CGTTAGATCAGCTGGC-1_1_1_1_1	8.4134	6.67136	Monocytes	FALSE
GCAGCCATCGACGGAA-1_1_1_1_1	0.839357	-0.11276	Neutrophils	FALSE
GCGCAACCATATACGC-1_1_1_1_1	2.42324	-0.44103	Neutrophils	FALSE
GGCAATTGTTCGCGAC-1_1_1_1_1	9.01707	6.43329	Monocytes	FALSE
AAATGCCAGAACAACT-1_1_1_1_1	-0.1581	2.52421	Neutrophils	FALSE
ACTGAACCAGTAAGAT-1_1_1_1_1	13.1383	-0.88959	B	FALSE
ACTTACTGTTTACTCT-1_1_1_1_1	0.070574	12.0608	CD8 T	FALSE
AGATCTGTCCAAATGC-1_1_1_1_1	2.52965	0.890972	Neutrophils	FALSE
AGCAGCCCATTTGCTT-1_1_1_1_1	-4.19727	6.87654	other	FALSE
CCGTACTCAGGGTATG-1_1_1_1_1	-3.42815	8.11261	CD4 T	FALSE
CTAACTTCAATGTAAG-1_1_1_1_1	-1.8657	10.6398	CD8 T	FALSE
GAACGGACACCCAGTG-1_1_1_1_1	-1.42453	10.7381	CD8 T	FALSE
GGTGAAGGTCCATCCT-1_1_1_1_1	8.65354	5.68595	Monocytes	FALSE
GTCAAGTAGGGATGGG-1_1_1_1_1	-2.78101	7.69635	CD4 T	FALSE
GTCATTTTCTGATACG-1_1_1_1_1	-0.19893	12.1439	CD8 T	FALSE
GTGAAGGAGTGTGGCA-1_1_1_1_1	12.9806	-0.94319	B	FALSE
TAAGAGAAGTGGTAAT-1_1_1_1_1	-7.81926	-8.60248	Platelets	FALSE
TCACGAACAGCAGTTT-1_1_1_1_1	-3.5398	8.22641	CD4 T	FALSE
TCAGCAAGTAGTGAAT-1_1_1_1_1	-2.66089	7.86103	CD4 T	FALSE
TGGCTGGCATTCGACA-1_1_1_1_1	8.47691	6.78331	Monocytes	FALSE
CACATTTGTGAAAGAG-1_1_1_1_1	9.22315	5.08661	Monocytes	FALSE
CGAATGTTCAGAGACG-1_1_1_1_1	8.68281	5.87434	Monocytes	FALSE
GATCTAGGTTATGTGC-1_1_1_1_1	13.1528	-1.19997	B	FALSE
TGGTTCCTCGGTCTAA-1_1_1_1_1	-2.32334	8.06722	other	FALSE
ACTGAGTTCTCCTATA-1_1_1_1_1	12.8514	-1.18822	B	FALSE
AGGTCCGCACATCCGG-1_1_1_1_1	8.43833	6.64129	Monocytes	FALSE
CTCACACTCAACTCTT-1_1_1_1_1	-0.13055	12.233	CD8 T	FALSE
TCAGATGGTATCAGTC-1_1_1_1_1	-3.60447	8.46856	CD4 T	FALSE
TGCCCTACATCTACGA-1_1_1_1_1	-4.34463	6.94177	other	FALSE
CAACCAACAAGGTGTG-1_1_1_1_1	-1.98158	1.31782	Neutrophils	FALSE
TCTTTCCGTTCGTGAT-1_1_1_1_1	1.66789	3.43846	Neutrophils	FALSE
TTTCCTCCAGACGCAA-1_1_1_1_1	-1.74442	10.3783	CD8 T	FALSE
AACTCTTAGAGTACAT-1_1_1_1_1	13.0445	-0.99502	B	FALSE
AGAGTGGCATATGGTC-1_1_1_1_1	1.56658	1.2829	Neutrophils	FALSE
TGTGTTTCAGGTTTCA-1_1_1_1_1	8.54729	5.38892	Monocytes	FALSE
AGTAGTCAGAGTAAGG-1_1_1_1_1	-4.46453	7.18687	other	FALSE
CAGAGAGAGGACCACA-1_1_1_1_1	2.77202	3.51551	Neutrophils	FALSE
CCGTACTGTTCTGGTA-1_1_1_1_1	8.66151	5.78002	Monocytes	FALSE
GGACATTAGGCTCATT-1_1_1_1_1	-2.82019	9.28477	CD4 T	FALSE
TCTATTGCAGCTATTG-1_1_1_1_1	4.7874	10.8423	Plasma cells	FALSE
TGCGCAGAGCCTATGT-1_1_1_1_1	1.76136	3.21827	Neutrophils	FALSE
TGATTTCAGTGAAGAG-1_1_1_1_1	-3.32904	7.85602	CD4 T	FALSE
TTGTAGGAGACAGAGA-1_1_1_1_1	8.3373	5.438	Monocytes	FALSE
AAGGCAGGTATAGGGC-1_1_1_1_1	8.90156	6.17445	Monocytes	FALSE
AGTGGGAAGTCGTTTG-1_1_1_1_1	2.13184	13.1375	NK	FALSE
GCGCGATCACGAAATA-1_1_1_1_1	-0.18317	12.2584	CD8 T	FALSE
CGGCTAGCACTTAACG-1_1_1_1_1	9.82897	5.65979	Monocytes	FALSE
AACTCCCGTCCGAATT-1_1_1_1_1	8.72903	6.40639	Monocytes	FALSE
ACTATCTTCGGCGCTA-1_1_1_1_1	-1.70806	10.5704	CD8 T	FALSE
CAGATCAAGGCGACAT-1_1_1_1_1	8.98693	6.69898	Monocytes	FALSE
CTCTGGTGTGTGAAAT-1_1_1_1_1	0.089757	-1.8276	Neutrophils	FALSE
TGCGGGTTCGGAATCT-1_1_1_1_1	-4.37368	8.96776	CD4 T	FALSE
GTGGGTCTCCATGCTC-1_1_1_1_1	8.51507	6.4741	Monocytes	FALSE
TGGGAAGAGGTGCAAC-1_1_1_1_1	2.40144	13.0657	NK	FALSE
CTAACTTGTGAACCTT-1_1_1_1_1	-3.4924	7.67694	CD4 T	FALSE
CACACAACATGGTTGT-1_1_1_1_1	-3.45673	7.66532	CD4 T	FALSE
AGGCCACCACCAGTTA-1_1_1_1_1	1.77472	12.8969	Neutrophils	FALSE
TTAGGACAGTACGCCC-1_1_1_1_1	-3.13164	8.58083	CD4 T	FALSE
ATCATCTTCTCATTCA-1_1_1_1_1	3.02158	3.25161	Neutrophils	FALSE
CGCGTTTGTGGCTCCA-1_1_1_1_1	8.78524	6.2916	Monocytes	FALSE
GCATGATTCCCATTAT-1_1_1_1_1	3.27481	3.1134	Neutrophils	FALSE
AGCTTGAGTGAACCTT-1_1_1_1_1	0.837213	1.22421	Neutrophils	FALSE
CCCTCCTGTCCGACGT-1_1_1_1_1	12.8889	-1.35877	B	FALSE
CGACTTCCATACGCTA-1_1_1_1_1	9.03992	4.92947	Monocytes	FALSE
GATCAGTTCTGTCCGT-1_1_1_1_1	-4.12077	8.41177	CD4 T	FALSE
TACCTATGTTCGTGAT-1_1_1_1_1	-5.48163	-10.6203	Platelets	FALSE
GCAGCCATCAGCAACT-1_1_1_1_1	2.40943	13.1397	NK	FALSE
TCTCATAGTGTGCGTC-1_1_1_1_1	8.43617	5.49039	Monocytes	FALSE
GACCTGGAGCGTGAAC-1_1_1_1_1	-3.37528	8.58403	CD4 T	FALSE
GACGGCTCACCGCTAG-1_1_1_1_1	2.64757	7.70959	other	FALSE
CGCGTTTCATGTAAGA-1_1_1_1_1	2.32375	0.60823	Neutrophils	FALSE
CTGCCTACAACGATGG-1_1_1_1_1	9.878	5.00084	Monocytes	FALSE
GTCATTTGTAAGGGCT-1_1_1_1_1	-0.74308	-2.34077	Neutrophils	FALSE
CCTTACGGTGATGCCC-1_1_1_1_1	3.14268	-5.7665	Monocytes	FALSE
GCGGGTTTCCCATTTA-1_1_1_1_1	-2.89019	9.4364	CD4 T	FALSE
TGGACGCGTACCGAGA-1_1_1_1_1	-0.42139	12.033	CD8 T	FALSE
ACATCAGAGTCAAGCG-1_1_1_1_1	-4.00817	6.86416	other	FALSE
GTAGTCAGTCGCTTCT-1_1_1_1_1	4.46224	0.459143	Neutrophils	FALSE
TAAGCGTCAGGAATCG-1_1_1_1_1	-0.15412	12.3101	CD8 T	FALSE
AACCGCGAGGTTACCT-1_1_1_1_1	-3.18504	8.9759	CD4 T	FALSE
CGGGTCACATACTCTT-1_1_1_1_1	2.51391	2.74057	Neutrophils	FALSE
GGCAATTAGAATTGTG-1_1_1_1_1	7.18332	4.9072	Monocytes	FALSE
AGCAGCCAGGCCATAG-1_1_1_1_1	8.5484	6.00318	Monocytes	FALSE
CAGCGACCACGCGAAA-1_1_1_1_1	-1.33215	-1.77757	Neutrophils	FALSE
GACCTGGGTCTCATCC-1_1_1_1_1	8.39016	5.55258	Monocytes	FALSE
TGAGCCGGTAGGGTAC-1_1_1_1_1	-3.41872	7.79109	CD4 T	FALSE
CAACCTCTCTCAAACG-1_1_1_1_1	9.12767	6.00999	Monocytes	FALSE
AACCGCGTCTGCGTAA-1_1_1_1_1	-2.71088	7.51549	CD4 T	FALSE
ACGGGTCCATTGTGCA-1_1_1_1_1	-0.53738	0.170698	Neutrophils	FALSE
GCATACAAGCCTCGTG-1_1_1_1_1	-2.97848	7.5313	CD4 T	FALSE
AGTCTTTTCTACCTGC-1_1_1_1_1	9.27772	5.70412	Monocytes	FALSE
CAGCTGGCAGGTTTCA-1_1_1_1_1	-0.5284	11.9242	CD8 T	FALSE
CTAGAGTGTTCCGTCT-1_1_1_1_1	-0.21534	12.172	CD8 T	FALSE
CAGGTGCGTCGGCACT-1_1_1_1_1	-4.09779	6.89697	other	FALSE
ACTTTCAAGCTACCTA-1_1_1_1_1	-2.97122	8.65158	Tregs	FALSE
TTGTAGGTCGGCTTGG-1_1_1_1_1	12.9507	-1.10127	B	FALSE
TCTTCGGCAAGAAGAG-1_1_1_1_1	8.78463	5.92572	Monocytes	FALSE
TTTGCGCAGGCTCATT-1_1_1_1_1	8.76668	5.80012	Monocytes	FALSE
ACGGCCAGTACAGTTC-1_1_1_1_1	0.155919	-0.21721	Neutrophils	FALSE
AGGGATGGTTGGACCC-1_1_1_1_1	3.88718	0.697697	Neutrophils	FALSE
TGACTTTAGACTCGGA-1_1_1_1_1	1.33161	1.2462	Neutrophils	FALSE
GGAATAATCTAACTGG-1_1_1_1_1	4.49284	0.48148	other	FALSE
CCATTCGGTAAGCACG-1_1_1_1_1	-3.1707	8.43778	CD4 T	FALSE
CGTAGGCGTGGTAACG-1_1_1_1_1	-1.01576	0.474693	Neutrophils	FALSE
GTGTTAGCAGGAATGC-1_1_1_1_1	-1.87848	-1.22792	Neutrophils	FALSE
CGCTATCCAATGTTGC-1_1_1_1_1	-0.1677	-1.10554	Neutrophils	FALSE
GTTACAGTCACAGTAC-1_1_1_1_1	12.9916	-0.92291	B	FALSE
CTCGAGGCAATCCGAT-1_1_1_1_1	-3.58366	8.52904	CD4 T	FALSE
GTCGGGTAGTGGGCTA-1_1_1_1_1	-0.43779	-0.78997	Neutrophils	FALSE
TGCCAAACAGATTGCT-1_1_1_1_1	-2.74432	9.28578	CD8 T	FALSE
CGTGAGCGTGCAGTAG-1_1_1_1_1	-3.45323	8.02465	CD4 T	FALSE
CTCTACGAGTCCAGGA-1_1_1_1_1	-2.23547	8.49072	other	FALSE
AATCGGTTCAGCAACT-1_1_1_1_1	-2.22331	8.62108	other	FALSE
AAGCCGCAGGTACTCT-1_1_1_1_1	0.541535	-0.5893	Neutrophils	FALSE
TGGACGCTCAAGGTAA-1_1_1_1_1	0.549746	2.17575	Neutrophils	FALSE
GCAAACTAGCACGCCT-1_1_1_1_1	1.62401	-0.87548	Neutrophils	FALSE
TCACGAAGTGTTGGGA-1_1_1_1_1	-0.51085	-1.17675	Neutrophils	FALSE
GTCCTCACAATGTAAG-1_1_1_1_1	6.37749	4.82693	other	FALSE
TTAGGACAGCACGCCT-1_1_1_1_1	1.51063	0.436417	Neutrophils	FALSE
ATCTACTAGTTTAGGA-1_1_1_1_1	1.86652	-1.12393	Neutrophils	FALSE
ACGATGTAGTTACGGG-1_1_1_1_1	0.363556	-2.01517	Neutrophils	FALSE
TACGGGCTCAACGGCC-1_1_1_1_1	1.44409	-0.55706	Neutrophils	FALSE
AACTCTTAGAAGGTGA-1_1_1_1_1	1.90209	-0.32124	Neutrophils	FALSE
CCTCTGATCGTCTGCT-1_1_1_1_1	4.90877	0.477371	other	FALSE
ATGGGAGCAGGTTTCA-1_1_1_1_1	1.36377	1.44918	Neutrophils	FALSE
GCACTCTGTTGAACTC-1_1_1_1_1	-1.36334	0.024927	Neutrophils	FALSE
ATAAGAGGTGTTTGGT-1_1_1_1_1	13.3034	-1.37614	B	FALSE
GTAACTGTCCCTAACC-1_1_1_1_1	-3.33582	7.75743	CD4 T	FALSE
AAACCTGGTCCCGACA-1_1_1_1_1	-2.7999	8.25663	other	FALSE
AGCAGCCCAGTGAGTG-1_1_1_1_1	2.55232	1.31892	Neutrophils	FALSE
TCGCGTTAGTAGATGT-1_1_1_1_1	0.047	-2.14427	Neutrophils	FALSE
ATTATCCCACGCCAGT-1_1_1_1_1	-2.37248	9.13516	other	FALSE
TGAGCATGTCTTCAAG-1_1_1_1_1	8.68346	6.74802	Monocytes	FALSE
GCCTCTAAGCGACGTA-1_1_1_1_1	0.141566	2.29851	Neutrophils	FALSE
ACACCAATCCGCGTTT-1_1_1_1_1	0.94814	-1.62819	Neutrophils	FALSE
AACCGCGGTAAACCTC-1_1_1_1_1	2.217	3.65282	Neutrophils	FALSE
CGCTATCCAGGTTTCA-1_1_1_1_1	-1.89473	-1.51666	Neutrophils	FALSE
TTTCCTCTCAGTCCCT-1_1_1_1_1	0.696547	1.1738	Neutrophils	FALSE
CAAGATCTCACCCTCA-1_1_1_1_1	-0.8343	-2.07981	Neutrophils	FALSE
CGATGTAGTAGCGATG-1_1_1_1_1	-1.16445	-2.17708	Neutrophils	FALSE
TTCTACAAGACTAAGT-1_1_1_1_1	2.36429	0.913943	Neutrophils	FALSE
TCAGCTCAGGTAGCTG-1_1_1_1_1	-1.73583	0.776716	Neutrophils	FALSE
TACTCATCAATAGCGG-1_1_1_1_1	-1.32584	-0.1617	Neutrophils	FALSE
CTGATCCCACCAACCG-1_1_1_1_1	-6.27989	-9.06808	Platelets	FALSE
AAAGCAAGTGCATCTA-1_1_1_1_1	-3.24058	7.60845	CD4 T	FALSE
TGGCTGGTCGGATGGA-1_1_1_1_1	1.3365	-0.56849	Neutrophils	FALSE
CTGCTGTTCGTAGGAG-1_1_1_1_1	4.26291	0.529194	Neutrophils	FALSE
TTTGTCAAGGCCCTCA-1_1_1_1_1	13.1723	-0.9064	B	FALSE
GCACATATCCTTCAAT-1_1_1_1_1	-2.36002	0.001828	Neutrophils	FALSE
GCAGTTATCTTGTCAT-1_1_1_1_1	2.53575	0.647232	Neutrophils	FALSE
TGAAAGACACCACGTG-1_1_1_1_1	1.1869	1.5644	Neutrophils	FALSE
CTTGGCTAGCCGGTAA-1_1_1_1_1	4.99816	0.44299	Neutrophils	FALSE
CTTAACTAGCCACCTG-1_1_1_1_1	9.98843	6.14359	Monocytes	FALSE
TTTGGTTAGTCTCGGC-1_1_1_1_1	-0.30941	12.0509	CD8 T	FALSE
GCATGCGAGTCCATAC-1_1_1_1_1	-0.16273	12.1625	CD8 T	FALSE
TGGTTAGGTAAGCACG-1_1_1_1_1	-3.04477	9.21847	CD4 T	FALSE
CAGATCATCCCAACGG-1_1_1_1_1	12.9838	-1.03369	B	FALSE
CCACCTACACGGTTTA-1_1_1_1_1	-3.67702	8.37165	CD4 T	FALSE
GCTTCCAGTATGGTTC-1_1_1_1_1	-2.63818	8.55681	CD4 T	FALSE
AGCCTAAAGAATTCCC-1_1_1_1_1	-1.70756	1.82988	Neutrophils	FALSE
TCTCATACAACGATCT-1_1_1_1_1	8.13088	6.2806	Monocytes	FALSE
ACGCCGAGTAGCTGCC-1_1_1_1_1	-0.08347	-0.62155	Neutrophils	FALSE
ATCACGAAGCTGATAA-1_1_1_1_1	1.27602	1.78581	Neutrophils	FALSE
GTAGTCATCGACAGCC-1_1_1_1_1	8.79852	5.10998	Monocytes	FALSE
GTTCATTCACAACTGT-1_1_1_1_1	-1.17138	2.41851	Neutrophils	FALSE
GCCTCTACACCGCTAG-1_1_1_1_1	0.994426	2.43506	Neutrophils	FALSE
ACTATCTCAGTGAGTG-1_1_1_1_1	-0.14342	12.0467	CD8 T	FALSE
ACATACGTCTAAGCCA-1_1_1_1_1	1.48934	2.33872	Neutrophils	FALSE
CCAGCGATCGGCATCG-1_1_1_1_1	13.1725	-1.53324	B	FALSE
TCTCATAGTAAATGTG-1_1_1_1_1	8.21931	6.67686	Monocytes	FALSE
GCCTCTACAAATACAG-1_1_1_1_1	-1.72556	1.4057	Neutrophils	FALSE
TGCGCAGCAGTCGTGC-1_1_1_1_1	0.668844	-0.00421	Neutrophils	FALSE
CTTAACTGTTCCCGAG-1_1_1_1_1	1.08364	3.0099	Neutrophils	FALSE
TATGCCCTCTCTAGGA-1_1_1_1_1	-2.29103	0.282944	Neutrophils	FALSE
GTATCTTAGGAGCGAG-1_1_1_1_1	-0.36927	2.11602	Neutrophils	FALSE
AAGTCTGGTTCCAACA-1_1_1_1_1	0.178073	-1.9991	Neutrophils	FALSE
CCTAGCTCAAACAACA-1_1_1_1_1	-3.42351	8.50766	CD4 T	FALSE
GGAACTTGTTTAGCTG-1_1_1_1_1	1.47658	-1.51372	Neutrophils	FALSE
ACTGCTCTCGTTACGA-1_1_1_1_1	0.081561	-1.11548	Neutrophils	FALSE
CCTATTACACAACGTT-1_1_1_1_1	-0.20557	12.17	CD8 T	FALSE
GGTGAAGTCCAGATCA-1_1_1_1_1	9.40076	5.98705	Monocytes	FALSE
CATTCGCAGAGTCGGT-1_1_1_1_1	3.25339	3.35975	Neutrophils	FALSE
CTCTGGTCATCAGTAC-1_1_1_1_1	3.27771	2.85546	Neutrophils	FALSE
TGTGTTTTCACGACTA-1_1_1_1_1	-0.1437	11.8834	CD8 T	FALSE
AAAGCAAGTCAGTGGA-1_1_1_1_1	1.97608	1.96199	Neutrophils	FALSE
GTGTGCGAGCAGGTCA-1_1_1_1_1	2.5036	1.73015	Neutrophils	FALSE
TTTCCTCCAGAGTGTG-1_1_1_1_1	-0.48314	2.23895	Neutrophils	FALSE
CCTCAGTCATGCATGT-1_1_1_1_1	0.362354	2.71636	Neutrophils	FALSE
CTGCGGAAGACATAAC-1_1_1_1_1	2.41104	7.67115	other	FALSE
AACTGGTCAATAACGA-1_1_1_1_1	0.861767	3.20445	Neutrophils	FALSE
ATCTACTAGCCAGGAT-1_1_1_1_1	-0.78056	2.21561	Neutrophils	FALSE
GTGAAGGCAATGGAGC-1_1_1_1_1	8.49891	5.16431	Monocytes	FALSE
ACTTTCACACCCAGTG-1_1_1_1_1	-0.81728	2.43335	Neutrophils	FALSE
CAAGATCTCTGATACG-1_1_1_1_1	1.81293	1.65745	Neutrophils	FALSE
GTGCGGTTCACGGTTA-1_1_1_1_1	8.07167	4.81064	Monocytes	FALSE
CAGTCCTCACGACGAA-1_1_1_1_1	-2.29714	0.036731	Neutrophils	FALSE
GGGAATGAGTGTCTCA-1_1_1_1_1	2.61939	3.1418	Neutrophils	FALSE
GTGCATAGTCGCATAT-1_1_1_1_1	3.29691	2.79321	Neutrophils	FALSE
GTTTCTACACTGTTAG-1_1_1_1_1	-0.75562	-1.05125	Neutrophils	FALSE
ATGTGTGAGACAGACC-1_1_1_1_1	-1.25153	2.29703	Neutrophils	FALSE
CCTTCGACATGGTTGT-1_1_1_1_1	1.68428	-0.33719	Neutrophils	FALSE
ACGGAGAAGTCCGGTC-1_1_1_1_1	2.22226	1.3634	Neutrophils	FALSE
GGTGTTAAGCTCCTTC-1_1_1_1_1	-1.25935	-1.58955	Neutrophils	FALSE
CGTCACTGTTATCGGT-1_1_1_1_1	1.77121	-0.07599	Neutrophils	FALSE
CTCTACGAGCCATCGC-1_1_1_1_1	-1.73258	10.6997	CD8 T	FALSE
TGTTCCGTCAGTTAGC-1_1_1_1_1	1.39543	0.925843	Neutrophils	FALSE
TTGCCGTAGTGGTCCC-1_1_1_1_1	1.69396	3.15823	Neutrophils	FALSE
CTAAGACAGCTAGCCC-1_1_1_1_1	12.8679	-1.02664	Monocytes	FALSE
CACAGTAGTCCGTGAC-1_1_1_1_1	3.14542	7.51146	other	FALSE
CTCGTCACATACTACG-1_1_1_1_1	-0.56698	-0.43785	Neutrophils	FALSE
TACGGTAGTAGCCTCG-1_1_1_1_1	0.608235	-0.66125	Neutrophils	FALSE
TCAGGATGTAGGGTAC-1_1_1_1_1	-0.37865	-2.0335	Neutrophils	FALSE
GATCAGTTCAGTTGAC-1_1_1_1_1	2.90204	3.33647	Neutrophils	FALSE
TGCCCATCACCGAAAG-1_1_1_1_1	0.127279	2.85769	Neutrophils	FALSE
TGTGTTTTCTCCAGGG-1_1_1_1_1	1.51226	1.90758	Neutrophils	FALSE
GCGACCAGTGCACGAA-1_1_1_1_1	1.62729	2.1774	Neutrophils	FALSE
TTGAACGCATCGGAAG-1_1_1_1_1	3.59937	-5.19023	Neutrophils	FALSE
GCTGCGAGTCATCCCT-1_1_1_1_1	4.19808	0.648238	Neutrophils	FALSE
GTATCTTTCAGGATCT-1_1_1_1_1	-1.21961	1.59068	Neutrophils	FALSE
GGGTTGCGTTTAGGAA-1_1_1_1_1	0.870002	2.88421	Neutrophils	FALSE
ATGCGATTCGGAAACG-1_1_1_1_1	-2.32722	-0.11946	Neutrophils	FALSE
TCTGAGATCCTCAACC-1_1_1_1_1	13.0888	-0.8931	B	FALSE
ACATCAGTCCTAAGTG-1_1_1_1_1	3.03403	2.60907	Neutrophils	FALSE
AGTCTTTCACACAGAG-1_1_1_1_1	-3.42329	7.74735	CD4 T	FALSE
AGAGTGGGTCTGCAAT-1_1_1_1_1	1.03235	-0.90136	Neutrophils	FALSE
TCTGAGAAGATGAGAG-1_1_1_1_1	-4.05328	6.94535	CD4 T	FALSE
TGAGCATAGATCTGAA-1_1_1_1_1	-0.03452	11.9619	CD8 T	FALSE
TACCTATCACACGCTG-1_1_1_1_1	8.71104	6.38789	Monocytes	FALSE
CTCGTCACAAGAAGAG-1_1_1_1_1	-3.68258	7.92185	CD8 T	FALSE
AGACGTTAGTACGATA-1_1_1_1_1	-3.31532	9.53342	CD4 T	FALSE
CAAGTTGCAACCGCCA-1_1_1_1_1	1.2781	1.8066	Neutrophils	FALSE
CAGGTGCGTGTGGTTT-1_1_1_1_1	1.59501	-0.17824	Neutrophils	FALSE
GTAACGTAGACAGACC-1_1_1_1_1	1.03601	2.57182	Neutrophils	FALSE
TAGGCATGTTCCACAA-1_1_1_1_1	0.022474	2.65017	Neutrophils	FALSE
TGTGGTATCCTTTCTC-1_1_1_1_1	-3.93912	6.8922	other	FALSE
ATTGGACTCGAACGGA-1_1_1_1_1	-2.86811	8.86231	CD4 T	FALSE
CCAGCGAGTGGAAAGA-1_1_1_1_1	-2.27792	-0.40484	Neutrophils	FALSE
CCGGGATAGGTAGCTG-1_1_1_1_1	3.30943	3.31134	Neutrophils	FALSE
AGAATAGGTAGATTAG-1_1_1_1_1	-0.94922	-2.07118	Neutrophils	FALSE
AGGCCACTCACTCCTG-1_1_1_1_1	-0.77254	1.74814	Neutrophils	FALSE
CGTAGGCCAAAGGAAG-1_1_1_1_1	4.32182	0.700328	Neutrophils	FALSE
GCGAGAAGTGAAAGAG-1_1_1_1_1	-0.13709	2.96236	Neutrophils	FALSE
CACAGTAAGAGACTTA-1_1_1_1_1	2.49417	0.581747	Neutrophils	FALSE
GGAACTTCAAGTAATG-1_1_1_1_1	-0.97266	-0.62643	Neutrophils	FALSE
TGTTCCGTCTTGACGA-1_1_1_1_1	2.435	3.42155	Neutrophils	FALSE
CCTAGCTGTCCAGTGC-1_1_1_1_1	-0.66966	2.08367	Neutrophils	FALSE
GATCGCGTCTTTAGGG-1_1_1_1_1	-1.34615	1.51277	Neutrophils	FALSE
CACCAGGAGCCCAACC-1_1_1_1_1	1.30383	3.44467	Neutrophils	FALSE
GGGTTGCGTGCCTGGT-1_1_1_1_1	-1.54845	-0.163	Neutrophils	FALSE
GCTCCTAGTGCACGAA-1_1_1_1_1	1.19259	1.9613	Neutrophils	FALSE
CATTATCAGGGATACC-1_1_1_1_1	-1.98819	-0.89578	Neutrophils	FALSE
TCTGAGAGTCTTTCAT-1_1_1_1_1	2.74883	-0.7333	Neutrophils	FALSE
CTTCTCTAGCATCATC-1_1_1_1_1	1.62456	3.28139	Neutrophils	FALSE
TCGCGTTCAGCCTGTG-1_1_1_1_1	-1.64846	0.822404	Neutrophils	FALSE
CTAGTGATCACCAGGC-1_1_1_1_1	2.32871	3.82744	Neutrophils	FALSE
GTGCATATCTAACTGG-1_1_1_1_1	0.638967	3.02964	Neutrophils	FALSE
TGCTGCTAGAGCTGGT-1_1_1_1_1	-1.59628	-1.4467	Neutrophils	FALSE
ATGTGTGAGCGACGTA-1_1_1_1_1	4.71492	0.457825	Neutrophils	FALSE
TTGGAACCAAATACAG-1_1_1_1_1	-0.91025	2.31395	Neutrophils	FALSE
GGCCGATTCGCACTCT-1_1_1_1_1	-0.96279	-0.29501	Neutrophils	FALSE
ATCGAGTAGACCTTTG-1_1_1_1_1	0.029359	-1.68116	Neutrophils	FALSE
CAGCGACGTTGGACCC-1_1_1_1_1	-1.86301	-1.93571	Neutrophils	FALSE
CCTTTCTAGATACACA-1_1_1_1_1	0.652629	-1.11238	Neutrophils	FALSE
ACATACGAGTCGTACT-1_1_1_1_1	11.8503	0.206183	Monocytes	FALSE
ACTGTCCAGAACAACT-1_1_1_1_1	-0.63608	2.60273	Neutrophils	FALSE
ATCTACTGTAATAGCA-1_1_1_1_1	0.865453	-0.05777	Neutrophils	FALSE
TGGACGCTCAGTACGT-1_1_1_1_1	3.00456	0.197115	Neutrophils	FALSE
GGGACCTGTACTCAAC-1_1_1_1_1	-0.53339	-2.01942	Neutrophils	FALSE
TCTTTCCAGGTTCCTA-1_1_1_1_1	-0.45494	-0.5818	Neutrophils	FALSE
ACTTGTTAGACAAAGG-1_1_1_1_1	-0.88062	2.59964	Neutrophils	FALSE
TGTCCCAAGCTGATAA-1_1_1_1_1	-1.1144	-0.60307	Neutrophils	FALSE
CACCAGGAGCACAGGT-1_1_1_1_1	-0.2033	-0.91806	Neutrophils	FALSE
GGGCATCCATGCATGT-1_1_1_1_1	-0.87247	-0.01476	Neutrophils	FALSE
ATGAGGGCAGTTCATG-1_1_1_1_1	-1.64024	0.324814	Neutrophils	FALSE
GGGTTGCAGTGTCCCG-1_1_1_1_1	-0.24733	-1.66048	Neutrophils	FALSE
ATGTGTGCAGTTCCCT-1_1_1_1_1	2.38783	0.269335	Neutrophils	FALSE
GGTATTGCAGTGACAG-1_1_1_1_1	0.087898	-2.13068	Neutrophils	FALSE
GAGTCCGAGAGCTGGT-1_1_1_1_1	0.41048	-1.82072	Neutrophils	FALSE
TCTCATAGTTCCACAA-1_1_1_1_1	2.56021	1.05859	Neutrophils	FALSE
CGGGTCAGTACATGTC-1_1_1_1_1	-0.24397	2.67471	Neutrophils	FALSE
ACTGATGGTCTAAAGA-1_1_1_1_1	0.082128	2.96222	Neutrophils	FALSE
GTGCATAAGGTACTCT-1_1_1_1_1	-0.52324	-1.70093	Neutrophils	FALSE
TACCTATAGATGTCGG-1_1_1_1_1	1.56807	3.38867	Neutrophils	FALSE
TACTTGTGTGACTACT-1_1_1_1_1	8.33736	6.49821	Monocytes	FALSE
CACCAGGGTCCAGTTA-1_1_1_1_1	0.814135	-0.36809	Neutrophils	FALSE
ACACTGACACCCATTC-1_1_1_1_1	-0.31078	2.81671	Neutrophils	FALSE
CGTAGGCTCAGAAATG-1_1_1_1_1	1.51489	1.9574	Neutrophils	FALSE
CTTGGCTTCTGATACG-1_1_1_1_1	0.299917	-1.02197	Neutrophils	FALSE
GGTGAAGAGGCTAGGT-1_1_1_1_1	-1.09611	2.12879	Neutrophils	FALSE
ATGTGTGAGAAGAAGC-1_1_1_1_1	7.05417	5.26354	Neutrophils	FALSE
ACGCCGAAGGATGGTC-1_1_1_1_1	0.067649	2.26102	Neutrophils	FALSE
GTTCATTCATTCTTAC-1_1_1_1_1	-0.10257	0.20864	Neutrophils	FALSE
CATCGAATCGCAGGCT-1_1_1_1_1	1.62785	3.6	Neutrophils	FALSE
AGTCTTTAGGGCTCTC-1_1_1_1_1	-8.40453	-6.61328	Platelets	FALSE
CTAACTTGTACCGAGA-1_1_1_1_1	1.02138	2.6895	Neutrophils	FALSE
TCATTACAGCTCCTTC-1_1_1_1_1	2.08176	3.18136	Neutrophils	FALSE
GGTGAAGCACACCGCA-1_1_1_1_1	2.29831	12.8271	NK	FALSE
ACTGTCCAGTTCGATC-1_1_1_1_1	-1.61543	-2.03909	Neutrophils	FALSE
AAAGCAAGTCCGACGT-1_1_1_1_1	0.137728	12.3124	CD8 T	FALSE
GGCGTGTCACCACGTG-1_1_1_1_1	1.5318	0.681248	Neutrophils	FALSE
CACAAACTCTTTAGTC-1_1_1_1_1	-5.34001	-10.3585	Platelets	FALSE
CCAATCCAGGGCACTA-1_1_1_1_1	0.127715	-1.98206	Neutrophils	FALSE
ATGGGAGAGAGCCCAA-1_1_1_1_1	-2.95425	8.38009	CD4 T	FALSE
GGTGCGTTCATGTCTT-1_1_1_1_1	-3.6613	7.75021	CD4 T	FALSE
CAACCAATCGTGACAT-1_1_1_1_1	2.52705	3.2386	Neutrophils	FALSE
CTCTAATAGAAGGCCT-1_1_1_1_1	-1.51215	-0.4489	Neutrophils	FALSE
GTTAAGCGTGTGCCTG-1_1_1_1_1	8.89478	6.76183	Monocytes	FALSE
ATCATCTAGTGTACCT-1_1_1_1_1	0.385524	1.76227	Neutrophils	FALSE
TCTTTCCTCTGCCAGG-1_1_1_1_1	-0.77285	-2.35932	Neutrophils	FALSE
GGCTGGTCATGACGGA-1_1_1_1_1	9.02139	5.19138	Monocytes	FALSE
CACATTTAGTCGCCGT-1_1_1_1_1	1.98732	12.7775	NK	FALSE
TTGGAACAGGATCGCA-1_1_1_1_1	1.79699	2.4786	Neutrophils	FALSE
CGCGTTTAGTCCGTAT-1_1_1_1_1	-1.4067	-1.47834	Neutrophils	FALSE
ACGTCAATCAGCATGT-1_1_1_1_1	12.7962	-1.20384	B	FALSE
ACGGGCTGTCAATGTC-1_1_1_1_1	1.56323	0.198718	Neutrophils	FALSE
CTGCGGAGTGGTAACG-1_1_1_1_1	1.78639	12.9564	NK	FALSE
TCGCGAGCAGCTCGAC-1_1_1_1_1	-4.94157	-7.08327	Platelets	FALSE
CGGTTAACACCTATCC-1_1_1_1_1	1.99975	1.96148	Neutrophils	FALSE
ACTTTCATCTAACGGT-1_1_1_1_1	1.64162	1.87316	Neutrophils	FALSE
GCAAACTGTTGTGGAG-1_1_1_1_1	-5.08699	-8.92919	Platelets	FALSE
CACTCCAGTCCCGACA-1_1_1_1_1	-0.45854	12.0115	CD8 T	FALSE
ACATGGTTCTGTTGAG-1_1_1_1_1	-1.92233	-1.83972	Neutrophils	FALSE
CAGCTAAGTGTAACGG-1_1_1_1_1	2.3341	1.27303	Neutrophils	FALSE
CTCTACGGTCACCCAG-1_1_1_1_1	-0.46861	2.03904	Neutrophils	FALSE
GGATGTTGTTCCAACA-1_1_1_1_1	-0.8245	11.3942	CD8 T	FALSE
CGAACATCATTTGCCC-1_1_1_1_1	8.22752	6.80412	Monocytes	FALSE
ACTTTCATCGTGGGAA-1_1_1_1_1	-4.43896	-10.1637	Platelets	FALSE
TTTCCTCAGAGAACAG-1_1_1_1_1	-1.93734	1.1263	Neutrophils	FALSE
CCGGGATCAATCCAAC-1_1_1_1_1	2.38761	-0.52474	Neutrophils	FALSE
CGAGCCAAGAATTGTG-1_1_1_1_1	1.01227	0.480151	Neutrophils	FALSE
CTGGTCTAGCTCAACT-1_1_1_1_1	0.986039	0.326622	Neutrophils	FALSE
CTTACCGTCGTGGGAA-1_1_1_1_1	9.54547	5.36779	Monocytes	FALSE
GGGAGATGTGTCGCTG-1_1_1_1_1	1.54034	2.11482	Neutrophils	FALSE
ATTATCCTCTGATACG-1_1_1_1_1	1.01571	2.60598	Neutrophils	FALSE
CAGCGACAGAAGATTC-1_1_1_1_1	1.02472	0.813518	Neutrophils	FALSE
GCAGTTATCGATCCCT-1_1_1_1_1	-0.39755	2.6692	Neutrophils	FALSE
TACCTTAGTATTCTCT-1_1_1_1_1	1.08022	12.4905	NK	FALSE
ATGAGGGAGTCGATAA-1_1_1_1_1	-0.62952	-2.42146	Neutrophils	FALSE
CTACGTCTCGTATCAG-1_1_1_1_1	-0.09566	12.0733	CD8 T	FALSE
TTGCGTCTCTCACATT-1_1_1_1_1	-3.19895	8.71238	Tregs	FALSE
CCTTCCCAGAGACGAA-1_1_1_1_1	-1.86256	0.753021	Neutrophils	FALSE
CGAACATAGGTCGGAT-1_1_1_1_1	9.97741	5.48265	Monocytes	FALSE
TGTATTCTCAGCACAT-1_1_1_1_1	-1.20318	-1.71015	Neutrophils	FALSE
CATCGGGCAGTCAGAG-1_1_1_1_1	-1.15395	-1.4002	Neutrophils	FALSE
GCATGATTCTCGGACG-1_1_1_1_1	-1.33807	1.81168	Neutrophils	FALSE
GTGAAGGGTAACGCGA-1_1_1_1_1	-7.18493	-7.12372	Platelets	FALSE
TCACAAGCACGTCTCT-1_1_1_1_1	-1.13927	-2.38866	Neutrophils	FALSE
ACACCGGTCTCGCTTG-1_1_1_1_1	-0.32559	1.53678	Neutrophils	FALSE
TGGCGCAAGCCAGGAT-1_1_1_1_1	1.31823	2.37079	Neutrophils	FALSE
CTAGCCTGTCGACTAT-1_1_1_1_1	-2.46122	0.061258	Neutrophils	FALSE
GTAGTCAAGCGTTCCG-1_1_1_1_1	0.723498	2.28397	Neutrophils	FALSE
GTCGGGTTCTCAAGTG-1_1_1_1_1	3.07437	3.24975	Neutrophils	FALSE
CAGCGACAGCTCTCGG-1_1_1_1_1	1.74434	1.82038	Neutrophils	FALSE
TAAGCGTAGTGGTCCC-1_1_1_1_1	1.44467	-0.63969	Neutrophils	FALSE
CTAGCCTGTGGGTCAA-1_1_1_1_1	-0.03099	-1.59581	Neutrophils	FALSE
CTCTAATAGTCATCCA-1_1_1_1_1	-1.97414	-0.78809	Neutrophils	FALSE
TGCCCTAAGTTAGGTA-1_1_1_1_1	1.06546	2.16578	Neutrophils	FALSE
ACGAGGATCCCAGGTG-1_1_1_1_1	-8.61096	-4.67045	Monocytes	FALSE
ACTGCTCTCGGCGGTT-1_1_1_1_1	-1.74128	-0.73356	Neutrophils	FALSE
GAACGGATCTCCAGGG-1_1_1_1_1	-0.27101	-0.48611	Neutrophils	FALSE
TCTGAGAAGAAACGCC-1_1_1_1_1	-8.65231	-6.39598	Platelets	FALSE
CCAGCGATCTCGGACG-1_1_1_1_1	1.91201	2.25079	Neutrophils	FALSE
CATCGGGCAGACACTT-1_1_1_1_1	0.498867	-1.81964	Neutrophils	FALSE
TATCTCAAGTGGTCCC-1_1_1_1_1	0.641412	2.25934	Neutrophils	FALSE
AATCCAGGTGCGAAAC-1_1_1_1_1	1.03946	-1.94436	Neutrophils	FALSE
CAGCAGCCATTACCTT-1_1_1_1_1	0.628294	2.25146	Neutrophils	FALSE
TCACGAACACTGCCAG-1_1_1_1_1	-0.25082	2.6281	Neutrophils	FALSE
ACACTGATCAGCTGGC-1_1_1_1_1	-0.50287	2.48356	Neutrophils	FALSE
AAATGCCCAGCTCGCA-1_1_1_1_1	3.18843	2.96061	Neutrophils	FALSE
ACAGCCGGTAAACACA-1_1_1_1_1	8.33098	5.42925	Monocytes	FALSE
GAAGCAGAGATGGGTC-1_1_1_1_1	3.7872	4.68692	Neutrophils	FALSE
CTGCCTAAGAAACCGC-1_1_1_1_1	0.4582	-1.52529	Neutrophils	FALSE
GCTCCTAGTACTTGAC-1_1_1_1_1	2.3424	3.42912	Neutrophils	FALSE
TCAGCTCTCCGCGCAA-1_1_1_1_1	-6.71597	-8.19328	Platelets	FALSE
TCTATTGGTAGCGTGA-1_1_1_1_1	0.147589	0.89582	Neutrophils	FALSE
CACAGTATCTTAACCT-1_1_1_1_1	0.787092	0.624898	Neutrophils	FALSE
CTAGTGATCTGCAGTA-1_1_1_1_1	-0.02059	-1.20331	Neutrophils	FALSE
AGCATACGTTTAGCTG-1_1_1_1_1	-0.89291	0.083973	Neutrophils	FALSE
CCTTACGCAAGTCTAC-1_1_1_1_1	-3.48485	8.17323	CD4 T	FALSE
AGCGTATGTATGGTTC-1_1_1_1_1	0.857329	-1.23092	Neutrophils	FALSE
CGTCTACGTAAGTGTA-1_1_1_1_1	-0.27713	1.5375	Neutrophils	FALSE
GTACTCCCAATGGATA-1_1_1_1_1	1.43569	12.6435	NK	FALSE
AGACGTTGTCTCCCTA-1_1_1_1_1	1.54851	2.82481	Neutrophils	FALSE
ACATACGAGATGGCGT-1_1_1_1_1	9.88922	5.53923	Monocytes	FALSE
ATCATGGGTACACCGC-1_1_1_1_1	-5.3434	-10.0813	Platelets	FALSE
CGATCGGCATCCCATC-1_1_1_1_1	-1.92335	-1.38068	Neutrophils	FALSE
GGTGTTAGTCATGCAT-1_1_1_1_1	2.50445	-0.8198	Neutrophils	FALSE
GAAACTCCAGCTTCGG-1_1_1_1_1	0.855448	2.1997	Neutrophils	FALSE
GTTCTCGTCTGCTGCT-1_1_1_1_1	1.76737	-1.01905	Neutrophils	FALSE
ATCCGAACAGCCTTGG-1_1_1_1_1	-0.63081	-0.4331	Neutrophils	FALSE
TAGTGGTAGTTGAGTA-1_1_1_1_1	-1.30541	2.02451	Neutrophils	FALSE
TGCCCTACATTCCTGC-1_1_1_1_1	2.18964	3.18905	Neutrophils	FALSE
AAACCTGGTTTGGCGC-1_1_1_1_1	3.04055	2.59965	Neutrophils	FALSE
AAGGTTCAGCGGATCA-1_1_1_1_1	-1.34872	2.22762	Neutrophils	FALSE
ATTGGACCAATCAGAA-1_1_1_1_1	1.87155	0.449806	Neutrophils	FALSE
CCCTCCTCAAGGACTG-1_1_1_1_1	-0.36389	0.918023	Neutrophils	FALSE
CGTCTACGTCGCATCG-1_1_1_1_1	-3.98614	6.80153	other	FALSE
CTAGTGACACTGTTAG-1_1_1_1_1	0.498548	-1.40071	Neutrophils	FALSE
GACTAACGTTCGCTAA-1_1_1_1_1	1.49148	1.13437	Neutrophils	FALSE
TAAGAGACAACTGGCC-1_1_1_1_1	8.89355	6.46755	Monocytes	FALSE
CTTACCGAGTAGATGT-1_1_1_1_1	2.18407	-0.47503	Neutrophils	FALSE
AACGTTGCAAACTGTC-1_1_1_1_1	0.472021	2.6094	Neutrophils	FALSE
ATCTACTTCACCCTCA-1_1_1_1_1	1.38776	2.8431	Neutrophils	FALSE
CATCCACCACTGTGTA-1_1_1_1_1	-0.43803	-1.39535	Neutrophils	FALSE
CGATTGAGTCTCTTAT-1_1_1_1_1	3.0308	3.50758	Neutrophils	FALSE
CTCGGAGTCACAACGT-1_1_1_1_1	0.602608	-1.44215	Neutrophils	FALSE
GCTGCAGTCGTATCAG-1_1_1_1_1	8.26384	6.10882	Monocytes	FALSE
GCTTGAAGTAAAGTCA-1_1_1_1_1	2.14907	3.71306	Neutrophils	FALSE
GGCGTGTAGACAGAGA-1_1_1_1_1	-0.33973	1.85457	Neutrophils	FALSE
GGGATGAGTTGGTAAA-1_1_1_1_1	1.54122	-1.18373	Neutrophils	FALSE
GTCACGGCAGCCAGAA-1_1_1_1_1	-2.08591	1.25019	Neutrophils	FALSE
TGCGTGGCATTCCTCG-1_1_1_1_1	1.90504	-1.33659	Neutrophils	FALSE
TTTGCGCAGGACAGCT-1_1_1_1_1	2.56915	-0.55985	Neutrophils	FALSE
TTAGGCAGTGTTGGGA-1_1_1_1_1	-2.08161	1.23562	Neutrophils	FALSE
CGGAGCTAGGAGCGAG-1_1_1_1_1	3.39977	-5.3364	Neutrophils	FALSE
CTAGCCTTCCGTTGTC-1_1_1_1_1	1.6915	-0.81839	Monocytes	FALSE
GGAACTTCAATTGCTG-1_1_1_1_1	2.28825	0.573497	Neutrophils	FALSE
TGACTAGGTTACTGAC-1_1_1_1_1	9.33692	5.95857	Monocytes	FALSE
TTCGGTCAGTGCCATT-1_1_1_1_1	1.66678	-0.00246	Neutrophils	FALSE
ACTGTCCGTTCAACCA-1_1_1_1_1	0.18664	-1.83234	Neutrophils	FALSE
AACGTTGGTCTCACCT-1_1_1_1_1	8.57871	6.41094	Monocytes	FALSE
CGCTATCCAAGCGAGT-1_1_1_1_1	12.6424	-0.93778	B	FALSE
TGCCAAAAGATCCCAT-1_1_1_1_1	-0.67755	0.312731	Neutrophils	FALSE
CTCACACGTGTTGGGA-1_1_1_1_1	8.53734	6.78573	Monocytes	FALSE
GACTAACTCACCCTCA-1_1_1_1_1	-2.17533	0.636838	Neutrophils	FALSE
AAGGTTCTCAAACGGG-1_1_1_1_1	-2.34081	-0.57007	Neutrophils	FALSE
TGTGTTTGTATTCGTG-1_1_1_1_1	-6.49616	-8.89387	Platelets	FALSE
CACATAGAGCCAGAAC-1_1_1_1_1	8.1602	6.64708	Monocytes	FALSE
GTAACTGAGTACGATA-1_1_1_1_1	-1.00769	2.33363	Neutrophils	FALSE
CCCAGTTGTTCAGGCC-1_1_1_1_1	-2.19761	9.88741	CD8 T	FALSE
GATCTAGCACGTAAGG-1_1_1_1_1	0.04702	-1.94386	Neutrophils	FALSE
ACTGAACAGAAACCGC-1_1_1_1_1	-1.06163	-0.82088	Neutrophils	FALSE
CCTATTACAAGGACAC-1_1_1_1_1	4.80453	10.9041	Plasma cells	FALSE
GGACAGAAGAAGGACA-1_1_1_1_1	-1.97499	-1.00232	Neutrophils	FALSE
AACTCTTGTCGATTGT-1_1_1_1_1	2.51352	2.76214	Neutrophils	FALSE
GTGTGCGTCACGAAGG-1_1_1_1_1	0.217994	-1.53116	Neutrophils	FALSE
CTCGGAGTCAATAAGG-1_1_1_1_1	1.96088	0.603913	Neutrophils	FALSE
CACACCTCATACGCCG-1_1_1_1_1	2.45498	0.265563	Neutrophils	FALSE
ATTGGACTCAGCCTAA-1_1_1_1_1	2.21843	-0.22738	Neutrophils	FALSE
TCGTACCCATCACGTA-1_1_1_1_1	1.54337	0.906894	Neutrophils	FALSE
ATCTGCCGTAGAGGAA-1_1_1_1_1	-1.34915	-0.77459	Neutrophils	FALSE
TTGTAGGCAATCTACG-1_1_1_1_1	2.68137	2.76468	Neutrophils	FALSE
AGCTTGAGTAAGTGGC-1_1_1_1_1	0.905812	-0.87696	Neutrophils	FALSE
TCCCGATCATGGTCAT-1_1_1_1_1	2.41582	-0.56638	Neutrophils	FALSE
GATCTAGGTCTAGAGG-1_1_1_1_1	8.41372	5.86588	Monocytes	FALSE
TCACAAGGTGGGTCAA-1_1_1_1_1	-1.57501	1.44323	Neutrophils	FALSE
CATCGAAAGTGGGATC-1_1_1_1_1	2.59049	3.64213	Neutrophils	FALSE
GTTCGGGCAGCCTGTG-1_1_1_1_1	-0.16861	2.25963	Neutrophils	FALSE
TCACGAAAGTATCGAA-1_1_1_1_1	2.09612	-0.78601	Neutrophils	FALSE
TCAACGAAGGCTCTTA-1_1_1_1_1	-3.42006	7.53846	CD4 T	FALSE
GAACATCCAGACGCCT-1_1_1_1_1	-1.71386	-1.67644	Neutrophils	FALSE
GGGCATCAGCCCAACC-1_1_1_1_1	2.33198	7.64288	other	FALSE
CGCTTCAGTGCGATAG-1_1_1_1_1	-4.48917	-9.31498	Platelets	FALSE
GGCTGGTCAGCCTATA-1_1_1_1_1	-3.99176	8.28566	CD4 T	FALSE
CCTACACGTAGAAAGG-1_1_1_1_1	-1.39481	10.6303	CD8 T	FALSE
ATCACGAAGCGTGTCC-1_1_1_1_1	-0.21991	2.56753	Neutrophils	FALSE
CTAAGACCACTCGACG-1_1_1_1_1	-5.75201	-8.97507	Platelets	FALSE
AATCGGTAGGGATACC-1_1_1_1_1	12.9873	-1.04841	B	FALSE
AACTTTCGTGATGCCC-1_1_1_1_1	-2.0221	10.4419	CD8 T	FALSE
AACTTTCAGTGCCATT-1_1_1_1_1	0.979523	3.35236	Neutrophils	FALSE
CTTAACTAGAGACGAA-1_1_1_1_1	-0.04136	-0.04216	Neutrophils	FALSE
GGCCGATCATCTCCCA-1_1_1_1_1	-0.94297	0.268792	Neutrophils	FALSE
CTTGGCTGTTATGTGC-1_1_1_1_1	1.64921	-1.33909	Neutrophils	FALSE
CACAAACAGCGTAATA-1_1_1_1_1	0.585067	-1.09139	Neutrophils	FALSE
TCATTTGAGTGGCACA-1_1_1_1_1	-7.10646	-7.20762	Platelets	FALSE
CTTCTCTGTCTTCGTC-1_1_1_1_1	2.82146	7.70035	other	FALSE
TAAGCGTAGAGTGAGA-1_1_1_1_1	-1.66115	1.94416	Neutrophils	FALSE
CGTAGGCAGTCGAGTG-1_1_1_1_1	-0.34629	2.3026	Neutrophils	FALSE
GGGTTGCGTCGTGGCT-1_1_1_1_1	1.86499	0.400681	Neutrophils	FALSE
CATTCGCCAGTCGATT-1_1_1_1_1	8.30628	6.49963	Monocytes	FALSE
GTTAAGCCATCGATTG-1_1_1_1_1	8.40542	6.89201	Monocytes	FALSE
CTTACCGCAGCCTATA-1_1_1_1_1	-2.01768	0.770379	Neutrophils	FALSE
GACTGCGCATCGGGTC-1_1_1_1_1	-7.93598	-8.23583	Platelets	FALSE
GGAAAGCTCAGGCAAG-1_1_1_1_1	-2.56935	7.68192	other	FALSE
ACTTGTTAGCGATTCT-1_1_1_1_1	-0.10309	12.2796	CD8 T	FALSE
GCGAGAAGTGAGGGTT-1_1_1_1_1	1.69041	1.4051	Neutrophils	FALSE
TTCTCCTGTAACGTTC-1_1_1_1_1	-8.10675	-4.71201	Neutrophils	FALSE
AGCGGTCTCTTAACCT-1_1_1_1_1	2.63035	2.76078	Neutrophils	FALSE
CTGTTTAGTCAGAGGT-1_1_1_1_1	1.69003	2.03965	Neutrophils	FALSE
GCTGGGTGTACTCAAC-1_1_1_1_1	12.7369	-0.86326	Monocytes	FALSE
GTAGGCCGTAGCCTCG-1_1_1_1_1	0.344046	0.03137	Neutrophils	FALSE
ACCCACTTCGTTTGCC-1_1_1_1_1	0.045369	11.8625	CD8 T	FALSE
CTTCTCTGTTGGTTTG-1_1_1_1_1	0.776369	2.84869	Neutrophils	FALSE
GATCGTATCGATAGAA-1_1_1_1_1	-7.80077	-7.58226	Platelets	FALSE
GTATCTTAGGACTGGT-1_1_1_1_1	-0.90759	-0.69509	Neutrophils	FALSE
TCGTACCCAAGGTTCT-1_1_1_1_1	-1.45565	-0.08617	Neutrophils	FALSE
GTGTTAGCAATAGAGT-1_1_1_1_1	0.780151	2.04435	Neutrophils	FALSE
ACACCAAAGATACACA-1_1_1_1_1	-2.92904	7.61955	CD4 T	FALSE
CGCTATCGTGAAATCA-1_1_1_1_1	0.267122	-1.34739	Neutrophils	FALSE
AGACGTTGTCCGAACC-1_1_1_1_1	-0.1493	-1.31593	Neutrophils	FALSE
GGATGTTTCCGAAGAG-1_1_1_1_1	-4.26715	6.96835	CD4 T	FALSE
AAAGATGCACAGGTTT-1_1_1_1_1	1.44627	-0.14412	Neutrophils	FALSE
GTCTTCGCATCGACGC-1_1_1_1_1	13.1177	-1.19587	B	FALSE
ATTCTACAGACTAGGC-1_1_1_1_1	2.16749	3.07205	Neutrophils	FALSE
AACACGTAGCCCAGCT-1_1_1_1_1	1.08829	3.03745	Neutrophils	FALSE
ACTTACTCAAGTCTGT-1_1_1_1_1	-4.05621	6.87577	CD8 T	FALSE
ATGTGTGTCTCAACTT-1_1_1_1_1	-0.90764	-2.46921	Neutrophils	FALSE
ACCGTAACAGAGCCAA-1_1_1_1_1	-3.48096	8.2761	Tregs	FALSE
ACTTACTCACCGAATT-1_1_1_1_1	0.57813	2.28551	Neutrophils	FALSE
CATCAGAGTGTTAAGA-1_1_1_1_1	-2.02793	-0.57942	Neutrophils	FALSE
GACAGAGTCGTACCGG-1_1_1_1_1	2.15767	2.96343	Neutrophils	FALSE
GACTAACCAGGATTGG-1_1_1_1_1	-4.12871	-8.40874	Neutrophils	FALSE
GCACATATCGGAGGTA-1_1_1_1_1	-2.49708	9.11636	CD4 T	FALSE
ACTGAACAGGGATGGG-1_1_1_1_1	-5.67559	-9.22351	Platelets	FALSE
AGGGAGTGTAGGGACT-1_1_1_1_1	0.376883	-0.44631	Neutrophils	FALSE
CTCATTACAGGTCTCG-1_1_1_1_1	-4.03747	6.82501	other	FALSE
TAGACCACATCGATGT-1_1_1_1_1	-4.06582	6.91881	other	FALSE
ACGCAGCAGAAGAAGC-1_1_1_1_1	0.807938	1.76838	Neutrophils	FALSE
ACTGATGCAAAGGAAG-1_1_1_1_1	-4.53305	-9.0183	Platelets	FALSE
TACTTGTCAGGTTTCA-1_1_1_1_1	-3.40392	8.22329	CD4 T	FALSE
CTTTGCGAGACACTAA-1_1_1_1_1	-3.31204	9.24365	CD4 T	FALSE
GCACTCTTCTTCAACT-1_1_1_1_1	-3.77202	8.47169	CD4 T	FALSE
CGTAGCGGTAATCACC-1_1_1_1_1	4.59287	0.478447	Neutrophils	FALSE
CGACCTTAGGTGATTA-1_1_1_1_1	0.493521	1.33332	Neutrophils	FALSE
TCTTTCCGTGCAACTT-1_1_1_1_1	1.33588	-0.84888	Neutrophils	FALSE
TTGACTTCACGGACAA-1_1_1_1_1	-2.27677	-0.86017	Neutrophils	FALSE
CGTGTAATCTATGTGG-1_1_1_1_1	1.17166	2.18699	Neutrophils	FALSE
GAGTCCGGTGATGTGG-1_1_1_1_1	12.9279	-1.01367	B	FALSE
ACTGAGTTCCACGACG-1_1_1_1_1	1.8329	0.921855	Neutrophils	FALSE
AACTGGTCATGCCACG-1_1_1_1_1	8.68314	6.29582	Monocytes	FALSE
CGTCTACCAGAGCCAA-1_1_1_1_1	-0.12625	-2.22431	Neutrophils	FALSE
TAAACCGTCCGTAGTA-1_1_1_1_1	-0.22261	2.39745	Neutrophils	FALSE
GGCTCGACACATGTGT-1_1_1_1_1	0.67076	0.586938	Neutrophils	FALSE
GTAGTCACAAAGAATC-1_1_1_1_1	1.85715	1.81716	Neutrophils	FALSE
AACGTTGGTTCCGTCT-1_1_1_1_1	-2.45221	8.29613	CD4 T	FALSE
ACGCAGCGTATAATGG-1_1_1_1_1	0.470383	1.36123	Neutrophils	FALSE
CGAGCACAGATATGGT-1_1_1_1_1	-1.5103	-2.11218	Neutrophils	FALSE
TTAGGCACACGGTTTA-1_1_1_1_1	2.45531	-0.22312	Neutrophils	FALSE
ACGGGTCCACATTAGC-1_1_1_1_1	-1.6341	-0.12871	Neutrophils	FALSE
CAGCATAAGTCCTCCT-1_1_1_1_1	1.9277	1.95988	Neutrophils	FALSE
CGGAGCTAGACTAAGT-1_1_1_1_1	-6.75385	-6.86878	Platelets	FALSE
CTCGGAGGTCGGCTCA-1_1_1_1_1	3.09844	0.847566	Neutrophils	FALSE
CCTAAAGTCGGCTACG-1_1_1_1_1	-8.40422	-7.48022	Platelets	FALSE
GTCATTTTCCTGCCAT-1_1_1_1_1	13.1013	-1.03104	B	FALSE
GAGTCCGTCATTGCCC-1_1_1_1_1	-2.99992	8.62793	CD4 T	FALSE
AAAGATGCAATGAAAC-1_1_1_1_1	-0.52384	2.76666	Neutrophils	FALSE
CGACTTCGTATATGAG-1_1_1_1_1	3.45594	0.134053	Neutrophils	FALSE
TTTGTCATCAACACAC-1_1_1_1_1	0.42321	-1.26832	Neutrophils	FALSE
GCGACCACACTAAGTC-1_1_1_1_1	2.32821	1.25918	Neutrophils	FALSE
TCGCGTTTCAGCTCGG-1_1_1_1_1	-0.52585	0.743758	Neutrophils	FALSE
CCACGGAGTCATCCCT-1_1_1_1_1	4.99289	0.425636	other	FALSE
ACATCAGCATCCAACA-1_1_1_1_1	-0.18628	-1.53971	Neutrophils	FALSE
CACAAACGTCATGCCG-1_1_1_1_1	-1.71189	1.09112	Neutrophils	FALSE
GTCAAGTGTAAATACG-1_1_1_1_1	-0.23557	2.47848	Neutrophils	FALSE
AGGGATGCAGGGTATG-1_1_1_1_1	-1.57966	1.97176	Neutrophils	FALSE
GTGTTAGGTTAAGAAC-1_1_1_1_1	-0.38864	2.87722	Neutrophils	FALSE
GAGCAGAGTGACGCCT-1_1_1_1_1	1.72896	3.30249	Neutrophils	FALSE
CGTGAGCGTCAGAGGT-1_1_1_1_1	1.5483	2.31001	Neutrophils	FALSE
AACTGGTCAGCGATCC-1_1_1_1_1	3.38823	2.72344	Neutrophils	FALSE
ACACCGGAGCCCTAAT-1_1_1_1_1	0.021739	2.67797	Neutrophils	FALSE
CACATTTAGACAAAGG-1_1_1_1_1	-2.71215	9.34394	CD8 T	FALSE
CGAACATCAGTAAGAT-1_1_1_1_1	2.50418	0.919082	Neutrophils	FALSE
GGTGAAGAGATCACGG-1_1_1_1_1	2.22415	0.664664	Neutrophils	FALSE
GGTGTTACATATGAGA-1_1_1_1_1	2.77582	3.63593	Neutrophils	FALSE
CCGTTCATCAGTTTGG-1_1_1_1_1	-0.97103	-0.23845	Neutrophils	FALSE
CTGCGGAGTAGCCTAT-1_1_1_1_1	2.5535	2.75203	Neutrophils	FALSE
ATGCGATAGGTAGCTG-1_1_1_1_1	3.12857	-5.81169	other	FALSE
TGCGTGGCAAGCTGAG-1_1_1_1_1	3.479	-5.24347	Neutrophils	FALSE
GCTCTGTTCGTTTGCC-1_1_1_1_1	3.29794	-5.77145	other	FALSE
CTGATCCTCTGATTCT-1_1_1_1_1	-7.223	-9.12896	Platelets	FALSE
AAGGAGCTCAGGCAAG-1_1_1_1_1	3.27688	-4.96317	Neutrophils	FALSE
CACCTTGCAGCCACCA-1_1_1_1_1	-5.9323	-8.28961	Platelets	FALSE
CGACTTCAGCTGAAAT-1_1_1_1_1	-5.79216	-6.1475	Platelets	FALSE
TCAGCTCGTCATGCCG-1_1_1_1_1	3.12069	-5.886	other	FALSE
TGGGCGTCATTCTCAT-1_1_1_1_1	1.38352	2.68306	Neutrophils	FALSE
TAAGCGTGTCACCCAG-1_1_1_1_1	1.43704	2.5387	Neutrophils	FALSE
TGGTTCCAGCCCTAAT-1_1_1_1_1	-0.35205	2.65191	Neutrophils	FALSE
GCACATAGTGATGTCT-1_1_1_1_1	-0.62177	1.21675	Neutrophils	FALSE
ACTGAACGTTGAACTC-1_1_1_1_1	-2.94026	7.4218	CD4 T	FALSE
GAAACTCTCTCCCTGA-1_1_1_1_1	-1.88632	1.31052	Neutrophils	FALSE
ATAACGCCAGGGTATG-1_1_1_1_1	-0.94165	2.14934	Neutrophils	FALSE
AAGGAGCTCGTTTAGG-1_1_1_1_1	13.1011	-1.05864	B	FALSE
TGTTCCGCAGGCGATA-1_1_1_1_1	3.93527	0.42788	Neutrophils	FALSE
GGGAATGAGCTACCGC-1_1_1_1_1	3.24162	2.90614	Neutrophils	FALSE
TACTCATCAACGATCT-1_1_1_1_1	2.11666	0.896668	Neutrophils	FALSE
CGATCGGCAAGCTGAG-1_1_1_1_1	0.565957	3.32332	Neutrophils	FALSE
CGTCTACGTGCGCTTG-1_1_1_1_1	2.36529	12.9945	NK	FALSE
GTACGTACAGATGAGC-1_1_1_1_1	-1.08316	-2.33026	Neutrophils	FALSE
AGACGTTGTTTGTGTG-1_1_1_1_1	-1.34276	10.899	other	FALSE
CAGCTAAAGATAGCAT-1_1_1_1_1	2.24301	3.60457	Neutrophils	FALSE
GGACAAGGTTCCGGCA-1_1_1_1_1	-0.17822	2.16027	Neutrophils	FALSE
TGACTTTGTGGTAACG-1_1_1_1_1	-0.79976	2.0278	Neutrophils	FALSE
ACTTTCACATCCGCGA-1_1_1_1_1	13.0496	-1.32243	Monocytes	FALSE
CTCGAAAAGTTAGGTA-1_1_1_1_1	-0.06445	2.53726	Neutrophils	FALSE
ACATCAGCACCATGTA-1_1_1_1_1	-1.75345	1.08058	Neutrophils	FALSE
CGACTTCGTCGCCATG-1_1_1_1_1	0.014912	-0.26032	Neutrophils	FALSE
GCGCAACAGGTAGCTG-1_1_1_1_1	-7.82232	-8.31892	Platelets	FALSE
CAAGTTGGTTGAGTTC-1_1_1_1_1	-6.33227	-7.35576	Platelets	FALSE
AGATCTGCAGCTGGCT-1_1_1_1_1	-8.48864	-4.1128	Platelets	FALSE
GATGAGGGTGCAGTAG-1_1_1_1_1	13.0852	-1.05736	B	FALSE
GGGTTGCCAAGAAGAG-1_1_1_1_1	-0.23609	-1.04484	Neutrophils	FALSE
CGTGTAATCGGTTCGG-1_1_1_1_1	-6.76493	-7.83416	Platelets	FALSE
CGACCTTTCGTTGCCT-1_1_1_1_1	1.481	2.14373	Neutrophils	FALSE
ACCCACTCATCCTTGC-1_1_1_1_1	-5.29311	-9.78643	Neutrophils	FALSE
CTAACTTGTCAAACTC-1_1_1_1_1	-5.83227	-8.62477	Platelets	FALSE
GTACTCCAGCTGCCCA-1_1_1_1_1	1.71602	3.03338	Neutrophils	FALSE
GTCGTAACAATCCAAC-1_1_1_1_1	1.88932	-1.27855	Neutrophils	FALSE
CAGAATCTCCTTTACA-1_1_1_1_1	-5.37655	-7.3422	Platelets	FALSE
CGCGTTTCAGCTATTG-1_1_1_1_1	-4.60847	-8.21145	Platelets	FALSE
GTTAAGCTCCTTGGTC-1_1_1_1_1	-8.16042	-6.99103	Monocytes	FALSE
CATCCACAGATATGCA-1_1_1_1_1	0.429093	2.87204	Neutrophils	FALSE
AAGGCAGGTCCGAACC-1_1_1_1_1	1.39154	-1.5826	Neutrophils	FALSE
AAGTCTGGTTTACTCT-1_1_1_1_1	-5.94324	-9.09523	Platelets	FALSE
ATAAGAGGTAGAAGGA-1_1_1_1_1	1.08677	1.55006	Neutrophils	FALSE
CGACCTTTCCCTAACC-1_1_1_1_1	2.12378	3.33634	Neutrophils	FALSE
ACGCAGCCACCCATTC-1_1_1_1_1	-2.28521	-0.4571	Neutrophils	FALSE
ACGTCAAAGAGTTGGC-1_1_1_1_1	-1.03012	-2.28578	Neutrophils	FALSE
CGGCTAGTCTAACCGA-1_1_1_1_1	2.31063	3.21474	Neutrophils	FALSE
CTAGCCTGTACAGCAG-1_1_1_1_1	4.29934	9.32333	other	FALSE
AAGGTTCAGTTGTCGT-1_1_1_1_1	-4.10949	6.89037	CD4 T	FALSE
CGCTATCCAATAGAGT-1_1_1_1_1	8.26771	6.48518	Monocytes	FALSE
CGCCAAGTCATGTGGT-1_1_1_1_1	9.10936	6.22148	Monocytes	FALSE
GACCAATAGACAGAGA-1_1_1_1_1	0.055019	2.84357	Neutrophils	FALSE
TCTATTGAGGTGATAT-1_1_1_1_1	-0.48761	2.28156	Neutrophils	FALSE
GCTCTGTTCTCTGTCG-1_1_1_1_1	-6.8371	-7.19794	Platelets	FALSE
CAGCAGCTCACCGGGT-1_1_1_1_1	2.49549	0.673212	Monocytes	FALSE
CTGTGCTGTACCAGTT-1_1_1_1_1	-0.21027	-1.21516	Neutrophils	FALSE
ACACTGAAGTGTTGAA-1_1_1_1_1	0.820052	3.08005	Neutrophils	FALSE
TCTTTCCGTACAGACG-1_1_1_1_1	8.53964	6.65966	Monocytes	FALSE
CGTGAGCCACCCAGTG-1_1_1_1_1	-0.8926	2.46578	Neutrophils	FALSE
CAGAGAGCAAAGGTGC-1_1_1_1_1	12.4785	-1.09013	B	FALSE
TCTGGAATCACTGGGC-1_1_1_1_1	2.21115	-0.79019	Neutrophils	FALSE
TCAGCAATCTCACATT-1_1_1_1_1	-0.18208	-2.2739	Neutrophils	FALSE
CGCTTCACACGAAGCA-1_1_1_1_1	-6.76093	-8.44847	Platelets	FALSE
CGGACTGGTGTCGCTG-1_1_1_1_1	12.4617	-0.7525	Monocytes	FALSE
CTCATTAAGACTACAA-1_1_1_1_1	12.4667	-0.19323	B	FALSE
GTCTCGTTCTGGGCCA-1_1_1_1_1	-3.09359	8.32069	CD4 T	FALSE
TCGTACCCAACTGCGC-1_1_1_1_1	2.46992	7.6312	other	FALSE
ACACTGACAGGCGATA-1_1_1_1_1	13.2233	-0.77624	B	FALSE
AGGTCATAGTCCCACG-1_1_1_1_1	8.74319	6.58111	Monocytes	FALSE
CCGGTAGAGTCATGCT-1_1_1_1_1	8.39679	6.57491	Monocytes	FALSE
ACGTCAACATAAGACA-1_1_1_1_1	8.84026	6.39588	Monocytes	FALSE
CGGTTAAGTGCCTGCA-1_1_1_1_1	-5.30231	-10.6043	Platelets	FALSE
ACCAGTACATGTAAGA-1_1_1_1_1	12.3427	-0.41529	Monocytes	FALSE
ATTCTACAGTCTTGCA-1_1_1_1_1	-1.30872	10.8768	CD8 T	FALSE
CGTCAGGGTATAGGTA-1_1_1_1_1	8.26494	6.71567	Monocytes	FALSE
CGTGTAACATGCCTTC-1_1_1_1_1	-3.26244	7.4668	CD4 T	FALSE
CTACATTGTAGGGTAC-1_1_1_1_1	3.44893	7.67528	other	FALSE
TGGGAAGTCTTGAGGT-1_1_1_1_1	-3.35912	7.77873	CD4 T	FALSE
AAATGCCTCAGTTGAC-1_1_1_1_1	-5.57934	-8.47679	Tregs	FALSE
AGCTCTCAGGCAGGTT-1_1_1_1_1	-1.46304	-1.97708	Neutrophils	FALSE
ACAGCTATCGCAAGCC-1_1_1_1_1	12.319	-0.32663	Monocytes	FALSE
ATGCGATGTTTAAGCC-1_1_1_1_1	3.31189	7.72286	Monocytes	FALSE
GAATAAGGTGCAGACA-1_1_1_1_1	1.43726	-1.03703	Neutrophils	FALSE
TGAGCATAGGAACTGC-1_1_1_1_1	8.77357	6.86021	Monocytes	FALSE
AGCCTAATCATGTCTT-1_1_1_1_1	-3.78876	6.89785	other	FALSE
CAAGGCCAGCAATCTC-1_1_1_1_1	-3.37382	8.27147	Tregs	FALSE
CGTGTAACATGAAGTA-1_1_1_1_1	2.68576	7.68778	other	FALSE
TTCGAAGGTTCGAATC-1_1_1_1_1	2.8817	7.67683	other	FALSE
CGACTTCCAACTGCTA-1_1_1_1_1	8.94494	6.51136	Monocytes	FALSE
GTGTGCGTCTTCGAGA-1_1_1_1_1	8.67056	6.7428	Monocytes	FALSE
TTCCCAGTCGGCATCG-1_1_1_1_1	8.92262	6.53303	Monocytes	FALSE
AGCATACGTCATATCG-1_1_1_1_1	8.9479	6.47288	Monocytes	FALSE
TTTCCTCAGTGAAGAG-1_1_1_1_1	9.71344	5.69498	Monocytes	FALSE
GAATGAACATAGGATA-1_1_1_1_1	8.26352	6.76487	Monocytes	FALSE
GAACGGATCCACGTTC-1_1_1_1_1	9.0621	6.1865	Monocytes	FALSE
AAGTCTGCACGACTCG-1_1_1_1_1	-0.44358	11.9058	CD8 T	FALSE
AGCCTAAGTATAGTAG-1_1_1_1_1	8.89204	6.46686	Monocytes	FALSE
CTTAGGACAGCCTTTC-1_1_1_1_1	12.8338	-0.65229	B	FALSE
TACCTATAGCTGAACG-1_1_1_1_1	3.34589	7.99742	other	FALSE
CCAGCGACAATCAGAA-1_1_1_1_1	4.94189	0.500538	other	FALSE
GGACGTCGTAAGTGGC-1_1_1_1_1	2.51622	7.66772	other	FALSE
GGTGAAGAGATCTGCT-1_1_1_1_1	2.90177	7.79266	Monocytes	FALSE
TAGGCATCAGGGTTAG-1_1_1_1_1	-0.56957	11.6728	CD8 T	FALSE
CGAATGTGTAGAGCTG-1_1_1_1_1	-3.42356	7.71697	CD4 T	FALSE
GGGAATGGTACAGTTC-1_1_1_1_1	1.08974	1.27144	Neutrophils	FALSE
TCGTACCCAAAGGCGT-1_1_1_1_1	-5.34367	-8.68285	Platelets	FALSE
CGATTGACAATCGGTT-1_1_1_1_1	8.72888	6.83392	Monocytes	FALSE
GGAACTTGTAGCGCAA-1_1_1_1_1	12.4044	-0.34125	Monocytes	FALSE
CAGAATCAGGTGACCA-1_1_1_1_1	8.60721	6.7804	Monocytes	FALSE
GCTGGGTAGTGCTGCC-1_1_1_1_1	8.61168	6.37797	Monocytes	FALSE
AAATGCCAGAAGGTTT-1_1_1_1_1	-4.33977	-10.2423	Platelets	FALSE
AGGTCATCAGATGAGC-1_1_1_1_1	-7.66593	-6.79922	Platelets	FALSE
GATCTAGCACCTCGTT-1_1_1_1_1	2.45423	3.12142	Neutrophils	FALSE
TGACTAGCATCAGTCA-1_1_1_1_1	-7.11337	-8.22227	Platelets	FALSE
AGGGAGTAGACTCGGA-1_1_1_1_1	-6.20408	-8.77339	Platelets	FALSE
CTCCTAGAGGTAGCCA-1_1_1_1_1	-6.54087	-9.30894	Platelets	FALSE
CAGCTAACACTCGACG-1_1_1_1_1	-4.85429	-8.94382	Platelets	FALSE
AGCCTAAGTGCTGTAT-1_1_1_1_1	-4.10026	-9.3559	Platelets	FALSE
AGAGTGGAGGCGTACA-1_1_1_1_1	-6.40522	-9.34239	Platelets	FALSE
TATTACCAGTGGGATC-1_1_1_1_1	0.653064	2.52544	Neutrophils	FALSE
CTGGTCTCACAGTCGC-1_1_1_1_1	8.80477	6.41564	Monocytes	FALSE
CGGAGCTAGACGACGT-1_1_1_1_1	8.80313	6.81379	Monocytes	FALSE
CATGGCGTCGATAGAA-1_1_1_1_1	-2.58802	9.46067	CD4 T	FALSE
ACTGATGCAAACGCGA-1_1_1_1_1	12.4953	-0.41027	Monocytes	FALSE
TGCCCATGTTGCCTCT-1_1_1_1_1	-1.82425	10.4827	other	FALSE
CAACCTCCAGAGTGTG-1_1_1_1_1	1.31612	1.0784	Neutrophils	FALSE
GCTTCCATCCTCTAGC-1_1_1_1_1	0.144501	2.13784	Neutrophils	FALSE
AATCCAGGTACCGAGA-1_1_1_1_1	1.98995	1.72342	Neutrophils	FALSE
TGGGCGTCACATTCGA-1_1_1_1_1	-1.5243	-1.15646	Neutrophils	FALSE
CACAAACAGGACATTA-1_1_1_1_1	4.66089	0.549282	other	FALSE
AGAGCTTAGAATGTTG-1_1_1_1_1	-0.30776	-2.17291	Neutrophils	FALSE
CCTCAGTAGGTAAACT-1_1_1_1_1	2.13743	3.42862	Neutrophils	FALSE
ACTTACTTCTAAGCCA-1_1_1_1_1	0.038854	1.88773	Neutrophils	FALSE
AGGTCCGGTCGAGATG-1_1_1_1_1	0.522311	-1.79979	Neutrophils	FALSE
ATTGGTGTCCCTAATT-1_1_1_1_1	2.12937	-0.17536	Neutrophils	FALSE
GCACTCTGTTGGTGGA-1_1_1_1_1	4.85083	0.469017	other	FALSE
CAGGTGCAGTGAATTG-1_1_1_1_1	9.75505	6.39786	Monocytes	FALSE
CAACCTCGTAGGGTAC-1_1_1_1_1	-6.09505	-9.36721	Platelets	FALSE
GGACATTCATCACGTA-1_1_1_1_1	0.888723	1.32457	Neutrophils	FALSE
CATCCACAGCTAAACA-1_1_1_1_1	-2.334	-0.588	Neutrophils	FALSE
CCTTCGACATGGGACA-1_1_1_1_1	0.677159	1.49731	Neutrophils	FALSE
GCTGGGTTCAGTGCAT-1_1_1_1_1	-1.06073	-2.2963	Neutrophils	FALSE
ACGGGCTAGACAAGCC-1_1_1_1_1	-6.25	-9.95305	Platelets	FALSE
TGCTACCGTGATAAGT-1_1_1_1_1	1.02708	2.7612	Neutrophils	FALSE
CCACCTAGTCCGAGTC-1_1_1_1_1	0.892361	-1.74537	Neutrophils	FALSE
CTCTGGTGTCTTCTCG-1_1_1_1_1	0.420435	2.67581	Neutrophils	FALSE
CTGATAGAGTGTCCCG-1_1_1_1_1	-5.73538	-9.54086	Platelets	FALSE
GTGCAGCAGAGTGACC-1_1_1_1_1	0.929665	2.74444	Neutrophils	FALSE
CCTTCGACATTAACCG-1_1_1_1_1	0.080311	1.24065	Neutrophils	FALSE
CGAGCCATCCAGAAGG-1_1_1_1_1	-2.0864	-0.14295	Neutrophils	FALSE
GCTCTGTTCTAGCACA-1_1_1_1_1	-6.45277	-9.2739	Neutrophils	FALSE
TACTCATAGTCTCAAC-1_1_1_1_1	-0.99244	1.03648	Neutrophils	FALSE
TTTACTGAGTCCGGTC-1_1_1_1_1	0.983856	-0.80022	Neutrophils	FALSE
GAATAAGGTGAGGGTT-1_1_1_1_1	2.029	3.45281	Neutrophils	FALSE
CCTTACGGTTGGTTTG-1_1_1_1_1	0.251221	1.81345	Neutrophils	FALSE
TGACTTTGTAGCCTAT-1_1_1_1_1	0.899052	1.47826	Neutrophils	FALSE
AGTAGTCCACAACTGT-1_1_1_1_1	1.86011	0.730327	Neutrophils	FALSE
AAGGTTCCACTGAAGG-1_1_1_1_1	-0.22684	-2.13014	Neutrophils	FALSE
GACGCGTCACCAGTTA-1_1_1_1_1	0.585912	-0.47198	Neutrophils	FALSE
ACTTGTTTCAGGCAAG-1_1_1_1_1	0.548715	1.1472	Neutrophils	FALSE
CGGAGCTCAACGATGG-1_1_1_1_1	-1.84107	1.09322	Neutrophils	FALSE
TGCCCATGTACATGTC-1_1_1_1_1	-0.1712	2.70997	Neutrophils	FALSE
CAACCTCAGTGTTGAA-1_1_1_1_1	-1.0387	-1.81564	Neutrophils	FALSE
AACTCCCCAATTGCTG-1_1_1_1_1	-6.74132	-6.79434	Platelets	FALSE
TACTTACGTAGCCTAT-1_1_1_1_1	-1.20477	-1.56755	Neutrophils	FALSE
TCGTACCCAATGGATA-1_1_1_1_1	2.53808	7.64467	other	FALSE
TCAGCTCCATGGGACA-1_1_1_1_1	-8.2078	-6.23942	Platelets	FALSE
CTTTGCGTCACAACGT-1_1_1_1_1	1.9236	0.565511	Neutrophils	FALSE
GACGTGCGTCCATCCT-1_1_1_1_1	1.6191	2.30347	Neutrophils	FALSE
GATGAAATCAGGTTCA-1_1_1_1_1	-0.81919	-2.41895	Neutrophils	FALSE
TCAACGAGTTAGTGGG-1_1_1_1_1	-6.89853	-6.35386	Platelets	FALSE
TTTGCGCTCCGAACGC-1_1_1_1_1	-0.73986	-0.19455	Neutrophils	FALSE
GGATTACAGACAATAC-1_1_1_1_1	-7.4356	-6.63527	Neutrophils	FALSE
TGCCCTACAGTATCTG-1_1_1_1_1	-4.68382	-8.58756	Platelets	FALSE
CAGTAACAGATGTAAC-1_1_1_1_1	7.95052	6.44	Monocytes	FALSE
CCATGTCAGTAATCCC-1_1_1_1_1	0.826253	1.36488	Neutrophils	FALSE
TAGTGGTGTCACCCAG-1_1_1_1_1	-5.75519	-9.36276	Platelets	FALSE
GGACAAGCATCTACGA-1_1_1_1_1	-8.5255	-7.19006	Platelets	FALSE
CGGGTCAAGGTCATCT-1_1_1_1_1	-4.75557	-9.03847	Platelets	FALSE
ACGGAGAAGATACACA-1_1_1_1_1	-6.78475	-6.33741	Platelets	FALSE
GGACAGAGTTCGGGCT-1_1_1_1_1	-6.57308	-7.19181	Platelets	FALSE
CGGACTGAGTGGAGAA-1_1_1_1_1	-5.93869	-9.76272	Neutrophils	FALSE
GACGTGCTCATGTCCC-1_1_1_1_1	1.62589	3.45257	Neutrophils	FALSE
TGGCCAGGTGTTGGGA-1_1_1_1_1	2.57235	1.70752	Neutrophils	FALSE
CGTGAGCCATTGTGCA-1_1_1_1_1	1.32429	-1.46607	Neutrophils	FALSE
CCTTTCTAGGTTACCT-1_1_1_1_1	8.70946	6.74661	Monocytes	FALSE
TACGGTAGTAGTACCT-1_1_1_1_1	-0.55017	1.1485	Neutrophils	FALSE
GACGTTACAGTATCTG-1_1_1_1_1	-7.1972	-6.54945	Platelets	FALSE
ACTATCTTCGGGAGTA-1_1_1_1_1	-4.33492	-7.96511	Platelets	FALSE
GCGCAACAGGTGTGGT-1_1_1_1_1	-6.78711	-7.08201	Platelets	FALSE
AATCGGTAGTTCGCGC-1_1_1_1_1	-4.58211	-9.73405	Platelets	FALSE
CGTGTCTGTGTGCCTG-1_1_1_1_1	0.167806	-2.39753	Neutrophils	FALSE
ACGCCGACAAGCCATT-1_1_1_1_1	9.81075	6.35782	Monocytes	FALSE
ATGAGGGAGTGTACGG-1_1_1_1_1	-3.43609	-10.205	Platelets	FALSE
GCACATATCGGATGTT-1_1_1_1_1	-0.73332	2.54901	Neutrophils	FALSE
TCACGAAGTTTAGCTG-1_1_1_1_1	1.54999	-0.09453	Neutrophils	FALSE
GGAACTTTCTGGTTCC-1_1_1_1_1	-7.33018	-7.90892	Platelets	FALSE
AACTCAGGTTGTCGCG-1_1_1_1_1	2.9362	7.63774	Monocytes	FALSE
TGAGGGAGTGTAACGG-1_1_1_1_1	-3.35846	-10.2509	Platelets	FALSE
CCTCAGTCACAGAGGT-1_1_1_1_1	-5.62754	-8.36967	Platelets	FALSE
TCCACACCATCAGTCA-1_1_1_1_1	0.616221	-1.50905	Neutrophils	FALSE
TTCGAAGTCGTTGACA-1_1_1_1_1	0.318255	1.28841	Neutrophils	FALSE
TGCTGCTCATGTCCTC-1_1_1_1_1	1.44716	0.566636	Neutrophils	FALSE
ACGGCCAAGTGAAGAG-1_1_1_1_1	1.09713	-1.7849	Neutrophils	FALSE
ATCATGGCAACTGCGC-1_1_1_1_1	3.36747	-5.02811	Neutrophils	FALSE
GTACTCCAGTCCAGGA-1_1_1_1_1	-4.78636	-9.44692	Neutrophils	FALSE
TGTGGTAGTAAAGTCA-1_1_1_1_1	-0.97577	-2.38527	Neutrophils	FALSE
CTAGTGAAGCGTCAAG-1_1_1_1_1	-4.57251	-8.21296	Platelets	FALSE
GTACTTTCAGATCTGT-1_1_1_1_1	-6.9383	-7.19234	Platelets	FALSE
GATCTAGTCATCACCC-1_1_1_1_1	-7.34375	-6.10558	Platelets	FALSE
GGAACTTCATTACGAC-1_1_1_1_1	9.88044	6.28124	Monocytes	FALSE
CCATTCGAGTAACCCT-1_1_1_1_1	0.002914	-1.8062	Neutrophils	FALSE
CCGGTAGCAAGACACG-1_1_1_1_1	-7.1697	-6.19665	Platelets	FALSE
ACGCCAGGTCGTTGTA-1_1_1_1_1	-8.14595	-5.46949	Platelets	FALSE
TGAGGGATCGGCGCAT-1_1_1_1_1	2.33718	1.48498	Neutrophils	FALSE
TGAGAGGAGTATGACA-1_1_1_1_1	-1.35169	-0.39966	Neutrophils	FALSE
TCGGTAAGTAGAAAGG-1_1_1_1_1	-4.45796	-8.73217	Neutrophils	FALSE
TGCACCTAGCACAGGT-1_1_1_1_1	2.36313	3.09131	Neutrophils	FALSE
CGCGTTTAGCGTTTAC-1_1_1_1_1	3.20567	3.04748	Neutrophils	FALSE
ATTATCCTCTTATCTG-1_1_1_1_1	2.14001	3.53918	Neutrophils	FALSE
CGCTATCTCACCATAG-1_1_1_1_1	-0.97307	2.17445	Neutrophils	FALSE
TTTACTGTCAGGCCCA-1_1_1_1_1	3.02932	3.02565	Neutrophils	FALSE
GAAATGAGTGTGACCC-1_1_1_1_1	-1.84442	1.66783	Neutrophils	FALSE
ATTGGTGTCGTTTATC-1_1_1_1_1	1.2835	0.859207	Neutrophils	FALSE
TTCTCAAGTTAAGACA-1_1_1_1_1	2.07876	2.57462	Neutrophils	FALSE
CAAGTTGTCAACGAAA-1_1_1_1_1	1.35934	1.94078	Neutrophils	FALSE
CTAGTGAGTCGGATCC-1_1_1_1_1	1.8301	0.006229	Neutrophils	FALSE
GATCGATTCCGTTGTC-1_1_1_1_1	1.75442	2.18246	Neutrophils	FALSE
AGCTCTCTCGCTTAGA-1_1_1_1_1	0.774729	-0.21718	Neutrophils	FALSE
AGGGTGACATGGTTGT-1_1_1_1_1	1.60885	-0.93255	Neutrophils	FALSE
ATCGAGTCACTTACGA-1_1_1_1_1	-5.47728	-10.0258	Platelets	FALSE
GGTGAAGTCGGATGTT-1_1_1_1_1	-0.42447	-0.91752	Neutrophils	FALSE
CCACGGAGTCCGCTGA-1_1_1_1_1	4.1772	0.539721	Neutrophils	FALSE
TGATTTCGTCTCCCTA-1_1_1_1_1	-0.3669	2.98962	Neutrophils	FALSE
ATAACGCGTACTTAGC-1_1_1_1_1	-5.76548	-8.59473	Platelets	FALSE
AACTTTCTCAACGGCC-1_1_1_1_1	4.9952	0.545424	other	FALSE
AACCATGAGCTGATAA-1_1_1_1_1	-5.05361	-7.65981	Monocytes	FALSE
AGCTCTCAGTACGACG-1_1_1_1_1	-1.27534	2.00605	Neutrophils	FALSE
AGTGTCACAAACTGTC-1_1_1_1_1	0.054177	-2.24929	Neutrophils	FALSE
TACGGATAGCTGAAAT-1_1_1_1_1	2.08426	1.29838	Neutrophils	FALSE
GTTCTCGCACAACGCC-1_1_1_1_1	2.92029	3.12588	Neutrophils	FALSE
CATCGGGAGTACGTAA-1_1_1_1_1	-1.47513	-1.48674	Neutrophils	FALSE
CCTCAGTCAAGACACG-1_1_1_1_1	-0.95982	-1.59421	Neutrophils	FALSE
GTTTCTAAGGTTACCT-1_1_1_1_1	2.96778	0.700729	Neutrophils	FALSE
GGTGTTAAGCTCAACT-1_1_1_1_1	2.25647	1.88393	Neutrophils	FALSE
CTAATGGGTAAACACA-1_1_1_1_1	2.02074	0.318556	Neutrophils	FALSE
TCAGATGAGGACATTA-1_1_1_1_1	0.485785	2.89382	Neutrophils	FALSE
GTTCATTGTTATGTGC-1_1_1_1_1	-4.37794	6.98151	other	FALSE
AGCTTGACACTTGGAT-1_1_1_1_1	-1.12987	-0.73279	Neutrophils	FALSE
TACCTATAGGTGTTAA-1_1_1_1_1	1.08707	-1.69238	Neutrophils	FALSE
CAACCAAGTAGATTAG-1_1_1_1_1	0.767517	0.47428	Neutrophils	FALSE
TTCGGTCTCCGGGTGT-1_1_1_1_1	0.405862	-2.18578	Neutrophils	FALSE
TTTATGCCAGACAAAT-1_1_1_1_1	1.53108	-1.31303	Neutrophils	FALSE
CGCGGTACATCCCACT-1_1_1_1_1	-1.36733	-0.72758	Neutrophils	FALSE
TTCTTAGGTAAATGAC-1_1_1_1_1	2.00161	2.14156	Neutrophils	FALSE
TCTTTCCAGATGTCGG-1_1_1_1_1	1.04308	3.02788	Neutrophils	FALSE
TTCTTAGCAAAGTCAA-1_1_1_1_1	2.32752	1.85033	Neutrophils	FALSE
TCTCTAAGTCGTCTTC-1_1_1_1_1	1.67899	0.394559	Neutrophils	FALSE
TAAACCGCAAGTTAAG-1_1_1_1_1	-0.93617	1.14127	Neutrophils	FALSE
CCGTTCAAGGACATTA-1_1_1_1_1	-0.80317	-0.60643	Neutrophils	FALSE
ACCCACTTCCCTCTTT-1_1_1_1_1	-1.4465	1.18233	Neutrophils	FALSE
TTCGGTCAGAGTAAGG-1_1_1_1_1	2.56502	-0.29904	Neutrophils	FALSE
GAAATGACATCGGAAG-1_1_1_1_1	0.944013	-1.23729	Neutrophils	FALSE
CGGACTGTCTCAACTT-1_1_1_1_1	2.70684	1.35883	Neutrophils	FALSE
CGAGCCACACCCATTC-1_1_1_1_1	0.118235	3.07562	Neutrophils	FALSE
AGCAGCCCAGACAGGT-1_1_1_1_1	0.934838	2.87265	Neutrophils	FALSE
CTTCTCTTCTGCAAGT-1_1_1_1_1	-1.20151	0.516969	Neutrophils	FALSE
GCGGGTTAGGCCCTTG-1_1_1_1_1	-0.01149	2.71631	Neutrophils	FALSE
GTGCTTCGTTCACGGC-1_1_1_1_1	1.83807	0.486478	Neutrophils	FALSE
TCAGGTACACTTCTGC-1_1_1_1_1	12.2341	-0.77861	Monocytes	FALSE
GTGCATATCCTCCTAG-1_1_1_1_1	-1.87894	-0.97074	Neutrophils	FALSE
TGACTTTTCGCTGATA-1_1_1_1_1	2.79345	2.72304	Neutrophils	FALSE
CGCGGTAGTAGCGTGA-1_1_1_1_1	-1.70927	-1.26119	Neutrophils	FALSE
CCGTACTTCGATCCCT-1_1_1_1_1	0.121882	3.10401	Neutrophils	FALSE
AACTCAGAGGACAGAA-1_1_1_1_1	1.82272	3.26476	Neutrophils	FALSE
CAGAATCTCACCCTCA-1_1_1_1_1	-1.4027	1.85492	Neutrophils	FALSE
AACTGGTAGAATCTCC-1_1_1_1_1	0.728758	-1.28445	Neutrophils	FALSE
TTTCCTCAGTGAACGC-1_1_1_1_1	1.93408	3.47826	Neutrophils	FALSE
GACTAACGTAGAGCTG-1_1_1_1_1	-0.19161	-2.19272	Neutrophils	FALSE
GTGCATAGTCCGAAGA-1_1_1_1_1	1.46098	1.79119	Neutrophils	FALSE
GATGAAATCTGCCCTA-1_1_1_1_1	-1.64938	1.65267	Neutrophils	FALSE
GTACGTAGTTGGACCC-1_1_1_1_1	1.41708	2.89138	Neutrophils	FALSE
GCTTGAACATAGTAAG-1_1_1_1_1	2.35503	-0.68003	Neutrophils	FALSE
TAAGAGAAGTGTTAGA-1_1_1_1_1	0.062556	2.4213	Neutrophils	FALSE
TTGCCGTCAGACGCAA-1_1_1_1_1	-0.9507	1.81452	Neutrophils	FALSE
AGACGTTAGCACAGGT-1_1_1_1_1	0.298951	1.37979	Neutrophils	FALSE
AAAGTAGGTCCGAACC-1_1_1_1_1	1.79064	-0.34471	Neutrophils	FALSE
CCCAATCAGCTGTTCA-1_1_1_1_1	1.20267	2.4738	Neutrophils	FALSE
ACGGCCAAGCTGCGAA-1_1_1_1_1	-4.72402	-8.76718	Platelets	FALSE
TGTCCCAGTACCATCA-1_1_1_1_1	-5.64487	-9.43001	Platelets	FALSE
CTAACTTTCTTCTGGC-1_1_1_1_1	-3.72423	-9.13682	Platelets	FALSE
TGGGCGTAGATCACGG-1_1_1_1_1	-1.10641	0.54301	Neutrophils	FALSE
AGTGGGAGTTTAAGCC-1_1_1_1_1	8.40874	6.63108	Monocytes	FALSE
CAAGAAAGTATAGGTA-1_1_1_1_1	-0.26157	1.03339	Neutrophils	FALSE
CGTTCTGTCTATCCCG-1_1_1_1_1	-7.74884	-7.85031	Platelets	FALSE
GGTGAAGTCCACGTTC-1_1_1_1_1	1.57305	0.103209	Neutrophils	FALSE
TATGCCCGTTACGACT-1_1_1_1_1	2.7813	2.48973	Neutrophils	FALSE
TACCTATCAGTAACGG-1_1_1_1_1	-6.86254	-7.48949	Platelets	FALSE
GAACCTAAGTTCCACA-1_1_1_1_1	-0.79036	-1.94834	Neutrophils	FALSE
ATGCGATTCATGGTCA-1_1_1_1_1	-0.0686	2.78066	Neutrophils	FALSE
CGGAGCTTCCTTTCTC-1_1_1_1_1	0.25818	2.34346	Neutrophils	FALSE
AAGCCGCTCAGGCCCA-1_1_1_1_1	1.60772	0.347389	Neutrophils	FALSE
CAAGTTGGTGACCAAG-1_1_1_1_1	-4.16803	-9.4892	Platelets	FALSE
GGAGCAAAGGTGATTA-1_1_1_1_1	2.66603	1.51281	Neutrophils	FALSE
TACTCGCCAGCTGTGC-1_1_1_1_1	8.67738	6.69695	Monocytes	FALSE
CATCGAAAGGGTTCCC-1_1_1_1_1	-1.62749	1.6785	Neutrophils	FALSE
GTCTCGTAGTAGTGCG-1_1_1_1_1	-1.63372	0.349348	Neutrophils	FALSE
TACCTTACATTCTTAC-1_1_1_1_1	-5.85235	-8.82098	Platelets	FALSE
CACAAACGTACTTAGC-1_1_1_1_1	1.73019	0.12683	Neutrophils	FALSE
GATGAAATCCTTTACA-1_1_1_1_1	-8.68895	-4.84116	Platelets	FALSE
ATAAGAGGTCAAAGAT-1_1_1_1_1	2.14694	0.544216	Neutrophils	FALSE
ACACCCTAGCAGGTCA-1_1_1_1_1	-0.46151	2.31926	Neutrophils	FALSE
CTCTGGTAGTGTTAGA-1_1_1_1_1	3.24557	2.70131	Neutrophils	FALSE
TCTGGAACAACGATGG-1_1_1_1_1	2.60436	0.307308	Neutrophils	FALSE
AAAGATGGTTAAGACA-1_1_1_1_1	0.800205	2.61642	Neutrophils	FALSE
AGCATACAGAATAGGG-1_1_1_1_1	1.65836	3.35101	Neutrophils	FALSE
GGGACCTCATTTCACT-1_1_1_1_1	1.31715	2.12786	Neutrophils	FALSE
AAAGATGCATATGCTG-1_1_1_1_1	1.16373	-1.85689	Neutrophils	FALSE
ACCGTAAAGGGTCTCC-1_1_1_1_1	1.35059	2.35261	Neutrophils	FALSE
AGTCTTTGTCGGCATC-1_1_1_1_1	2.48298	1.02328	Neutrophils	FALSE
ATTTCTGGTGTGACCC-1_1_1_1_1	2.10827	0.645715	Neutrophils	FALSE
CACAAACGTTAAAGAC-1_1_1_1_1	2.10942	0.24843	Neutrophils	FALSE
CAGTAACAGGGCTCTC-1_1_1_1_1	-1.10708	1.79974	Neutrophils	FALSE
CCTTTCTGTCCCTACT-1_1_1_1_1	-0.4064	2.34935	Neutrophils	FALSE
CGATGGCGTTTGGCGC-1_1_1_1_1	3.48688	-5.11032	Neutrophils	FALSE
CTAGCCTGTACCGCTG-1_1_1_1_1	2.59023	7.72332	other	FALSE
CTCTACGTCAGTTTGG-1_1_1_1_1	-1.14955	1.62686	Neutrophils	FALSE
TACTTACCACCAGCAC-1_1_1_1_1	2.19379	1.41604	Neutrophils	FALSE
TAGAGCTTCGGTCCGA-1_1_1_1_1	-0.05309	-1.69107	Neutrophils	FALSE
TGTGGTAGTTCCCTTG-1_1_1_1_1	1.65724	2.88455	Neutrophils	FALSE
TTCTCCTTCAAGGCTT-1_1_1_1_1	0.985715	3.04198	Neutrophils	FALSE
AACTCTTAGGGTGTGT-1_1_1_1_1	1.38824	1.17291	Neutrophils	FALSE
ACACCGGTCTGTCTCG-1_1_1_1_1	8.24686	6.09745	Monocytes	FALSE
ATAACGCCATACAGCT-1_1_1_1_1	2.50327	1.81501	Neutrophils	FALSE
ATTACTCCAAGACGTG-1_1_1_1_1	2.24596	-0.58995	Neutrophils	FALSE
CTACATTCAGAGTGTG-1_1_1_1_1	1.8438	2.42967	Neutrophils	FALSE
CTACCCACACAGCCCA-1_1_1_1_1	1.49686	3.14266	Neutrophils	FALSE
GCTTCCACAAGTCTAC-1_1_1_1_1	1.34906	2.6096	Neutrophils	FALSE
CACCACTCAAGGGTCA-1_1_1_1_1	0.085771	3.16232	Neutrophils	FALSE
CGTTCTGTCCTTGGTC-1_1_1_1_1	1.02159	1.77277	Neutrophils	FALSE
GTAACTGCAGCTTCGG-1_1_1_1_1	2.12999	0.057627	Neutrophils	FALSE
TGACAACAGGGATACC-1_1_1_1_1	2.69339	2.72926	Neutrophils	FALSE
ACATGGTAGGACAGAA-1_1_1_1_1	0.395847	2.07353	Neutrophils	FALSE
ATTATCCGTCTCCATC-1_1_1_1_1	1.03855	1.60074	Neutrophils	FALSE
CGATTGACAATAGAGT-1_1_1_1_1	0.367996	3.00359	Neutrophils	FALSE
GGATGTTTCTAACCGA-1_1_1_1_1	2.55373	1.6673	Neutrophils	FALSE
GTATCTTTCGCCAGCA-1_1_1_1_1	1.35233	0.643799	Neutrophils	FALSE
TTTACTGCATACGCTA-1_1_1_1_1	1.87778	0.672836	Neutrophils	FALSE
TTTGCGCTCTTACCGC-1_1_1_1_1	0.967789	1.2096	Neutrophils	FALSE
ATGCGATGTGTGACCC-1_1_1_1_1	0.450068	3.2362	Neutrophils	FALSE
CAACTAGTCAAGAAGT-1_1_1_1_1	1.74758	2.51531	Neutrophils	FALSE
GTACGTAAGGCACATG-1_1_1_1_1	1.42642	3.20011	Neutrophils	FALSE
TCATTACAGCTATGCT-1_1_1_1_1	2.31869	0.451273	Neutrophils	FALSE
ACAGCTACAGGATTGG-1_1_1_1_1	1.08574	1.27792	Neutrophils	FALSE
ATTGGACCAGTGAGTG-1_1_1_1_1	-0.87683	0.47038	Neutrophils	FALSE
GGCTCGATCAGAGGTG-1_1_1_1_1	2.60081	2.37181	Neutrophils	FALSE
GTCTCGTGTTGGTGGA-1_1_1_1_1	2.31447	1.35618	Neutrophils	FALSE
GACTAACAGAGTACCG-1_1_1_1_1	-5.51044	-7.99712	Platelets	FALSE
TCGCGAGGTATATGAG-1_1_1_1_1	-1.02053	1.4497	Neutrophils	FALSE
ATCTGCCTCCATGAGT-1_1_1_1_1	1.4515	0.529923	Neutrophils	FALSE
AGCTCCTCAGTTAACC-1_1_1_1_1	-0.90988	2.44789	Neutrophils	FALSE
ATCATCTTCAGAGACG-1_1_1_1_1	1.21365	2.02223	Neutrophils	FALSE
CCATGTCAGGTGACCA-1_1_1_1_1	2.16777	3.29152	Neutrophils	FALSE
TAGTTGGAGGGAGTAA-1_1_1_1_1	2.26834	-0.80805	Neutrophils	FALSE
TCAGGTACACGAAACG-1_1_1_1_1	0.942425	3.04571	Neutrophils	FALSE
ACGGGCTGTAGCCTAT-1_1_1_1_1	0.230659	-1.16219	Neutrophils	FALSE
CATCAAGGTTGGACCC-1_1_1_1_1	-0.1389	2.77452	Neutrophils	FALSE
ATTCTACGTCATCCCT-1_1_1_1_1	0.553969	2.82133	Neutrophils	FALSE
GGATGTTTCAGGTTCA-1_1_1_1_1	8.36396	6.70008	Monocytes	FALSE
GTGAAGGCATTGCGGC-1_1_1_1_1	2.65946	1.99821	Neutrophils	FALSE
TGGCCAGTCACCTCGT-1_1_1_1_1	1.72231	2.5352	Neutrophils	FALSE
CATTATCGTTCTCATT-1_1_1_1_1	0.161745	1.93726	Neutrophils	FALSE
CTCTGGTGTTGACGTT-1_1_1_1_1	1.49287	0.909035	Neutrophils	FALSE
TGAAAGAGTCACCCAG-1_1_1_1_1	2.64915	2.94933	Neutrophils	FALSE
CTCACACAGTAGGCCA-1_1_1_1_1	1.29016	2.57404	Neutrophils	FALSE
GGAGCAACACACAGAG-1_1_1_1_1	0.379836	3.07524	Neutrophils	FALSE
ACATCAGGTAGTAGTA-1_1_1_1_1	1.84789	2.28622	Neutrophils	FALSE
CTACACCTCGCACTCT-1_1_1_1_1	2.2503	3.05979	Neutrophils	FALSE
AGGCCGTCATAGTAAG-1_1_1_1_1	1.34597	1.71746	Neutrophils	FALSE
GTCATTTCAATGGAAT-1_1_1_1_1	1.60043	1.11011	Neutrophils	FALSE
GATCGATCACTCAGGC-1_1_1_1_1	-0.04759	2.95318	Neutrophils	FALSE
CGAGCACAGCCACCTG-1_1_1_1_1	1.24747	3.43018	Neutrophils	FALSE
ACACTGAGTGTAAGTA-1_1_1_1_1	0.394258	2.47583	Neutrophils	FALSE
ACTGCTCGTCAAGCGA-1_1_1_1_1	1.82728	3.10112	Neutrophils	FALSE
CAGTAACCACCTCGGA-1_1_1_1_1	2.37864	0.231053	Neutrophils	FALSE
CCTTTCTCAATTCCTT-1_1_1_1_1	0.979849	3.2128	Neutrophils	FALSE
GCTCCTATCACATGCA-1_1_1_1_1	1.94424	1.77781	Neutrophils	FALSE
GTAACGTCATGGGACA-1_1_1_1_1	-1.30319	1.77581	Neutrophils	FALSE
TACTCATCAATCAGAA-1_1_1_1_1	1.97578	2.20624	Neutrophils	FALSE
ATCACGAGTAAGGGAA-1_1_1_1_1	2.68541	2.86134	Neutrophils	FALSE
CAGCGACTCTCTAAGG-1_1_1_1_1	2.4379	0.89226	Neutrophils	FALSE
GGGAATGTCTGCGGCA-1_1_1_1_1	2.14373	0.844732	Neutrophils	FALSE
GTGGGTCAGACACGAC-1_1_1_1_1	0.619698	2.29193	Neutrophils	FALSE
TCTTTCCTCATCATTC-1_1_1_1_1	2.83902	0.35173	Neutrophils	FALSE
TGACAACTCCAAACTG-1_1_1_1_1	4.34293	0.448574	other	FALSE
TGGCTGGAGATTACCC-1_1_1_1_1	2.08091	2.15655	Neutrophils	FALSE
AAAGCAACAAGGCTCC-1_1_1_1_1	-2.17174	0.145659	Neutrophils	FALSE
CATATTCGTACCGGCT-1_1_1_1_1	2.13173	-0.49257	Neutrophils	FALSE
TGACAACTCTCGTATT-1_1_1_1_1	8.5163	6.70042	Monocytes	FALSE
CAGCAGCAGTACTTGC-1_1_1_1_1	-2.18091	-0.44275	Neutrophils	FALSE
TCCCGATTCGTAGGAG-1_1_1_1_1	2.24108	1.23262	Neutrophils	FALSE
TGCGTGGTCTGGGCCA-1_1_1_1_1	1.78705	2.87679	Neutrophils	FALSE
GTAGTCAAGTCCTCCT-1_1_1_1_1	2.17981	1.06605	Neutrophils	FALSE
GGGTCTGTCGACAGCC-1_1_1_1_1	2.64498	0.454816	Neutrophils	FALSE
GTGCATATCCGCGTTT-1_1_1_1_1	2.43606	0.143124	Neutrophils	FALSE
TGCTACCAGTTCGATC-1_1_1_1_1	0.001015	1.97955	Neutrophils	FALSE
AGGGTGAGTACCGTAT-1_1_1_1_1	2.78147	0.507264	Neutrophils	FALSE
ATTTCTGGTCTAACGT-1_1_1_1_1	1.94034	3.29374	Neutrophils	FALSE
CCTCTGAAGAGGGCTT-1_1_1_1_1	-1.49426	1.83371	Neutrophils	FALSE
CTCTAATAGCCAGTTT-1_1_1_1_1	1.02312	0.141334	Neutrophils	FALSE
CTGATAGAGACCGGAT-1_1_1_1_1	1.98414	3.376	Neutrophils	FALSE
GTCATTTCAGCGTAAG-1_1_1_1_1	-1.72401	-1.94716	Neutrophils	FALSE
TTAGGACGTTCCCGAG-1_1_1_1_1	1.84434	2.02631	Neutrophils	FALSE
ACATCAGCAGAGTGTG-1_1_1_1_1	1.32837	1.17515	Neutrophils	FALSE
ACGGAGAGTAAACACA-1_1_1_1_1	-0.7876	-0.71259	Neutrophils	FALSE
CCTTCGAGTACTCAAC-1_1_1_1_1	1.93102	2.093	Neutrophils	FALSE
TAGTTGGTCGGGAGTA-1_1_1_1_1	3.34179	0.458661	Neutrophils	FALSE
TCACGAAAGCAACGGT-1_1_1_1_1	-0.21525	1.97125	Neutrophils	FALSE
TTCTCCTGTTACTGAC-1_1_1_1_1	0.803955	2.87395	Neutrophils	FALSE
ACTTGTTCACCCATGG-1_1_1_1_1	1.44598	3.3599	Neutrophils	FALSE
TAGCCGGTCTCCTATA-1_1_1_1_1	1.33928	-1.24193	Neutrophils	FALSE
GCATACATCTCAACTT-1_1_1_1_1	-2.2186	0.20013	Neutrophils	FALSE
TTATGCTAGCCTTGAT-1_1_1_1_1	1.43279	3.28363	Neutrophils	FALSE
CGGAGTCAGGCAATTA-1_1_1_1_1	3.50555	-0.0902	Neutrophils	FALSE
TCAGCTCAGCGTTCCG-1_1_1_1_1	2.81781	3.1712	Neutrophils	FALSE
AAGGTTCCATGCAACT-1_1_1_1_1	-1.5717	1.94118	Neutrophils	FALSE
AAAGCAATCGAATGGG-1_1_1_1_1	-0.04908	2.42672	Neutrophils	FALSE
CGGGTCATCCGTACAA-1_1_1_1_1	1.67096	-0.34678	Neutrophils	FALSE
TTCTCCTCAGCGAACA-1_1_1_1_1	2.38183	-0.58212	Neutrophils	FALSE
GAACCTACAGTTAACC-1_1_1_1_1	-1.16186	-1.55087	Neutrophils	FALSE
CCGTACTGTCAAACTC-1_1_1_1_1	-6.17397	-8.39283	Platelets	FALSE
TAGAGCTGTTTAAGCC-1_1_1_1_1	-0.74734	-1.35765	Neutrophils	FALSE
GATCAGTGTCCGAGTC-1_1_1_1_1	0.096969	-0.40212	Neutrophils	FALSE
TGGACGCAGGCAGGTT-1_1_1_1_1	1.53174	1.67515	Neutrophils	FALSE
ACTTTCAAGCTAACAA-1_1_1_1_1	2.01899	0.906358	Neutrophils	FALSE
CTCGAGGAGAAACCTA-1_1_1_1_1	4.43667	0.601511	Neutrophils	FALSE
TTTACTGGTCCGTTAA-1_1_1_1_1	-1.04826	2.44975	Neutrophils	FALSE
TGCCCTACACCTATCC-1_1_1_1_1	-0.88667	2.70668	Neutrophils	FALSE
TACAGTGGTGATGTGG-1_1_1_1_1	2.90971	2.79499	Neutrophils	FALSE
CGGACGTTCGGGAGTA-1_1_1_1_1	1.9983	2.0395	Neutrophils	FALSE
TGACGGCCACAGCCCA-1_1_1_1_1	4.48543	0.566105	Neutrophils	FALSE
GACACGCAGAAGATTC-1_1_1_1_1	1.76313	0.827255	Neutrophils	FALSE
CAGAATCCAAGAAGAG-1_1_1_1_1	-1.29647	-1.8275	Neutrophils	FALSE
GCATGATGTAAGGGCT-1_1_1_1_1	-0.6535	-1.65122	Neutrophils	FALSE
GCGGGTTGTAGAGGAA-1_1_1_1_1	2.27136	5.28618	Neutrophils	FALSE
TTAGGCAAGAGACGAA-1_1_1_1_1	1.5338	3.02592	Neutrophils	FALSE
CGGAGCTAGCGATAGC-1_1_1_1_1	1.54212	-1.48776	Neutrophils	FALSE
GCACATAAGTGACTCT-1_1_1_1_1	-0.64283	1.95802	Neutrophils	FALSE
ATAACGCTCACCTTAT-1_1_1_1_1	-0.2736	2.06845	Neutrophils	FALSE
AGACGTTGTTACAGAA-1_1_1_1_1	2.58957	3.33069	Neutrophils	FALSE
TGAGCATCACCCAGTG-1_1_1_1_1	-0.04812	2.62236	Neutrophils	FALSE
CAACCAATCATGTGGT-1_1_1_1_1	-0.61695	-2.60558	Neutrophils	FALSE
TACCTATTCCCAAGTA-1_1_1_1_1	3.28716	2.74258	Neutrophils	FALSE
TGGACGCTCTCGTATT-1_1_1_1_1	0.867201	2.71956	Neutrophils	FALSE
ACTTACTCATGTAAGA-1_1_1_1_1	0.92994	-1.86954	Neutrophils	FALSE
[truncated: 20,522 more rows]

## Sheet: Figure 3D & 3F
	UMAP_1	UMAP_2	major.label	dex
AAACCTGAGCGATAGC-1_1_1_1_1_1_1_1_1	-0.631638	0.801637	Neutrophils	FALSE
AAACCTGAGGCCCTTG-1_1_1_1_1_1_1_1_1	-2.30311	1.20652	Neutrophils	FALSE
AAACCTGCAGAGCCAA-1_1_1_1_1_1_1_1_1	-2.55173	1.27542	Neutrophils	FALSE
AAACCTGCAGCTGTTA-1_1_1_1_1_1_1_1_1	-3.10928	1.59353	Neutrophils	FALSE
AAACCTGCATGCCCGA-1_1_1_1_1_1_1_1_1	-1.23403	1.30114	Monocytes	FALSE
AAACCTGGTTAAGATG-1_1_1_1_1_1_1_1_1	-0.999225	-3.18147	Monocytes	FALSE
AAACCTGTCCAAACAC-1_1_1_1_1_1_1_1_1	-0.898462	-4.33506	Monocytes	FALSE
AAACGGGAGCCGGTAA-1_1_1_1_1_1_1_1_1	1.48886	6.39785	Tregs	FALSE
AAACGGGAGCTAGGCA-1_1_1_1_1_1_1_1_1	-0.391724	-5.14038	Monocytes	FALSE
AAACGGGAGGACAGAA-1_1_1_1_1_1_1_1_1	0.246423	0.755016	Neutrophils	FALSE
AAACGGGCACCAGCAC-1_1_1_1_1_1_1_1_1	0.41456	-2.55293	Monocytes	FALSE
AAACGGGCAGGCGATA-1_1_1_1_1_1_1_1_1	-0.595819	1.75138	Neutrophils	FALSE
AAACGGGGTACCGTAT-1_1_1_1_1_1_1_1_1	-0.259213	7.30263	CD8 T	FALSE
AAACGGGTCCGTAGTA-1_1_1_1_1_1_1_1_1	6.94221	4.07049	Monocytes	FALSE
AAAGATGAGCTTTGGT-1_1_1_1_1_1_1_1_1	-2.63444	-3.57628	Monocytes	FALSE
AAAGATGGTAGGACAC-1_1_1_1_1_1_1_1_1	2.08884	-3.26874	Macrophages	FALSE
AAAGATGTCGCCGTGA-1_1_1_1_1_1_1_1_1	-0.1723	-3.50504	Monocytes	FALSE
AAAGCAAAGGAGTACC-1_1_1_1_1_1_1_1_1	-1.13102	1.65966	Monocytes	FALSE
AAAGCAACACAACTGT-1_1_1_1_1_1_1_1_1	-1.21978	1.36288	Neutrophils	FALSE
AAAGCAACAGCTATTG-1_1_1_1_1_1_1_1_1	-0.714731	-4.40427	Monocytes	FALSE
AAAGTAGAGAGCCTAG-1_1_1_1_1_1_1_1_1	2.76236	-2.85046	Macrophages	FALSE
AAAGTAGAGTACCGGA-1_1_1_1_1_1_1_1_1	-2.09156	2.12523	Neutrophils	FALSE
AAAGTAGCACACCGCA-1_1_1_1_1_1_1_1_1	6.04014	4.25506	other	FALSE
AAAGTAGCATAGGATA-1_1_1_1_1_1_1_1_1	-2.65327	1.59259	Neutrophils	FALSE
AAAGTAGGTCCCTACT-1_1_1_1_1_1_1_1_1	1.35739	-5.34831	Monocytes	FALSE
AAAGTAGGTGTAAGTA-1_1_1_1_1_1_1_1_1	-2.82497	1.73293	Neutrophils	FALSE
AAAGTAGGTTTGGCGC-1_1_1_1_1_1_1_1_1	1.85417	-5.32557	DC	FALSE
AAAGTAGTCTACGAGT-1_1_1_1_1_1_1_1_1	-3.51563	1.64456	Neutrophils	FALSE
AAATGCCAGAGGTTAT-1_1_1_1_1_1_1_1_1	0.548122	0.534777	Monocytes	FALSE
AAATGCCCACGAAACG-1_1_1_1_1_1_1_1_1	8.41295	1.77078	other	FALSE
AAATGCCCATTTGCCC-1_1_1_1_1_1_1_1_1	2.41588	-2.851	Macrophages	FALSE
AAATGCCTCATACGGT-1_1_1_1_1_1_1_1_1	0.652503	-4.55369	Macrophages	FALSE
AAATGCCTCCAAAGTC-1_1_1_1_1_1_1_1_1	0.0416017	-5.0393	Monocytes	FALSE
AAATGCCTCGCCCTTA-1_1_1_1_1_1_1_1_1	-2.91152	1.9178	Neutrophils	FALSE
AAATGCCTCTCTAAGG-1_1_1_1_1_1_1_1_1	5.55156	4.4864	other	FALSE
AACACGTAGCCCTAAT-1_1_1_1_1_1_1_1_1	-2.9973	1.85924	Neutrophils	FALSE
AACACGTAGGATTCGG-1_1_1_1_1_1_1_1_1	2.50942	-2.58029	Monocytes	FALSE
AACACGTAGTACGCGA-1_1_1_1_1_1_1_1_1	0.0630005	-3.6167	Macrophages	FALSE
AACACGTGTGGTGTAG-1_1_1_1_1_1_1_1_1	2.70744	-2.64847	Macrophages	FALSE
AACACGTTCCCATTTA-1_1_1_1_1_1_1_1_1	-1.17712	1.27854	Neutrophils	FALSE
AACCATGAGCTGCAAG-1_1_1_1_1_1_1_1_1	-2.11246	6.52406	NK	FALSE
AACCATGCACACTGCG-1_1_1_1_1_1_1_1_1	-1.184	-1.74795	Monocytes	FALSE
AACCATGCAGATGGGT-1_1_1_1_1_1_1_1_1	-2.48812	1.20203	Neutrophils	FALSE
AACCATGCATATGGTC-1_1_1_1_1_1_1_1_1	-1.25553	1.42693	Neutrophils	FALSE
AACCATGGTCTAGAGG-1_1_1_1_1_1_1_1_1	-1.76716	1.14399	Neutrophils	FALSE
AACCATGGTGCAGTAG-1_1_1_1_1_1_1_1_1	-1.86882	-2.98426	Monocytes	FALSE
AACCATGTCAGCCTAA-1_1_1_1_1_1_1_1_1	1.65157	-3.61046	Macrophages	FALSE
AACCATGTCTCTGAGA-1_1_1_1_1_1_1_1_1	-1.57829	6.61754	CD8 T	FALSE
AACCGCGAGCTAGTCT-1_1_1_1_1_1_1_1_1	-0.921069	1.56829	Monocytes	FALSE
AACCGCGCAACTGCTA-1_1_1_1_1_1_1_1_1	-1.33999	-6.72134	Macrophages	FALSE
AACCGCGCAAGGACTG-1_1_1_1_1_1_1_1_1	1.33865	5.80166	CD4 T	FALSE
AACCGCGCAGCCAGAA-1_1_1_1_1_1_1_1_1	-1.92741	1.48912	Neutrophils	FALSE
AACCGCGCAGTGGGAT-1_1_1_1_1_1_1_1_1	-1.86449	-3.78189	Monocytes	FALSE
AACCGCGCATCAGTCA-1_1_1_1_1_1_1_1_1	-2.88848	1.72461	Neutrophils	FALSE
AACCGCGTCAAAGTAG-1_1_1_1_1_1_1_1_1	6.96339	3.41036	other	FALSE
AACGTTGAGACTAAGT-1_1_1_1_1_1_1_1_1	-1.2324	-4.03142	Monocytes	FALSE
AACGTTGAGGCGACAT-1_1_1_1_1_1_1_1_1	-2.1576	-3.96352	Monocytes	FALSE
AACGTTGAGTGGCACA-1_1_1_1_1_1_1_1_1	-0.950299	0.923993	Neutrophils	FALSE
AACGTTGCAATGGACG-1_1_1_1_1_1_1_1_1	2.57767	-2.257	Macrophages	FALSE
AACGTTGGTACGAAAT-1_1_1_1_1_1_1_1_1	-1.97064	-2.53776	Monocytes	FALSE
AACGTTGGTCTAGTCA-1_1_1_1_1_1_1_1_1	-0.538796	1.18567	Monocytes	FALSE
AACGTTGGTCTGATCA-1_1_1_1_1_1_1_1_1	-3.17456	-2.74404	Monocytes	FALSE
AACGTTGTCTGACCTC-1_1_1_1_1_1_1_1_1	-0.528287	6.85642	CD8 T	FALSE
AACGTTGTCTGCTGTC-1_1_1_1_1_1_1_1_1	-2.66028	1.55555	Neutrophils	FALSE
AACTCAGAGAGCCCAA-1_1_1_1_1_1_1_1_1	0.378211	0.934901	Neutrophils	FALSE
AACTCAGAGTGTACCT-1_1_1_1_1_1_1_1_1	-0.0962585	-4.96709	Monocytes	FALSE
AACTCAGCATGTCGAT-1_1_1_1_1_1_1_1_1	-2.77321	1.65272	Neutrophils	FALSE
AACTCAGGTCTTCTCG-1_1_1_1_1_1_1_1_1	-0.940765	1.28237	Neutrophils	FALSE
AACTCAGTCTTTAGGG-1_1_1_1_1_1_1_1_1	-0.160996	-3.38265	Monocytes	FALSE
AACTCCCGTCCGACGT-1_1_1_1_1_1_1_1_1	-2.48531	-2.83305	Monocytes	FALSE
AACTCCCGTCGACTGC-1_1_1_1_1_1_1_1_1	-0.26253	1.12912	Neutrophils	FALSE
AACTCCCTCAAACCAC-1_1_1_1_1_1_1_1_1	-2.79371	1.46731	Neutrophils	FALSE
AACTCCCTCAGAGGTG-1_1_1_1_1_1_1_1_1	-1.3397	1.11929	Neutrophils	FALSE
AACTCCCTCGCATGGC-1_1_1_1_1_1_1_1_1	-3.1952	-2.38426	Monocytes	FALSE
AACTCCCTCGCTTAGA-1_1_1_1_1_1_1_1_1	0.960171	-4.74087	Monocytes	FALSE
AACTCCCTCTTGTCAT-1_1_1_1_1_1_1_1_1	-0.899607	0.960692	Neutrophils	FALSE
AACTCTTAGATGCCTT-1_1_1_1_1_1_1_1_1	-0.339012	0.340485	Neutrophils	FALSE
AACTCTTAGCACAGGT-1_1_1_1_1_1_1_1_1	0.830646	-4.73598	Monocytes	FALSE
AACTCTTAGCACCGTC-1_1_1_1_1_1_1_1_1	-1.26585	1.14434	Macrophages	FALSE
AACTCTTAGCGTCTAT-1_1_1_1_1_1_1_1_1	-0.318779	-4.87996	Monocytes	FALSE
AACTCTTAGGTGTGGT-1_1_1_1_1_1_1_1_1	-0.218179	-3.36683	Monocytes	FALSE
AACTCTTAGTAGCGGT-1_1_1_1_1_1_1_1_1	-0.110433	1.13255	Monocytes	FALSE
AACTCTTAGTGCCATT-1_1_1_1_1_1_1_1_1	0.785681	-4.6377	Macrophages	FALSE
AACTCTTAGTGTGAAT-1_1_1_1_1_1_1_1_1	-0.303126	5.01556	CD8 T	FALSE
AACTCTTCATCCGCGA-1_1_1_1_1_1_1_1_1	-0.304128	1.4382	Neutrophils	FALSE
AACTCTTGTCCATGAT-1_1_1_1_1_1_1_1_1	-2.22673	-2.42996	Monocytes	FALSE
AACTCTTGTTTGTGTG-1_1_1_1_1_1_1_1_1	-1.14627	-3.12352	Monocytes	FALSE
AACTCTTTCCCTAACC-1_1_1_1_1_1_1_1_1	-0.0532719	0.414619	Neutrophils	FALSE
AACTCTTTCGCCTGAG-1_1_1_1_1_1_1_1_1	-0.0870694	0.884144	Neutrophils	FALSE
AACTCTTTCGTCCAGG-1_1_1_1_1_1_1_1_1	-0.138357	-5.22502	Monocytes	FALSE
AACTGGTAGGGAACGG-1_1_1_1_1_1_1_1_1	-2.46702	1.65456	Neutrophils	FALSE
AACTGGTCAAGCCGCT-1_1_1_1_1_1_1_1_1	-0.511338	0.508622	Neutrophils	FALSE
AACTGGTCACATGTGT-1_1_1_1_1_1_1_1_1	0.853812	4.20145	CD4 T	FALSE
AACTGGTGTACTTAGC-1_1_1_1_1_1_1_1_1	-0.277885	0.426781	Monocytes	FALSE
AACTGGTGTCTCTCGT-1_1_1_1_1_1_1_1_1	-0.712497	-6.47983	Macrophages	FALSE
AACTGGTTCAAACCGT-1_1_1_1_1_1_1_1_1	0.246363	0.84011	Neutrophils	FALSE
AACTGGTTCGGCGCAT-1_1_1_1_1_1_1_1_1	6.46304	4.12551	other	FALSE
AACTGGTTCTTGCAAG-1_1_1_1_1_1_1_1_1	-3.56152	1.39528	Neutrophils	FALSE
AACTTTCAGTCAAGCG-1_1_1_1_1_1_1_1_1	-2.52577	-4.28398	Monocytes	FALSE
AACTTTCAGTTGCAGG-1_1_1_1_1_1_1_1_1	-1.49178	1.4225	Neutrophils	FALSE
AACTTTCCAAGCGATG-1_1_1_1_1_1_1_1_1	1.83795	-5.21771	Monocytes	FALSE
AACTTTCCACAACGCC-1_1_1_1_1_1_1_1_1	8.5046	1.73797	other	FALSE
AACTTTCGTTGGTGGA-1_1_1_1_1_1_1_1_1	-1.05881	1.48433	Neutrophils	FALSE
AACTTTCGTTTGACTG-1_1_1_1_1_1_1_1_1	2.78487	-3.14219	Macrophages	FALSE
AACTTTCTCAAACCGT-1_1_1_1_1_1_1_1_1	-0.454631	6.62572	CD8 T	FALSE
AACTTTCTCCTAGTGA-1_1_1_1_1_1_1_1_1	-3.08257	1.73388	Neutrophils	FALSE
AACTTTCTCTACTATC-1_1_1_1_1_1_1_1_1	-0.2418	0.152735	Neutrophils	FALSE
AAGACCTAGCAGGCTA-1_1_1_1_1_1_1_1_1	1.58285	-5.46098	Monocytes	FALSE
AAGACCTAGCGGCTTC-1_1_1_1_1_1_1_1_1	-1.16486	-3.27277	Monocytes	FALSE
AAGACCTCACGAGAGT-1_1_1_1_1_1_1_1_1	-0.340547	-2.15846	Monocytes	FALSE
AAGACCTGTATCGCAT-1_1_1_1_1_1_1_1_1	-1.79492	0.970739	Monocytes	FALSE
AAGACCTTCAGCGACC-1_1_1_1_1_1_1_1_1	-3.13517	1.4679	Neutrophils	FALSE
AAGACCTTCCGTCATC-1_1_1_1_1_1_1_1_1	2.57533	-3.09637	Macrophages	FALSE
AAGACCTTCCTTTACA-1_1_1_1_1_1_1_1_1	-2.97185	-3.41333	Monocytes	FALSE
AAGACCTTCGGCGCAT-1_1_1_1_1_1_1_1_1	0.501419	-5.14368	Macrophages	FALSE
AAGCCGCAGACCACGA-1_1_1_1_1_1_1_1_1	-1.72953	-4.21235	Monocytes	FALSE
AAGCCGCAGCTAGTTC-1_1_1_1_1_1_1_1_1	-2.93926	-3.52293	Monocytes	FALSE
AAGCCGCGTACCAGTT-1_1_1_1_1_1_1_1_1	2.40108	-2.6358	Macrophages	FALSE
AAGCCGCGTCTTTCAT-1_1_1_1_1_1_1_1_1	-1.65961	-4.46583	Macrophages	FALSE
AAGCCGCTCAGTTAGC-1_1_1_1_1_1_1_1_1	2.89247	-2.41569	Monocytes	FALSE
AAGCCGCTCTTACCGC-1_1_1_1_1_1_1_1_1	-2.66846	1.89925	Neutrophils	FALSE
AAGGAGCAGAATGTTG-1_1_1_1_1_1_1_1_1	0.354562	0.985303	Monocytes	FALSE
AAGGAGCAGGCTAGCA-1_1_1_1_1_1_1_1_1	-1.17751	-6.43535	Macrophages	FALSE
AAGGAGCAGTTACCCA-1_1_1_1_1_1_1_1_1	-2.1096	-4.515	Monocytes	FALSE
AAGGAGCCAGTGGGAT-1_1_1_1_1_1_1_1_1	-3.24793	1.64723	Neutrophils	FALSE
AAGGAGCTCAGCATGT-1_1_1_1_1_1_1_1_1	-2.2031	-4.67534	Monocytes	FALSE
AAGGCAGAGAAGAAGC-1_1_1_1_1_1_1_1_1	-0.447113	7.18668	CD8 T	FALSE
AAGGCAGGTAGCGTAG-1_1_1_1_1_1_1_1_1	-2.81527	1.66461	Neutrophils	FALSE
AAGGTTCGTTATCGGT-1_1_1_1_1_1_1_1_1	-1.2178	-5.617	Monocytes	FALSE
AAGGTTCGTTCAGACT-1_1_1_1_1_1_1_1_1	-4.70395	-1.54076	Macrophages	FALSE
AAGGTTCGTTTGACAC-1_1_1_1_1_1_1_1_1	0.0497808	-7.48571	Macrophages	FALSE
AAGGTTCTCAGCAACT-1_1_1_1_1_1_1_1_1	-0.462771	0.566545	Neutrophils	FALSE
AAGGTTCTCCTTCAAT-1_1_1_1_1_1_1_1_1	0.456131	0.854725	Neutrophils	FALSE
AAGTCTGCAAAGAATC-1_1_1_1_1_1_1_1_1	-1.2115	0.880185	Neutrophils	FALSE
AAGTCTGCAAAGCAAT-1_1_1_1_1_1_1_1_1	-1.20553	1.52352	Neutrophils	FALSE
AAGTCTGCAACACCTA-1_1_1_1_1_1_1_1_1	-1.89626	-6.82573	Macrophages	FALSE
AAGTCTGCACCGAATT-1_1_1_1_1_1_1_1_1	-0.0860878	0.863072	Neutrophils	FALSE
AAGTCTGGTTACCAGT-1_1_1_1_1_1_1_1_1	-0.278355	-4.67372	Macrophages	FALSE
AAGTCTGGTTCCTCCA-1_1_1_1_1_1_1_1_1	-0.661909	1.36857	Neutrophils	FALSE
AAGTCTGTCAACTCTT-1_1_1_1_1_1_1_1_1	-2.21776	1.36651	Neutrophils	FALSE
AAGTCTGTCTGCTGCT-1_1_1_1_1_1_1_1_1	-3.09212	-2.30165	Monocytes	FALSE
AATCCAGAGATCCCGC-1_1_1_1_1_1_1_1_1	-1.0665	0.856865	Neutrophils	FALSE
AATCCAGAGGGCTCTC-1_1_1_1_1_1_1_1_1	-0.612351	0.877814	Neutrophils	FALSE
AATCCAGCATGACGGA-1_1_1_1_1_1_1_1_1	-1.02285	-2.83578	Monocytes	FALSE
AATCCAGCATGCCCGA-1_1_1_1_1_1_1_1_1	-0.418896	1.11867	Neutrophils	FALSE
AATCCAGTCAGCGATT-1_1_1_1_1_1_1_1_1	1.07352	-5.31403	Macrophages	FALSE
AATCCAGTCCGCGGTA-1_1_1_1_1_1_1_1_1	-1.88861	1.25364	Neutrophils	FALSE
AATCCAGTCGAGAGCA-1_1_1_1_1_1_1_1_1	-2.6838	-3.624	Macrophages	FALSE
AATCGGTAGACATAAC-1_1_1_1_1_1_1_1_1	-2.70999	2.09634	Neutrophils	FALSE
AATCGGTCAGGACGTA-1_1_1_1_1_1_1_1_1	1.08216	5.17482	Monocytes	FALSE
AATCGGTGTCCGTTAA-1_1_1_1_1_1_1_1_1	0.128989	0.771386	Neutrophils	FALSE
AATCGGTTCAAACAAG-1_1_1_1_1_1_1_1_1	-1.8492	1.52712	Monocytes	FALSE
AATCGGTTCAGGTAAA-1_1_1_1_1_1_1_1_1	-0.155637	0.807078	Neutrophils	FALSE
AATCGGTTCAGGTTCA-1_1_1_1_1_1_1_1_1	-2.85364	1.58818	Neutrophils	FALSE
ACACCAAAGAATTGTG-1_1_1_1_1_1_1_1_1	-2.76939	-3.62923	Monocytes	FALSE
ACACCAAAGGCATGGT-1_1_1_1_1_1_1_1_1	8.22204	2.00909	other	FALSE
ACACCAAAGTAATCCC-1_1_1_1_1_1_1_1_1	-2.94465	-3.64834	Monocytes	FALSE
ACACCAAAGTGAACAT-1_1_1_1_1_1_1_1_1	-2.64242	-2.14854	Monocytes	FALSE
ACACCAACAAAGGAAG-1_1_1_1_1_1_1_1_1	-0.0618069	0.3944	Neutrophils	FALSE
ACACCAACACACGCTG-1_1_1_1_1_1_1_1_1	-1.88548	-2.65324	Monocytes	FALSE
ACACCAAGTACTTGAC-1_1_1_1_1_1_1_1_1	1.05641	5.69414	CD4 T	FALSE
ACACCAAGTAGAGGAA-1_1_1_1_1_1_1_1_1	-2.98236	1.34445	Neutrophils	FALSE
ACACCAAGTCACCCAG-1_1_1_1_1_1_1_1_1	-0.192941	0.422132	Neutrophils	FALSE
ACACCAAGTGAGGCTA-1_1_1_1_1_1_1_1_1	-0.413329	0.327795	Neutrophils	FALSE
ACACCAAGTTCCAACA-1_1_1_1_1_1_1_1_1	-0.909114	0.907434	Neutrophils	FALSE
ACACCAAGTTCCGTCT-1_1_1_1_1_1_1_1_1	-0.158685	1.25901	Monocytes	FALSE
ACACCAATCAACCAAC-1_1_1_1_1_1_1_1_1	-1.3705	1.35765	Neutrophils	FALSE
ACACCCTAGAGCTGCA-1_1_1_1_1_1_1_1_1	-2.62847	1.66328	Neutrophils	FALSE
ACACCCTAGGCCATAG-1_1_1_1_1_1_1_1_1	-3.04231	1.6032	Neutrophils	FALSE
ACACCCTAGTACTTGC-1_1_1_1_1_1_1_1_1	-3.48555	-2.052	Macrophages	FALSE
ACACCCTAGTTCCACA-1_1_1_1_1_1_1_1_1	-2.23651	-3.69363	Monocytes	FALSE
ACACCCTCAGGGTATG-1_1_1_1_1_1_1_1_1	-0.0660057	0.995766	Monocytes	FALSE
ACACCCTCAGGTTTCA-1_1_1_1_1_1_1_1_1	0.301913	0.683674	Neutrophils	FALSE
ACACCCTCATCCGGGT-1_1_1_1_1_1_1_1_1	-1.21986	-6.92391	Macrophages	FALSE
ACACCCTGTAAAGGAG-1_1_1_1_1_1_1_1_1	-3.73604	1.52435	Neutrophils	FALSE
ACACCCTGTTGAGGTG-1_1_1_1_1_1_1_1_1	-0.417514	1.10662	Neutrophils	FALSE
ACACCGGAGTAAGTAC-1_1_1_1_1_1_1_1_1	-2.83821	1.40561	Neutrophils	FALSE
ACACCGGCACCTGGTG-1_1_1_1_1_1_1_1_1	-1.70067	1.14541	Monocytes	FALSE
ACACCGGCATTTGCCC-1_1_1_1_1_1_1_1_1	-2.26332	1.84557	Neutrophils	FALSE
ACACCGGGTAGAAAGG-1_1_1_1_1_1_1_1_1	0.17691	0.502809	Monocytes	FALSE
ACACCGGGTCTTGTCC-1_1_1_1_1_1_1_1_1	-0.0651208	-4.43249	Monocytes	FALSE
ACACCGGTCCAAACTG-1_1_1_1_1_1_1_1_1	-2.98139	1.51136	Neutrophils	FALSE
ACACTGAAGACTACAA-1_1_1_1_1_1_1_1_1	-1.77607	-2.44592	Monocytes	FALSE
ACACTGAAGAGGGCTT-1_1_1_1_1_1_1_1_1	0.0297293	7.10009	CD8 T	FALSE
ACACTGAAGCCGGTAA-1_1_1_1_1_1_1_1_1	-1.30962	-5.3922	Macrophages	FALSE
ACACTGACAGTGACAG-1_1_1_1_1_1_1_1_1	-3.03487	-2.23092	Monocytes	FALSE
ACACTGAGTTAAGACA-1_1_1_1_1_1_1_1_1	-0.102135	7.20625	CD8 T	FALSE
ACACTGAGTTTGACAC-1_1_1_1_1_1_1_1_1	1.81259	4.47176	Monocytes	FALSE
ACACTGATCAAGCCTA-1_1_1_1_1_1_1_1_1	-2.98227	-2.76854	Monocytes	FALSE
ACACTGATCAGAGACG-1_1_1_1_1_1_1_1_1	-2.45893	1.11033	Neutrophils	FALSE
ACACTGATCATCTGTT-1_1_1_1_1_1_1_1_1	-0.203996	1.08279	Monocytes	FALSE
ACAGCCGAGACCCACC-1_1_1_1_1_1_1_1_1	-1.27014	7.24956	CD8 T	FALSE
ACAGCCGAGATCCCAT-1_1_1_1_1_1_1_1_1	-1.78404	0.941017	Neutrophils	FALSE
ACAGCCGCACCGAATT-1_1_1_1_1_1_1_1_1	-2.88574	1.74255	Neutrophils	FALSE
ACAGCCGCATACTACG-1_1_1_1_1_1_1_1_1	-3.29448	-3.54212	Macrophages	FALSE
ACAGCCGCATATGGTC-1_1_1_1_1_1_1_1_1	-0.0120657	0.754233	Neutrophils	FALSE
ACAGCCGCATCTATGG-1_1_1_1_1_1_1_1_1	0.128304	0.704256	Neutrophils	FALSE
ACAGCCGGTTGATTGC-1_1_1_1_1_1_1_1_1	-1.25375	-2.68162	Monocytes	FALSE
ACAGCTAAGATGTTAG-1_1_1_1_1_1_1_1_1	-1.12802	1.49224	Neutrophils	FALSE
ACAGCTACAATGGATA-1_1_1_1_1_1_1_1_1	1.51805	4.03611	CD4 T	FALSE
ACAGCTACATGCAATC-1_1_1_1_1_1_1_1_1	2.30764	-1.2802	Neutrophils	FALSE
ACAGCTAGTACCGTAT-1_1_1_1_1_1_1_1_1	-2.48202	1.99815	Neutrophils	FALSE
ACAGCTAGTCGAAAGC-1_1_1_1_1_1_1_1_1	-2.50588	1.35199	Neutrophils	FALSE
ACATACGAGTCAAGGC-1_1_1_1_1_1_1_1_1	-0.437828	6.96248	CD8 T	FALSE
ACATACGCAGCTCGAC-1_1_1_1_1_1_1_1_1	-2.26843	1.73126	Neutrophils	FALSE
ACATACGGTCTAAAGA-1_1_1_1_1_1_1_1_1	-0.353538	-4.49867	Monocytes	FALSE
ACATACGGTCTGCAAT-1_1_1_1_1_1_1_1_1	-1.38995	1.60633	Monocytes	FALSE
ACATACGGTGAGTATA-1_1_1_1_1_1_1_1_1	-2.90408	1.83057	Neutrophils	FALSE
ACATACGTCAGTGCAT-1_1_1_1_1_1_1_1_1	-1.12926	1.47514	Neutrophils	FALSE
ACATACGTCATCATTC-1_1_1_1_1_1_1_1_1	-1.89518	1.17221	Neutrophils	FALSE
ACATCAGAGAATTGTG-1_1_1_1_1_1_1_1_1	-1.98342	1.40806	Neutrophils	FALSE
ACATCAGAGCAACGGT-1_1_1_1_1_1_1_1_1	-0.558712	0.319388	Neutrophils	FALSE
ACATCAGAGCTGATAA-1_1_1_1_1_1_1_1_1	-3.2784	1.54636	Neutrophils	FALSE
ACATCAGAGGAGTCTG-1_1_1_1_1_1_1_1_1	-1.24942	-4.25421	Monocytes	FALSE
ACATCAGAGGGCATGT-1_1_1_1_1_1_1_1_1	-0.0461408	0.467189	Neutrophils	FALSE
ACATCAGAGTACGCCC-1_1_1_1_1_1_1_1_1	-2.19126	1.14687	Neutrophils	FALSE
ACATCAGCAAGTACCT-1_1_1_1_1_1_1_1_1	0.10202	7.13955	CD8 T	FALSE
ACATCAGCAATGACCT-1_1_1_1_1_1_1_1_1	-3.99296	1.46654	Neutrophils	FALSE
ACATCAGCACGTGAGA-1_1_1_1_1_1_1_1_1	-2.01995	1.72766	Neutrophils	FALSE
ACATCAGCACTGCCAG-1_1_1_1_1_1_1_1_1	-1.29495	1.19261	Neutrophils	FALSE
ACATCAGGTGTAACGG-1_1_1_1_1_1_1_1_1	-3.75603	1.70191	Neutrophils	FALSE
ACATCAGGTTAAAGAC-1_1_1_1_1_1_1_1_1	8.10722	2.58556	other	FALSE
ACATCAGGTTCCACGG-1_1_1_1_1_1_1_1_1	-0.378996	0.976778	Neutrophils	FALSE
ACATCAGTCGGATGTT-1_1_1_1_1_1_1_1_1	-1.64255	-3.93551	Monocytes	FALSE
ACATGGTAGAAACCTA-1_1_1_1_1_1_1_1_1	-0.656101	0.178504	Neutrophils	FALSE
ACATGGTAGCACAGGT-1_1_1_1_1_1_1_1_1	-0.386419	-2.58319	Monocytes	FALSE
ACATGGTAGGCGCTCT-1_1_1_1_1_1_1_1_1	6.71058	4.76714	other	FALSE
ACATGGTAGTTAACGA-1_1_1_1_1_1_1_1_1	-1.38239	-5.61701	Macrophages	FALSE
ACATGGTCATAGGATA-1_1_1_1_1_1_1_1_1	0.165925	-3.61319	Monocytes	FALSE
ACATGGTCATCCGTGG-1_1_1_1_1_1_1_1_1	-0.552989	0.443152	Neutrophils	FALSE
ACATGGTGTGATGTCT-1_1_1_1_1_1_1_1_1	5.83616	4.8415	other	FALSE
ACATGGTTCAAACAAG-1_1_1_1_1_1_1_1_1	-1.79385	0.831635	Neutrophils	FALSE
ACATGGTTCCTCAACC-1_1_1_1_1_1_1_1_1	0.327561	5.20418	CD8 T	FALSE
ACCAGTAAGATGTTAG-1_1_1_1_1_1_1_1_1	-1.73051	1.34483	Neutrophils	FALSE
ACCAGTAAGGACAGCT-1_1_1_1_1_1_1_1_1	5.43786	4.52313	other	FALSE
ACCAGTAAGGTAGCCA-1_1_1_1_1_1_1_1_1	-2.11047	1.21351	Neutrophils	FALSE
ACCAGTAAGTCCATAC-1_1_1_1_1_1_1_1_1	2.22474	-3.15285	Macrophages	FALSE
ACCAGTAGTCTCATCC-1_1_1_1_1_1_1_1_1	-1.37615	1.56932	Neutrophils	FALSE
ACCAGTATCAAGAAGT-1_1_1_1_1_1_1_1_1	0.570839	6.91484	CD8 T	FALSE
ACCAGTATCCTACAGA-1_1_1_1_1_1_1_1_1	-2.07603	1.38181	Neutrophils	FALSE
ACCAGTATCCTCTAGC-1_1_1_1_1_1_1_1_1	-3.15356	-2.52765	Monocytes	FALSE
ACCAGTATCTCATTCA-1_1_1_1_1_1_1_1_1	0.0632198	-4.8933	Monocytes	FALSE
ACCAGTATCTGCGTAA-1_1_1_1_1_1_1_1_1	6.00294	4.96946	other	FALSE
ACCAGTATCTGTCTCG-1_1_1_1_1_1_1_1_1	-0.322881	0.428704	Monocytes	FALSE
ACCCACTAGGGATGGG-1_1_1_1_1_1_1_1_1	-1.45897	1.10532	Neutrophils	FALSE
ACCCACTCAAGGTTTC-1_1_1_1_1_1_1_1_1	-4.36811	-1.59495	Monocytes	FALSE
ACCCACTCACACGCTG-1_1_1_1_1_1_1_1_1	-0.921064	1.53935	Neutrophils	FALSE
ACCCACTGTAACGCGA-1_1_1_1_1_1_1_1_1	-0.759374	6.50636	CD8 T	FALSE
ACCCACTGTCAGATAA-1_1_1_1_1_1_1_1_1	-2.94742	2.01034	Neutrophils	FALSE
ACCCACTGTTTGACTG-1_1_1_1_1_1_1_1_1	-2.30114	-4.02799	Monocytes	FALSE
ACCCACTGTTTGGCGC-1_1_1_1_1_1_1_1_1	8.67444	1.15952	other	FALSE
ACCCACTTCTGTTGAG-1_1_1_1_1_1_1_1_1	-1.74943	-3.80004	Monocytes	FALSE
ACCGTAACAAGGACTG-1_1_1_1_1_1_1_1_1	-1.92053	1.45739	Neutrophils	FALSE
ACCGTAACACGTCAGC-1_1_1_1_1_1_1_1_1	-1.13086	-4.43635	Macrophages	FALSE
ACCGTAACATCCGTGG-1_1_1_1_1_1_1_1_1	2.8562	-2.28814	Macrophages	FALSE
ACCGTAACATCTCCCA-1_1_1_1_1_1_1_1_1	1.00939	5.60249	CD4 T	FALSE
ACCGTAAGTACAGTTC-1_1_1_1_1_1_1_1_1	-4.63345	-1.61125	Macrophages	FALSE
ACCGTAAGTGGACGAT-1_1_1_1_1_1_1_1_1	1.26507	-5.61987	Monocytes	FALSE
ACCGTAATCACATACG-1_1_1_1_1_1_1_1_1	0.166122	-3.63451	Monocytes	FALSE
ACCGTAATCACATAGC-1_1_1_1_1_1_1_1_1	1.76461	-4.68007	DC	FALSE
ACCTTTATCACATACG-1_1_1_1_1_1_1_1_1	-2.50017	-3.90219	Monocytes	FALSE
ACCTTTATCGCCTGAG-1_1_1_1_1_1_1_1_1	-1.08772	1.33073	Neutrophils	FALSE
ACGAGCCAGACCGGAT-1_1_1_1_1_1_1_1_1	-1.31847	-6.83285	Macrophages	FALSE
ACGAGCCAGACTAGGC-1_1_1_1_1_1_1_1_1	0.368956	0.296198	Neutrophils	FALSE
ACGAGCCAGTACCGGA-1_1_1_1_1_1_1_1_1	-2.56507	6.07755	NK	FALSE
ACGAGCCTCTAACCGA-1_1_1_1_1_1_1_1_1	-1.84193	-5.04225	Macrophages	FALSE
ACGAGGAAGCGCCTCA-1_1_1_1_1_1_1_1_1	7.88267	2.8042	other	FALSE
ACGAGGAAGGCCGAAT-1_1_1_1_1_1_1_1_1	-0.708698	0.628607	Neutrophils	FALSE
ACGAGGACAATTGCTG-1_1_1_1_1_1_1_1_1	-2.17546	-3.19911	Monocytes	FALSE
ACGAGGACATTGGTAC-1_1_1_1_1_1_1_1_1	-4.43663	-0.102717	CD4 T	FALSE
ACGAGGAGTCTAAAGA-1_1_1_1_1_1_1_1_1	-0.241197	0.474975	Monocytes	FALSE
ACGAGGATCAGTGCAT-1_1_1_1_1_1_1_1_1	7.4431	2.91546	other	FALSE
ACGAGGATCCAGGGCT-1_1_1_1_1_1_1_1_1	-1.26729	0.703965	Neutrophils	FALSE
ACGATACAGACAAAGG-1_1_1_1_1_1_1_1_1	-2.45288	-4.11232	Macrophages	FALSE
ACGATACAGAGCAATT-1_1_1_1_1_1_1_1_1	-0.959538	-3.7514	Macrophages	FALSE
ACGATACAGAGCCTAG-1_1_1_1_1_1_1_1_1	-3.05214	1.58602	Neutrophils	FALSE
ACGATACAGCTCCCAG-1_1_1_1_1_1_1_1_1	-1.76992	-2.66805	Monocytes	FALSE
ACGATACCAAACCCAT-1_1_1_1_1_1_1_1_1	-1.47496	-6.44672	Macrophages	FALSE
ACGATACCACACCGAC-1_1_1_1_1_1_1_1_1	-0.771057	0.8861	Neutrophils	FALSE
ACGATACCAGTGGGAT-1_1_1_1_1_1_1_1_1	-0.198767	0.730144	Neutrophils	FALSE
ACGATACCATGAGCGA-1_1_1_1_1_1_1_1_1	0.0196761	-7.89914	Macrophages	FALSE
ACGATACCATTGAGCT-1_1_1_1_1_1_1_1_1	-1.31234	7.0165	CD8 T	FALSE
ACGATACGTAAATACG-1_1_1_1_1_1_1_1_1	-2.86723	-3.00095	Monocytes	FALSE
ACGATACGTGCTAGCC-1_1_1_1_1_1_1_1_1	-0.455477	-6.0348	Macrophages	FALSE
ACGATACGTTGACGTT-1_1_1_1_1_1_1_1_1	-1.72002	1.26284	Neutrophils	FALSE
ACGATGTAGGATGCGT-1_1_1_1_1_1_1_1_1	-1.09963	1.00805	Neutrophils	FALSE
ACGATGTCAAGCTGGA-1_1_1_1_1_1_1_1_1	-1.99615	1.50366	Neutrophils	FALSE
ACGATGTCAGCTGTTA-1_1_1_1_1_1_1_1_1	5.49412	4.82642	other	FALSE
ACGATGTCATCGACGC-1_1_1_1_1_1_1_1_1	-1.38581	-6.07202	Macrophages	FALSE
ACGATGTCATGCCCGA-1_1_1_1_1_1_1_1_1	-2.24685	-3.35959	Macrophages	FALSE
ACGATGTGTCGCATCG-1_1_1_1_1_1_1_1_1	-0.0214655	0.539756	Neutrophils	FALSE
ACGATGTTCAGTTCGA-1_1_1_1_1_1_1_1_1	0.123301	-4.77084	Monocytes	FALSE
ACGATGTTCCCTTGTG-1_1_1_1_1_1_1_1_1	-1.16965	-4.17226	Monocytes	FALSE
ACGATGTTCCGAACGC-1_1_1_1_1_1_1_1_1	0.103693	7.06694	CD8 T	FALSE
ACGCAGCCAAACCTAC-1_1_1_1_1_1_1_1_1	0.455923	5.19711	CD8 T	FALSE
ACGCAGCCAAGTTAAG-1_1_1_1_1_1_1_1_1	8.16162	2.3905	other	FALSE
ACGCAGCCAATGGAAT-1_1_1_1_1_1_1_1_1	-0.208918	0.859103	Monocytes	FALSE
ACGCAGCCACTCTGTC-1_1_1_1_1_1_1_1_1	0.132202	-4.74652	Monocytes	FALSE
ACGCAGCCAGTACACT-1_1_1_1_1_1_1_1_1	-1.68722	1.12573	Monocytes	FALSE
ACGCAGCGTACCTACA-1_1_1_1_1_1_1_1_1	-0.908318	0.497489	Neutrophils	FALSE
ACGCAGCGTGCAGTAG-1_1_1_1_1_1_1_1_1	-0.165751	0.845427	Neutrophils	FALSE
ACGCAGCGTTAAGACA-1_1_1_1_1_1_1_1_1	-2.20639	6.2882	CD8 T	FALSE
ACGCAGCTCCCGGATG-1_1_1_1_1_1_1_1_1	7.12513	3.96688	other	FALSE
ACGCAGCTCCTAAGTG-1_1_1_1_1_1_1_1_1	3.72456	-0.201898	CD4 T	FALSE
ACGCAGCTCTGCGACG-1_1_1_1_1_1_1_1_1	0.536439	5.52479	CD8 T	FALSE
ACGCCAGAGACAAAGG-1_1_1_1_1_1_1_1_1	-1.68611	-3.96865	Monocytes	FALSE
ACGCCAGAGGCATGTG-1_1_1_1_1_1_1_1_1	-2.0934	2.75003	Tregs	FALSE
ACGCCAGCAAGACACG-1_1_1_1_1_1_1_1_1	-0.703871	0.828127	Neutrophils	FALSE
ACGCCAGCAAGGTGTG-1_1_1_1_1_1_1_1_1	-1.5195	0.933638	Neutrophils	FALSE
ACGCCAGCACCATGTA-1_1_1_1_1_1_1_1_1	7.29431	3.93903	other	FALSE
ACGCCAGGTCAACTGT-1_1_1_1_1_1_1_1_1	-1.08644	-4.14724	Monocytes	FALSE
ACGCCAGTCAAGATCC-1_1_1_1_1_1_1_1_1	-1.14624	0.601533	Neutrophils	FALSE
ACGCCAGTCATAACCG-1_1_1_1_1_1_1_1_1	-0.6087	-5.76522	Macrophages	FALSE
ACGCCAGTCGAACTGT-1_1_1_1_1_1_1_1_1	-0.318065	1.02759	Neutrophils	FALSE
ACGCCGACACTGTCGG-1_1_1_1_1_1_1_1_1	-2.71482	-4.17431	Macrophages	FALSE
ACGCCGACAGGCGATA-1_1_1_1_1_1_1_1_1	-1.20056	0.266895	Neutrophils	FALSE
ACGCCGACAGTACACT-1_1_1_1_1_1_1_1_1	2.61705	-3.07813	Monocytes	FALSE
ACGCCGACATCACAAC-1_1_1_1_1_1_1_1_1	1.1909	5.42444	CD4 T	FALSE
ACGCCGAGTGCTCTTC-1_1_1_1_1_1_1_1_1	-2.41808	-3.5379	Monocytes	FALSE
ACGCCGATCTGGTTCC-1_1_1_1_1_1_1_1_1	1.69403	-5.44975	Monocytes	FALSE
ACGGAGAAGACCTTTG-1_1_1_1_1_1_1_1_1	-2.96971	-3.31346	Monocytes	FALSE
ACGGAGACACAGGTTT-1_1_1_1_1_1_1_1_1	-0.532614	0.725907	Neutrophils	FALSE
ACGGAGACACGTGAGA-1_1_1_1_1_1_1_1_1	-1.36763	0.861171	Neutrophils	FALSE
ACGGAGACATACTACG-1_1_1_1_1_1_1_1_1	-2.77392	-3.37757	Monocytes	FALSE
ACGGAGAGTGGTCTCG-1_1_1_1_1_1_1_1_1	-1.02866	-2.41605	Monocytes	FALSE
ACGGAGATCATCACCC-1_1_1_1_1_1_1_1_1	-2.36255	-3.6712	Macrophages	FALSE
ACGGCCAAGAAGGCCT-1_1_1_1_1_1_1_1_1	0.000609733	1.09339	Neutrophils	FALSE
ACGGCCAAGTCAATAG-1_1_1_1_1_1_1_1_1	-3.11279	1.81638	Neutrophils	FALSE
ACGGCCAAGTGGTCCC-1_1_1_1_1_1_1_1_1	-1.44196	6.99126	CD8 T	FALSE
ACGGCCACAAACCCAT-1_1_1_1_1_1_1_1_1	-1.19694	1.05521	Neutrophils	FALSE
ACGGCCACACTTACGA-1_1_1_1_1_1_1_1_1	-0.462067	0.156112	Neutrophils	FALSE
ACGGCCACAGACAGGT-1_1_1_1_1_1_1_1_1	1.46192	-2.98367	Monocytes	FALSE
ACGGCCACAGGTTTCA-1_1_1_1_1_1_1_1_1	-1.38901	0.105356	Neutrophils	FALSE
ACGGCCAGTATAATGG-1_1_1_1_1_1_1_1_1	-2.94614	1.6699	Neutrophils	FALSE
ACGGCCATCACCTCGT-1_1_1_1_1_1_1_1_1	-2.74135	-3.62894	Macrophages	FALSE
ACGGCCATCCCAGGTG-1_1_1_1_1_1_1_1_1	-1.59796	-5.3674	Macrophages	FALSE
ACGGGCTAGCGTAGTG-1_1_1_1_1_1_1_1_1	-0.50875	-3.40265	Monocytes	FALSE
ACGGGCTAGCTATGCT-1_1_1_1_1_1_1_1_1	1.65274	3.59165	CD8 T	FALSE
ACGGGCTAGGTGCACA-1_1_1_1_1_1_1_1_1	-1.58432	-0.00584852	Neutrophils	FALSE
ACGGGCTAGTACACCT-1_1_1_1_1_1_1_1_1	2.3345	-2.35727	Monocytes	FALSE
ACGGGCTAGTTCGCAT-1_1_1_1_1_1_1_1_1	-0.311163	0.481136	Neutrophils	FALSE
ACGGGCTCATCACGTA-1_1_1_1_1_1_1_1_1	-2.17945	-6.80366	Macrophages	FALSE
ACGGGCTGTCACTGGC-1_1_1_1_1_1_1_1_1	-0.354371	-3.14051	Monocytes	FALSE
ACGGGCTGTGGTTTCA-1_1_1_1_1_1_1_1_1	6.10336	4.23862	other	FALSE
ACGGGTCAGGGCTTCC-1_1_1_1_1_1_1_1_1	-1.8287	-2.81832	Monocytes	FALSE
ACGGGTCCAATCACAC-1_1_1_1_1_1_1_1_1	2.62276	-2.54652	Monocytes	FALSE
ACGGGTCCAGATTGCT-1_1_1_1_1_1_1_1_1	0.0438798	-7.36489	Macrophages	FALSE
ACGGGTCCATTCCTCG-1_1_1_1_1_1_1_1_1	-0.593067	0.852114	Neutrophils	FALSE
ACGGGTCGTTCAGCGC-1_1_1_1_1_1_1_1_1	0.710869	-5.38343	Monocytes	FALSE
ACGGGTCTCCGTCATC-1_1_1_1_1_1_1_1_1	-0.48628	0.886289	Monocytes	FALSE
ACGGGTCTCTGGGCCA-1_1_1_1_1_1_1_1_1	-0.0960415	1.34806	Neutrophils	FALSE
ACGTCAACAAACGCGA-1_1_1_1_1_1_1_1_1	-0.431355	-1.80192	Monocytes	FALSE
ACGTCAACAGTTCCCT-1_1_1_1_1_1_1_1_1	7.53687	3.15943	other	FALSE
ACGTCAACATCCCACT-1_1_1_1_1_1_1_1_1	-1.11454	1.49716	CD8 T	FALSE
ACGTCAACATGGGAAC-1_1_1_1_1_1_1_1_1	5.30039	4.50478	other	FALSE
ACGTCAAGTCTCTCTG-1_1_1_1_1_1_1_1_1	2.69198	3.11894	other	FALSE
ACGTCAATCATGTGGT-1_1_1_1_1_1_1_1_1	-2.62366	1.53252	Neutrophils	FALSE
ACGTCAATCTACCAGA-1_1_1_1_1_1_1_1_1	-4.58648	-1.43545	Macrophages	FALSE
ACTATCTAGGATCGCA-1_1_1_1_1_1_1_1_1	-0.0261564	0.62291	Monocytes	FALSE
ACTATCTAGGCCATAG-1_1_1_1_1_1_1_1_1	-1.28465	1.159	Monocytes	FALSE
ACTATCTGTGGTAACG-1_1_1_1_1_1_1_1_1	-1.92795	1.11942	Neutrophils	FALSE
ACTATCTTCAGAGGTG-1_1_1_1_1_1_1_1_1	0.337762	-4.30513	Monocytes	FALSE
ACTGAACAGGGTTTCT-1_1_1_1_1_1_1_1_1	-0.479843	0.946667	Neutrophils	FALSE
ACTGAACAGTTCGATC-1_1_1_1_1_1_1_1_1	-1.17447	-4.05665	Monocytes	FALSE
ACTGAACCAAGCCATT-1_1_1_1_1_1_1_1_1	1.76775	-5.33531	DC	FALSE
ACTGAACCAAGCGATG-1_1_1_1_1_1_1_1_1	-0.144075	-3.47804	Monocytes	FALSE
ACTGAACCACTCAGGC-1_1_1_1_1_1_1_1_1	-0.561167	-5.2064	Macrophages	FALSE
ACTGAACCAGTAAGCG-1_1_1_1_1_1_1_1_1	1.67425	-0.630063	Neutrophils	FALSE
ACTGAACCATTGGTAC-1_1_1_1_1_1_1_1_1	-4.66233	-1.14222	Macrophages	FALSE
ACTGAACGTAACGCGA-1_1_1_1_1_1_1_1_1	-0.326755	0.791884	Neutrophils	FALSE
ACTGAACGTACGCACC-1_1_1_1_1_1_1_1_1	0.415012	0.97773	Neutrophils	FALSE
ACTGAACGTGTGGCTC-1_1_1_1_1_1_1_1_1	-1.0604	6.8896	CD8 T	FALSE
ACTGAACTCAGCATGT-1_1_1_1_1_1_1_1_1	-1.04421	-2.92714	Monocytes	FALSE
ACTGAACTCTCGATGA-1_1_1_1_1_1_1_1_1	-1.0432	-2.93195	Monocytes	FALSE
ACTGAGTAGATCGATA-1_1_1_1_1_1_1_1_1	1.90239	4.85559	CD4 T	FALSE
ACTGAGTAGGATGCGT-1_1_1_1_1_1_1_1_1	-0.734073	0.406984	Neutrophils	FALSE
ACTGAGTCAATGAAAC-1_1_1_1_1_1_1_1_1	-1.97984	2.16476	Neutrophils	FALSE
ACTGAGTGTAAGGATT-1_1_1_1_1_1_1_1_1	-0.519412	0.985257	Neutrophils	FALSE
ACTGAGTTCGCTGATA-1_1_1_1_1_1_1_1_1	0.651941	-5.40675	Monocytes	FALSE
ACTGAGTTCTCTGCTG-1_1_1_1_1_1_1_1_1	-1.22083	1.30523	Neutrophils	FALSE
ACTGATGAGTACTTGC-1_1_1_1_1_1_1_1_1	1.33096	-5.38293	Monocytes	FALSE
ACTGATGCACTAGTAC-1_1_1_1_1_1_1_1_1	-0.471825	7.09777	CD4 T	FALSE
ACTGATGGTCAGGACA-1_1_1_1_1_1_1_1_1	0.064368	0.661708	Neutrophils	FALSE
ACTGATGTCCGTTGCT-1_1_1_1_1_1_1_1_1	-1.163	-6.77563	Macrophages	FALSE
ACTGATGTCTGGTGTA-1_1_1_1_1_1_1_1_1	-1.03219	1.10423	Neutrophils	FALSE
ACTGCTCAGACAGAGA-1_1_1_1_1_1_1_1_1	-1.42836	-2.87478	Monocytes	FALSE
ACTGCTCAGAGGTTAT-1_1_1_1_1_1_1_1_1	-1.35914	0.978074	Neutrophils	FALSE
ACTGCTCAGCGATATA-1_1_1_1_1_1_1_1_1	0.697363	-3.99027	Monocytes	FALSE
ACTGCTCCATCCAACA-1_1_1_1_1_1_1_1_1	-3.15155	1.80609	Neutrophils	FALSE
ACTGCTCCATCTATGG-1_1_1_1_1_1_1_1_1	0.452068	0.879349	Monocytes	FALSE
ACTGCTCGTCACCTAA-1_1_1_1_1_1_1_1_1	-1.68369	1.10427	Neutrophils	FALSE
ACTGCTCGTCGAACAG-1_1_1_1_1_1_1_1_1	-1.0976	-5.86704	Macrophages	FALSE
ACTGCTCGTCGCGAAA-1_1_1_1_1_1_1_1_1	1.0764	4.45167	CD8 T	FALSE
ACTGCTCGTCTCCCTA-1_1_1_1_1_1_1_1_1	-0.781664	1.29334	Monocytes	FALSE
ACTGCTCGTGAAATCA-1_1_1_1_1_1_1_1_1	-0.0242689	0.0578673	Neutrophils	FALSE
ACTGTCCAGATGCCAG-1_1_1_1_1_1_1_1_1	-1.93224	-2.78155	Monocytes	FALSE
ACTGTCCAGATGGGTC-1_1_1_1_1_1_1_1_1	0.387995	0.836378	Neutrophils	FALSE
ACTGTCCAGGGTCTCC-1_1_1_1_1_1_1_1_1	-0.494635	0.899715	Monocytes	FALSE
ACTGTCCCAGGAACGT-1_1_1_1_1_1_1_1_1	-2.085	6.41138	CD8 T	FALSE
ACTGTCCGTAGGAGTC-1_1_1_1_1_1_1_1_1	-0.695691	-6.12258	Monocytes	FALSE
ACTGTCCTCCAAACAC-1_1_1_1_1_1_1_1_1	2.30158	-3.04247	Monocytes	FALSE
ACTGTCCTCCTAGGGC-1_1_1_1_1_1_1_1_1	-4.74529	-0.943582	Monocytes	FALSE
ACTGTCCTCGATCCCT-1_1_1_1_1_1_1_1_1	-2.9381	1.54414	Neutrophils	FALSE
ACTGTCCTCTGCGGCA-1_1_1_1_1_1_1_1_1	-1.49511	0.935152	Neutrophils	FALSE
ACTTACTAGATATGGT-1_1_1_1_1_1_1_1_1	0.678013	-5.34305	Macrophages	FALSE
ACTTACTAGTTAGGTA-1_1_1_1_1_1_1_1_1	-0.725255	-2.44119	Monocytes	FALSE
ACTTACTGTACCGAGA-1_1_1_1_1_1_1_1_1	-0.815421	1.31048	Monocytes	FALSE
ACTTACTGTATAGGTA-1_1_1_1_1_1_1_1_1	-2.91295	-2.45956	Monocytes	FALSE
ACTTACTGTCTGCCAG-1_1_1_1_1_1_1_1_1	0.512827	-4.42216	Monocytes	FALSE
ACTTACTTCCCTTGCA-1_1_1_1_1_1_1_1_1	-1.47415	1.23337	Neutrophils	FALSE
ACTTACTTCGCGGATC-1_1_1_1_1_1_1_1_1	-1.79472	-4.47621	Monocytes	FALSE
ACTTACTTCGGAGCAA-1_1_1_1_1_1_1_1_1	-0.633289	-3.20284	Monocytes	FALSE
ACTTGTTAGCTGGAAC-1_1_1_1_1_1_1_1_1	-2.50439	5.72451	NK	FALSE
ACTTGTTAGTGTGGCA-1_1_1_1_1_1_1_1_1	-2.25727	-3.6612	Monocytes	FALSE
ACTTGTTAGTTCCACA-1_1_1_1_1_1_1_1_1	0.380496	-4.01534	DC	FALSE
ACTTGTTCAGCGTCCA-1_1_1_1_1_1_1_1_1	-1.1985	6.39774	CD8 T	FALSE
ACTTGTTCATGTAAGA-1_1_1_1_1_1_1_1_1	-1.35409	1.69835	Neutrophils	FALSE
ACTTGTTGTCCGAGTC-1_1_1_1_1_1_1_1_1	0.706445	-5.3548	Macrophages	FALSE
ACTTTCAAGTAAGTAC-1_1_1_1_1_1_1_1_1	0.123545	0.698427	Monocytes	FALSE
ACTTTCACACTGAAGG-1_1_1_1_1_1_1_1_1	0.888496	6.18251	CD4 T	FALSE
ACTTTCACACTGCCAG-1_1_1_1_1_1_1_1_1	-0.926549	-5.41624	Macrophages	FALSE
ACTTTCACAGGTGGAT-1_1_1_1_1_1_1_1_1	-1.42384	1.51753	Neutrophils	FALSE
ACTTTCACATTCACTT-1_1_1_1_1_1_1_1_1	-0.0749156	1.4039	Neutrophils	FALSE
ACTTTCAGTCCAGTAT-1_1_1_1_1_1_1_1_1	-2.52785	-3.09296	Monocytes	FALSE
ACTTTCATCACATGCA-1_1_1_1_1_1_1_1_1	-1.75505	-6.30822	Macrophages	FALSE
ACTTTCATCCCACTTG-1_1_1_1_1_1_1_1_1	-1.14923	-2.3815	Monocytes	FALSE
AGAATAGCATAGGATA-1_1_1_1_1_1_1_1_1	-1.07226	7.17296	CD8 T	FALSE
AGAATAGGTAGAAAGG-1_1_1_1_1_1_1_1_1	0.467645	-3.25598	Monocytes	FALSE
AGAATAGGTCATACTG-1_1_1_1_1_1_1_1_1	-2.17558	1.79935	Neutrophils	FALSE
AGAATAGGTCGGGTCT-1_1_1_1_1_1_1_1_1	-0.239129	0.46085	Monocytes	FALSE
AGAATAGTCTGGTGTA-1_1_1_1_1_1_1_1_1	-0.318565	1.00363	Neutrophils	FALSE
AGACGTTAGAAACCAT-1_1_1_1_1_1_1_1_1	-0.838469	0.893501	Neutrophils	FALSE
AGACGTTAGACACTAA-1_1_1_1_1_1_1_1_1	-2.35486	1.52992	Monocytes	FALSE
AGACGTTCAAACTGTC-1_1_1_1_1_1_1_1_1	-1.28006	-2.18449	Monocytes	FALSE
AGACGTTGTACAGACG-1_1_1_1_1_1_1_1_1	0.169342	0.652228	Neutrophils	FALSE
AGACGTTTCACAGTAC-1_1_1_1_1_1_1_1_1	0.0364482	-5.25924	Macrophages	FALSE
AGACGTTTCCGAAGAG-1_1_1_1_1_1_1_1_1	-0.255481	1.45024	Neutrophils	FALSE
AGACGTTTCCGTACAA-1_1_1_1_1_1_1_1_1	6.32732	4.88001	other	FALSE
AGACGTTTCTGCGACG-1_1_1_1_1_1_1_1_1	1.61977	4.75201	CD8 T	FALSE
AGACGTTTCTTTAGGG-1_1_1_1_1_1_1_1_1	1.87045	-2.7692	Monocytes	FALSE
AGAGCGAAGACTGTAA-1_1_1_1_1_1_1_1_1	-0.687762	1.14282	Neutrophils	FALSE
AGAGCGACACGGATAG-1_1_1_1_1_1_1_1_1	2.12314	-3.06261	Monocytes	FALSE
AGAGCGATCAGCGACC-1_1_1_1_1_1_1_1_1	0.596345	0.430462	Monocytes	FALSE
AGAGCGATCTGCGTAA-1_1_1_1_1_1_1_1_1	-1.67536	-4.74087	Macrophages	FALSE
AGAGCTTAGCACAGGT-1_1_1_1_1_1_1_1_1	-1.35276	0.871501	Neutrophils	FALSE
AGAGCTTCACGAAAGC-1_1_1_1_1_1_1_1_1	2.95839	-2.50481	Macrophages	FALSE
AGAGCTTCACTTCGAA-1_1_1_1_1_1_1_1_1	-2.60485	1.41344	Neutrophils	FALSE
AGAGCTTGTTAAGATG-1_1_1_1_1_1_1_1_1	2.30582	3.39201	Tregs	FALSE
AGAGCTTGTTCAGGCC-1_1_1_1_1_1_1_1_1	2.32061	-2.90649	DC	FALSE
AGAGCTTTCCGATATG-1_1_1_1_1_1_1_1_1	-2.77598	1.90247	Neutrophils	FALSE
AGAGTGGAGGAGCGAG-1_1_1_1_1_1_1_1_1	-4.32091	-1.47758	Monocytes	FALSE
AGAGTGGAGGTAGCCA-1_1_1_1_1_1_1_1_1	0.554436	0.581867	Neutrophils	FALSE
AGAGTGGGTCATGCCG-1_1_1_1_1_1_1_1_1	-0.623402	7.2696	CD8 T	FALSE
AGAGTGGGTGCTCTTC-1_1_1_1_1_1_1_1_1	-2.59107	-3.5778	Monocytes	FALSE
AGAGTGGTCCTCGCAT-1_1_1_1_1_1_1_1_1	0.359231	0.853409	Monocytes	FALSE
AGATCTGCACAGCGTC-1_1_1_1_1_1_1_1_1	-2.53034	1.82067	Neutrophils	FALSE
AGATCTGCAGGCTCAC-1_1_1_1_1_1_1_1_1	-0.0401026	-7.6626	Macrophages	FALSE
AGATCTGGTCCCGACA-1_1_1_1_1_1_1_1_1	-2.96139	1.40347	Neutrophils	FALSE
AGATCTGGTGAAGGCT-1_1_1_1_1_1_1_1_1	8.34075	1.74121	other	FALSE
AGATCTGGTGGCTCCA-1_1_1_1_1_1_1_1_1	0.100363	0.98166	Monocytes	FALSE
AGATCTGTCCAAACAC-1_1_1_1_1_1_1_1_1	-2.30203	-3.40639	Monocytes	FALSE
AGATCTGTCCTTCAAT-1_1_1_1_1_1_1_1_1	-1.26523	0.514608	Monocytes	FALSE
AGATCTGTCGGAAATA-1_1_1_1_1_1_1_1_1	8.04886	2.56714	other	FALSE
AGATCTGTCTGAAAGA-1_1_1_1_1_1_1_1_1	-1.52241	-3.3002	Monocytes	FALSE
AGATTGCAGAGCCTAG-1_1_1_1_1_1_1_1_1	-0.493517	0.502299	Neutrophils	FALSE
AGATTGCCAATGACCT-1_1_1_1_1_1_1_1_1	-0.477447	-3.91006	Monocytes	FALSE
AGATTGCCATGCTAGT-1_1_1_1_1_1_1_1_1	-0.0808531	-7.46517	Macrophages	FALSE
AGATTGCGTCGCGAAA-1_1_1_1_1_1_1_1_1	-1.84278	-3.40867	Monocytes	FALSE
AGATTGCGTCTGGTCG-1_1_1_1_1_1_1_1_1	-0.409339	0.783711	Neutrophils	FALSE
AGATTGCTCATCGGAT-1_1_1_1_1_1_1_1_1	2.20858	-3.26626	Macrophages	FALSE
AGCAGCCAGAGCAATT-1_1_1_1_1_1_1_1_1	1.94789	4.58254	CD4 T	FALSE
AGCAGCCAGTACGCGA-1_1_1_1_1_1_1_1_1	-0.725384	0.961246	Neutrophils	FALSE
AGCAGCCAGTCAAGCG-1_1_1_1_1_1_1_1_1	-1.4944	-6.94248	Macrophages	FALSE
AGCAGCCCAAGTCATC-1_1_1_1_1_1_1_1_1	7.67558	3.6499	other	FALSE
AGCAGCCGTAAACGCG-1_1_1_1_1_1_1_1_1	0.0601475	0.713998	Neutrophils	FALSE
AGCAGCCGTCATGCAT-1_1_1_1_1_1_1_1_1	6.7469	4.47144	other	FALSE
AGCAGCCGTCCCTACT-1_1_1_1_1_1_1_1_1	-2.05342	1.69219	Monocytes	FALSE
AGCAGCCGTCTAGTCA-1_1_1_1_1_1_1_1_1	-1.63389	-6.35797	Monocytes	FALSE
AGCAGCCGTGGTCCGT-1_1_1_1_1_1_1_1_1	0.322839	6.77126	CD8 T	FALSE
AGCAGCCGTTCCTCCA-1_1_1_1_1_1_1_1_1	-0.769758	7.16662	CD8 T	FALSE
AGCAGCCTCAAACCAC-1_1_1_1_1_1_1_1_1	-3.48338	-7.23315	B	FALSE
AGCAGCCTCCAAATGC-1_1_1_1_1_1_1_1_1	0.0676257	0.301352	Neutrophils	FALSE
AGCAGCCTCCGTAGTA-1_1_1_1_1_1_1_1_1	-2.69304	-2.43431	Monocytes	FALSE
AGCAGCCTCGCCATAA-1_1_1_1_1_1_1_1_1	-1.60499	-6.066	Macrophages	FALSE
AGCAGCCTCGGACAAG-1_1_1_1_1_1_1_1_1	-1.2528	-5.37713	Macrophages	FALSE
AGCATACAGATATACG-1_1_1_1_1_1_1_1_1	-4.34157	-1.44967	Macrophages	FALSE
AGCATACAGATCCCAT-1_1_1_1_1_1_1_1_1	-2.80426	1.88517	Neutrophils	FALSE
AGCATACCACGGTTTA-1_1_1_1_1_1_1_1_1	0.299156	4.77749	CD4 T	FALSE
AGCATACCATGCGCAC-1_1_1_1_1_1_1_1_1	-0.503421	0.564193	Neutrophils	FALSE
AGCATACGTAAGAGGA-1_1_1_1_1_1_1_1_1	-0.616956	1.35423	Neutrophils	FALSE
AGCATACGTGGTCCGT-1_1_1_1_1_1_1_1_1	6.07317	4.90257	other	FALSE
AGCATACGTTAAGAAC-1_1_1_1_1_1_1_1_1	1.43001	-5.7332	Monocytes	FALSE
AGCATACGTTTGACTG-1_1_1_1_1_1_1_1_1	0.19477	7.04745	CD8 T	FALSE
AGCATACGTTTGTTTC-1_1_1_1_1_1_1_1_1	-1.60322	-2.85758	Monocytes	FALSE
AGCATACTCGGCCGAT-1_1_1_1_1_1_1_1_1	-0.130467	5.09751	CD8 T	FALSE
AGCATACTCTCAACTT-1_1_1_1_1_1_1_1_1	2.35343	-2.72778	Monocytes	FALSE
AGCATACTCTCGTTTA-1_1_1_1_1_1_1_1_1	-0.578903	-3.19937	Monocytes	FALSE
AGCCTAACAATGCCAT-1_1_1_1_1_1_1_1_1	-0.15769	1.13225	Neutrophils	FALSE
AGCCTAACAATGGACG-1_1_1_1_1_1_1_1_1	-0.508372	-6.49783	Macrophages	FALSE
AGCCTAACAGTAACGG-1_1_1_1_1_1_1_1_1	-2.26394	-3.92188	Monocytes	FALSE
AGCCTAACATCTGGTA-1_1_1_1_1_1_1_1_1	-1.22501	-6.30255	Macrophages	FALSE
AGCCTAAGTCGAATCT-1_1_1_1_1_1_1_1_1	0.472082	-4.24793	Macrophages	FALSE
AGCCTAATCAATCTCT-1_1_1_1_1_1_1_1_1	-0.419924	5.20642	CD8 T	FALSE
AGCCTAATCGGCGCAT-1_1_1_1_1_1_1_1_1	0.0403268	1.08544	Monocytes	FALSE
AGCGGTCAGGAATGGA-1_1_1_1_1_1_1_1_1	-0.40724	-5.30909	Macrophages	FALSE
AGCGGTCAGTTGTAGA-1_1_1_1_1_1_1_1_1	-0.923086	-6.28216	Macrophages	FALSE
AGCGGTCCACCTATCC-1_1_1_1_1_1_1_1_1	0.199913	-4.01466	Monocytes	FALSE
AGCGGTCTCACATACG-1_1_1_1_1_1_1_1_1	-0.327961	0.847706	Neutrophils	FALSE
AGCGGTCTCTAACTGG-1_1_1_1_1_1_1_1_1	-4.41972	-1.35704	Macrophages	FALSE
AGCGGTCTCTAAGCCA-1_1_1_1_1_1_1_1_1	2.23115	-0.611014	CD8 T	FALSE
AGCGGTCTCTGGGCCA-1_1_1_1_1_1_1_1_1	-1.35583	0.889882	Neutrophils	FALSE
AGCGTATAGCTAACAA-1_1_1_1_1_1_1_1_1	-0.9322	-3.76019	Monocytes	FALSE
AGCGTATAGGGTTTCT-1_1_1_1_1_1_1_1_1	0.208311	0.643352	Neutrophils	FALSE
AGCGTATCAAGCCATT-1_1_1_1_1_1_1_1_1	5.49208	4.80195	other	FALSE
AGCGTATCACCGGAAA-1_1_1_1_1_1_1_1_1	-1.46025	-3.52668	Macrophages	FALSE
AGCGTATCATCCCACT-1_1_1_1_1_1_1_1_1	-1.04084	0.487397	Monocytes	FALSE
AGCGTATTCATTGCCC-1_1_1_1_1_1_1_1_1	-3.54643	1.61095	Neutrophils	FALSE
AGCGTATTCGGTTCGG-1_1_1_1_1_1_1_1_1	-2.81251	-2.80523	Monocytes	FALSE
AGCGTCGAGCACACAG-1_1_1_1_1_1_1_1_1	-0.939637	6.96312	CD8 T	FALSE
AGCGTCGCATCCAACA-1_1_1_1_1_1_1_1_1	-2.93922	1.89625	Neutrophils	FALSE
AGCGTCGGTTACCAGT-1_1_1_1_1_1_1_1_1	-2.47531	-2.2611	Monocytes	FALSE
AGCTCCTAGAAACCGC-1_1_1_1_1_1_1_1_1	-1.63948	0.528334	Neutrophils	FALSE
AGCTCCTAGAACAATC-1_1_1_1_1_1_1_1_1	0.100506	0.624962	Neutrophils	FALSE
AGCTCCTAGAAGGCCT-1_1_1_1_1_1_1_1_1	0.356537	1.02346	Neutrophils	FALSE
AGCTCCTAGTACACCT-1_1_1_1_1_1_1_1_1	-0.898437	-6.51401	Macrophages	FALSE
AGCTCCTAGTTCGATC-1_1_1_1_1_1_1_1_1	-0.093453	1.01643	Neutrophils	FALSE
AGCTCCTCAAACAACA-1_1_1_1_1_1_1_1_1	-0.847871	0.801895	Neutrophils	FALSE
AGCTCCTGTGATGCCC-1_1_1_1_1_1_1_1_1	0.303866	0.761753	Monocytes	FALSE
AGCTCCTTCATCGCTC-1_1_1_1_1_1_1_1_1	1.46275	-4.77791	Macrophages	FALSE
AGCTCTCAGCGATGAC-1_1_1_1_1_1_1_1_1	-2.88819	-3.68441	Monocytes	FALSE
AGCTCTCAGTGAACAT-1_1_1_1_1_1_1_1_1	-0.713791	-3.1452	Monocytes	FALSE
AGCTCTCCAATGGTCT-1_1_1_1_1_1_1_1_1	-2.55836	-2.62392	Monocytes	FALSE
AGCTCTCGTCAGAATA-1_1_1_1_1_1_1_1_1	-1.74128	-4.35108	Monocytes	FALSE
AGCTCTCTCCGTAGGC-1_1_1_1_1_1_1_1_1	-1.27983	-5.48584	Macrophages	FALSE
AGCTCTCTCTCGATGA-1_1_1_1_1_1_1_1_1	-1.91571	-5.67392	Macrophages	FALSE
AGCTCTCTCTTGCAAG-1_1_1_1_1_1_1_1_1	-1.91896	1.27811	Neutrophils	FALSE
AGCTTGAAGATCCCGC-1_1_1_1_1_1_1_1_1	7.60472	2.72722	other	FALSE
AGCTTGAAGCGATCCC-1_1_1_1_1_1_1_1_1	-2.14413	1.33809	Neutrophils	FALSE
AGCTTGAAGTAACCCT-1_1_1_1_1_1_1_1_1	-3.62808	-7.27834	B	FALSE
AGCTTGACACAGTCGC-1_1_1_1_1_1_1_1_1	-1.65252	1.24162	Monocytes	FALSE
AGCTTGACAGGATCGA-1_1_1_1_1_1_1_1_1	-0.188042	0.540976	Neutrophils	FALSE
AGCTTGAGTCTAGTGT-1_1_1_1_1_1_1_1_1	0.61161	0.974398	Neutrophils	FALSE
AGCTTGAGTCTGCCAG-1_1_1_1_1_1_1_1_1	0.321132	-4.10446	Monocytes	FALSE
AGCTTGATCAAACGGG-1_1_1_1_1_1_1_1_1	-3.16248	1.54942	Neutrophils	FALSE
AGCTTGATCTCATTCA-1_1_1_1_1_1_1_1_1	0.423324	-4.20824	Monocytes	FALSE
AGGCCACAGACTACAA-1_1_1_1_1_1_1_1_1	6.89053	3.3485	other	FALSE
AGGCCACAGCTAGGCA-1_1_1_1_1_1_1_1_1	-0.685059	4.85382	CD8 T	FALSE
AGGCCACAGCTGAACG-1_1_1_1_1_1_1_1_1	-1.76867	1.77865	Neutrophils	FALSE
AGGCCACCAGATAATG-1_1_1_1_1_1_1_1_1	0.0834577	-5.05144	Monocytes	FALSE
AGGCCACCAGCATGAG-1_1_1_1_1_1_1_1_1	-3.00216	-2.89872	Monocytes	FALSE
AGGCCGTGTAACGTTC-1_1_1_1_1_1_1_1_1	-1.68671	1.91789	Neutrophils	FALSE
AGGCCGTGTCTGCAAT-1_1_1_1_1_1_1_1_1	0.67909	0.792629	Monocytes	FALSE
AGGCCGTGTGTCGCTG-1_1_1_1_1_1_1_1_1	-2.13984	-3.6706	Macrophages	FALSE
AGGCCGTTCCAAATGC-1_1_1_1_1_1_1_1_1	7.75003	2.74763	other	FALSE
AGGCCGTTCTACCTGC-1_1_1_1_1_1_1_1_1	-3.35491	1.53683	Neutrophils	FALSE
AGGGAGTAGATCCCGC-1_1_1_1_1_1_1_1_1	0.26997	0.796791	Neutrophils	FALSE
AGGGAGTAGGCCATAG-1_1_1_1_1_1_1_1_1	-0.159278	1.15955	Monocytes	FALSE
AGGGAGTCAATAGCAA-1_1_1_1_1_1_1_1_1	-0.141127	0.957956	Neutrophils	FALSE
AGGGAGTCACATTCGA-1_1_1_1_1_1_1_1_1	-1.78508	-2.60067	Monocytes	FALSE
AGGGAGTCACCAGATT-1_1_1_1_1_1_1_1_1	2.94561	6.11204	CD8 T	FALSE
AGGGAGTCACGGATAG-1_1_1_1_1_1_1_1_1	2.75238	-2.75616	Monocytes	FALSE
AGGGAGTGTATTACCG-1_1_1_1_1_1_1_1_1	-2.37818	1.61291	Neutrophils	FALSE
AGGGAGTGTTGGGACA-1_1_1_1_1_1_1_1_1	0.336044	0.594226	Neutrophils	FALSE
AGGGAGTTCTACCTGC-1_1_1_1_1_1_1_1_1	-2.08889	-4.18782	Macrophages	FALSE
AGGGATGAGAGTGAGA-1_1_1_1_1_1_1_1_1	-2.3482	1.46957	Neutrophils	FALSE
AGGGATGAGATATGGT-1_1_1_1_1_1_1_1_1	-0.923764	-5.61631	Macrophages	FALSE
AGGGATGAGGGATCTG-1_1_1_1_1_1_1_1_1	1.88774	-5.53128	Monocytes	FALSE
AGGGATGCACGGTAGA-1_1_1_1_1_1_1_1_1	7.04145	3.38674	other	FALSE
AGGGATGGTGTCAATC-1_1_1_1_1_1_1_1_1	2.68939	-2.33905	Macrophages	FALSE
AGGGTGAGTCTAGCGC-1_1_1_1_1_1_1_1_1	2.70845	2.67376	other	FALSE
AGGGTGATCAGAAATG-1_1_1_1_1_1_1_1_1	-1.14322	-6.13777	Macrophages	FALSE
AGGTCATAGAGCAATT-1_1_1_1_1_1_1_1_1	-2.12626	-4.08313	Macrophages	FALSE
AGGTCATAGTTTAGGA-1_1_1_1_1_1_1_1_1	-2.37512	-4.27965	Macrophages	FALSE
AGGTCATCAAGAAAGG-1_1_1_1_1_1_1_1_1	0.146093	0.248854	Neutrophils	FALSE
AGGTCATCAGTCTTCC-1_1_1_1_1_1_1_1_1	0.12866	0.616794	Neutrophils	FALSE
AGGTCATTCAGAGGTG-1_1_1_1_1_1_1_1_1	-4.07511	-1.51423	Monocytes	FALSE
AGGTCATTCGGAGCAA-1_1_1_1_1_1_1_1_1	0.0932686	1.10815	Neutrophils	FALSE
AGGTCATTCTCGCTTG-1_1_1_1_1_1_1_1_1	6.86314	4.02449	other	FALSE
AGGTCCGAGGGTATCG-1_1_1_1_1_1_1_1_1	8.38106	1.74979	other	FALSE
AGGTCCGCAATGAAAC-1_1_1_1_1_1_1_1_1	0.21973	0.632474	Neutrophils	FALSE
AGGTCCGCACGGTAGA-1_1_1_1_1_1_1_1_1	0.265864	0.810376	Neutrophils	FALSE
AGGTCCGCATCCTTGC-1_1_1_1_1_1_1_1_1	-0.93434	1.03525	Neutrophils	FALSE
AGGTCCGCATGTCGAT-1_1_1_1_1_1_1_1_1	0.507864	-4.67603	Monocytes	FALSE
AGGTCCGGTAACGACG-1_1_1_1_1_1_1_1_1	-2.90827	-2.7574	Monocytes	FALSE
AGGTCCGGTCACCTAA-1_1_1_1_1_1_1_1_1	-0.718187	0.322955	Neutrophils	FALSE
AGTAGTCAGTGGAGTC-1_1_1_1_1_1_1_1_1	-2.06158	1.42132	Neutrophils	FALSE
AGTAGTCAGTGGCACA-1_1_1_1_1_1_1_1_1	-0.494274	7.1216	CD8 T	FALSE
AGTAGTCAGTTGTAGA-1_1_1_1_1_1_1_1_1	-1.18579	1.41455	Neutrophils	FALSE
AGTAGTCCATCGGAAG-1_1_1_1_1_1_1_1_1	0.442	0.828795	Neutrophils	FALSE
AGTAGTCGTAGATTAG-1_1_1_1_1_1_1_1_1	-1.73569	-3.37801	Monocytes	FALSE
AGTAGTCTCTGTCTAT-1_1_1_1_1_1_1_1_1	-2.57133	1.2782	Neutrophils	FALSE
AGTAGTCTCTTGTACT-1_1_1_1_1_1_1_1_1	-0.596648	-3.0761	Monocytes	FALSE
AGTCTTTAGACACGAC-1_1_1_1_1_1_1_1_1	-0.659983	1.04195	Neutrophils	FALSE
AGTCTTTAGGTTCCTA-1_1_1_1_1_1_1_1_1	-0.809766	1.1167	Monocytes	FALSE
AGTCTTTCATCTATGG-1_1_1_1_1_1_1_1_1	-1.791	1.55853	Neutrophils	FALSE
AGTCTTTGTACTTGAC-1_1_1_1_1_1_1_1_1	-0.385215	1.36646	Monocytes	FALSE
AGTCTTTGTCAGAGGT-1_1_1_1_1_1_1_1_1	-0.422796	0.532642	Neutrophils	FALSE
AGTCTTTTCCAAGTAC-1_1_1_1_1_1_1_1_1	-0.473706	7.15851	CD8 T	FALSE
AGTCTTTTCCTCAACC-1_1_1_1_1_1_1_1_1	-0.844772	-6.5463	Macrophages	FALSE
AGTCTTTTCTACGAGT-1_1_1_1_1_1_1_1_1	2.56908	-2.6467	Macrophages	FALSE
AGTGAGGAGAACAACT-1_1_1_1_1_1_1_1_1	6.25187	4.5306	other	FALSE
AGTGAGGAGCCCAGCT-1_1_1_1_1_1_1_1_1	-2.28152	-4.41981	Macrophages	FALSE
AGTGAGGCACCCATGG-1_1_1_1_1_1_1_1_1	-0.59735	0.731983	Neutrophils	FALSE
AGTGAGGCAGGACCCT-1_1_1_1_1_1_1_1_1	-1.92824	-4.22784	Monocytes	FALSE
AGTGAGGGTCTAAAGA-1_1_1_1_1_1_1_1_1	-1.24236	1.19533	Neutrophils	FALSE
AGTGAGGGTGGTACAG-1_1_1_1_1_1_1_1_1	-2.87844	-2.53715	Monocytes	FALSE
AGTGAGGGTTATCACG-1_1_1_1_1_1_1_1_1	6.27885	4.66366	other	FALSE
AGTGAGGTCATTTGGG-1_1_1_1_1_1_1_1_1	-1.89777	1.38138	Neutrophils	FALSE
AGTGGGACAATCTACG-1_1_1_1_1_1_1_1_1	0.310213	-4.20368	Macrophages	FALSE
AGTGGGACAGACGCTC-1_1_1_1_1_1_1_1_1	2.01252	3.79745	CD4 T	FALSE
AGTGGGAGTACCCAAT-1_1_1_1_1_1_1_1_1	-0.120803	0.943645	Neutrophils	FALSE
AGTGGGAGTCCCTACT-1_1_1_1_1_1_1_1_1	-0.655525	-4.65414	Macrophages	FALSE
AGTGGGAGTCGCATAT-1_1_1_1_1_1_1_1_1	-4.70387	-1.30243	Macrophages	FALSE
AGTGGGAGTTTGACTG-1_1_1_1_1_1_1_1_1	0.04671	-1.77554	Neutrophils	FALSE
AGTGGGATCCCTTGTG-1_1_1_1_1_1_1_1_1	-3.05703	1.78189	Neutrophils	FALSE
AGTGTCAGTACCGTTA-1_1_1_1_1_1_1_1_1	0.81035	7.06904	CD8 T	FALSE
AGTGTCATCAAACCAC-1_1_1_1_1_1_1_1_1	-0.170727	0.741972	Neutrophils	FALSE
AGTGTCATCATAAAGG-1_1_1_1_1_1_1_1_1	-4.00625	1.55807	Neutrophils	FALSE
AGTGTCATCGGTCTAA-1_1_1_1_1_1_1_1_1	-2.98624	-3.53235	Macrophages	FALSE
AGTGTCATCTGGTTCC-1_1_1_1_1_1_1_1_1	-0.992725	1.47097	Neutrophils	FALSE
AGTTGGTGTTACGCGC-1_1_1_1_1_1_1_1_1	6.28135	4.94105	Plasma cells	FALSE
AGTTGGTTCTCTAGGA-1_1_1_1_1_1_1_1_1	6.8384	4.19691	other	FALSE
AGTTGGTTCTTGACGA-1_1_1_1_1_1_1_1_1	-0.60714	-2.91575	Monocytes	FALSE
ATAACGCAGGATTCGG-1_1_1_1_1_1_1_1_1	-1.93125	-3.22306	Monocytes	FALSE
ATAACGCCACCAGTTA-1_1_1_1_1_1_1_1_1	-2.96986	1.86449	Neutrophils	FALSE
ATAACGCTCGAACGGA-1_1_1_1_1_1_1_1_1	-1.3973	-2.63145	Monocytes	FALSE
ATAAGAGAGCAGCCTC-1_1_1_1_1_1_1_1_1	-0.278532	0.914073	Neutrophils	FALSE
ATAAGAGAGCTCCTCT-1_1_1_1_1_1_1_1_1	-0.394523	0.8013	Neutrophils	FALSE
ATAAGAGAGGACATTA-1_1_1_1_1_1_1_1_1	-0.931863	-3.70067	Monocytes	FALSE
ATAAGAGCAAGAAAGG-1_1_1_1_1_1_1_1_1	-2.81146	-3.36473	Monocytes	FALSE
ATAAGAGCAAGCGCTC-1_1_1_1_1_1_1_1_1	8.68837	1.27501	other	FALSE
ATAAGAGCACGTCTCT-1_1_1_1_1_1_1_1_1	-1.36135	-3.07345	Monocytes	FALSE
ATAAGAGGTAGAGTGC-1_1_1_1_1_1_1_1_1	-1.17458	-2.99862	Monocytes	FALSE
ATAAGAGGTGGTCTCG-1_1_1_1_1_1_1_1_1	-0.420087	1.06005	Neutrophils	FALSE
ATAAGAGTCTAACTGG-1_1_1_1_1_1_1_1_1	-0.688152	1.40472	Neutrophils	FALSE
ATAGACCAGAGATGAG-1_1_1_1_1_1_1_1_1	-1.13921	0.26582	Neutrophils	FALSE
ATAGACCAGAGCTTCT-1_1_1_1_1_1_1_1_1	-0.913089	0.823188	Neutrophils	FALSE
ATAGACCCAAGCTGAG-1_1_1_1_1_1_1_1_1	-0.290459	0.460091	Neutrophils	FALSE
ATAGACCCATTCGACA-1_1_1_1_1_1_1_1_1	-3.00041	1.78146	Neutrophils	FALSE
ATAGACCGTCATGCAT-1_1_1_1_1_1_1_1_1	0.72863	6.8985	CD4 T	FALSE
ATAGACCGTCGCGTGT-1_1_1_1_1_1_1_1_1	-0.790795	7.33503	CD8 T	FALSE
ATAGACCGTTCCCGAG-1_1_1_1_1_1_1_1_1	-0.788436	0.867178	Neutrophils	FALSE
ATAGACCTCAATACCG-1_1_1_1_1_1_1_1_1	-1.34255	0.722521	Neutrophils	FALSE
ATAGACCTCAGCTGGC-1_1_1_1_1_1_1_1_1	2.65621	-1.53869	Neutrophils	FALSE
ATAGACCTCAGGTTCA-1_1_1_1_1_1_1_1_1	0.000859417	-2.45638	Monocytes	FALSE
ATAGACCTCGTAGATC-1_1_1_1_1_1_1_1_1	-1.56483	-4.76656	Monocytes	FALSE
ATAGACCTCTGTTGAG-1_1_1_1_1_1_1_1_1	-0.422415	-4.85187	Macrophages	FALSE
ATAGACCTCTTGTCAT-1_1_1_1_1_1_1_1_1	-0.471576	7.10446	CD8 T	FALSE
ATCACGAGTAGCAAAT-1_1_1_1_1_1_1_1_1	-2.10322	-4.89308	Monocytes	FALSE
ATCACGAGTGGAAAGA-1_1_1_1_1_1_1_1_1	-1.70313	-6.63015	Macrophages	FALSE
ATCACGAGTTGACGTT-1_1_1_1_1_1_1_1_1	7.41627	3.21042	other	FALSE
ATCACGATCATCGATG-1_1_1_1_1_1_1_1_1	7.11439	3.25072	other	FALSE
ATCACGATCTTGCATT-1_1_1_1_1_1_1_1_1	-0.783651	1.12111	Neutrophils	FALSE
ATCATCTAGAAACCTA-1_1_1_1_1_1_1_1_1	-1.16327	1.372	Monocytes	FALSE
ATCATCTAGCAGCGTA-1_1_1_1_1_1_1_1_1	-1.78628	-3.23499	Macrophages	FALSE
ATCATCTCACTGTTAG-1_1_1_1_1_1_1_1_1	-2.68858	6.09429	NK	FALSE
ATCATCTCAGCCAGAA-1_1_1_1_1_1_1_1_1	-0.160779	-7.02699	Macrophages	FALSE
ATCATCTTCCCAACGG-1_1_1_1_1_1_1_1_1	-0.134523	1.07534	Neutrophils	FALSE
ATCATCTTCCTAGGGC-1_1_1_1_1_1_1_1_1	6.87524	4.48164	other	FALSE
ATCATCTTCCTGTAGA-1_1_1_1_1_1_1_1_1	-2.34535	1.40965	Neutrophils	FALSE
ATCATGGAGCCCAATT-1_1_1_1_1_1_1_1_1	-3.11613	-3.47742	Monocytes	FALSE
ATCATGGCAAGGACTG-1_1_1_1_1_1_1_1_1	6.02676	4.60413	other	FALSE
ATCATGGCACGCCAGT-1_1_1_1_1_1_1_1_1	-0.0848609	-2.84694	Monocytes	FALSE
ATCATGGCACTGTCGG-1_1_1_1_1_1_1_1_1	-1.68904	-3.48805	Macrophages	FALSE
ATCATGGCAGATGGGT-1_1_1_1_1_1_1_1_1	0.0130632	-7.28753	Macrophages	FALSE
ATCATGGGTGTGACCC-1_1_1_1_1_1_1_1_1	8.26596	3.0406	other	FALSE
ATCATGGTCCTGCCAT-1_1_1_1_1_1_1_1_1	-0.674782	0.751764	Monocytes	FALSE
ATCATGGTCTTGAGAC-1_1_1_1_1_1_1_1_1	-1.92352	-3.42944	Macrophages	FALSE
ATCCACCAGACTTTCG-1_1_1_1_1_1_1_1_1	9.03384	1.31323	other	FALSE
ATCCACCAGATCGATA-1_1_1_1_1_1_1_1_1	-1.46541	1.35509	Neutrophils	FALSE
ATCCACCAGATGCCAG-1_1_1_1_1_1_1_1_1	2.13157e-05	-3.90881	Monocytes	FALSE
ATCCACCAGGCTAGAC-1_1_1_1_1_1_1_1_1	5.29268	4.72817	other	FALSE
ATCCACCAGTCGATAA-1_1_1_1_1_1_1_1_1	-0.432086	0.725127	Neutrophils	FALSE
ATCCACCAGTTGTCGT-1_1_1_1_1_1_1_1_1	-0.473529	4.98729	CD8 T	FALSE
ATCCACCCAAGAAGAG-1_1_1_1_1_1_1_1_1	-0.489591	1.26829	Neutrophils	FALSE
ATCCACCCAAGGGTCA-1_1_1_1_1_1_1_1_1	-1.42128	-6.86669	Macrophages	FALSE
ATCCACCCACAGGTTT-1_1_1_1_1_1_1_1_1	-0.369217	-4.7318	Macrophages	FALSE
ATCCACCGTAAGGATT-1_1_1_1_1_1_1_1_1	-3.11333	-3.24728	Monocytes	FALSE
ATCCACCGTGGCTCCA-1_1_1_1_1_1_1_1_1	-1.89554	-2.43554	Monocytes	FALSE
ATCCACCGTGTGAATA-1_1_1_1_1_1_1_1_1	-0.701247	1.17084	Neutrophils	FALSE
ATCCACCTCATCATTC-1_1_1_1_1_1_1_1_1	-1.39652	7.27333	CD8 T	FALSE
ATCCACCTCCGAGCCA-1_1_1_1_1_1_1_1_1	-2.07237	-4.47102	Macrophages	FALSE
ATCCACCTCGATCCCT-1_1_1_1_1_1_1_1_1	-0.286639	-5.86232	Macrophages	FALSE
ATCCACCTCTTGTATC-1_1_1_1_1_1_1_1_1	-2.41752	1.5362	Monocytes	FALSE
ATCCGAAAGGACATTA-1_1_1_1_1_1_1_1_1	-1.77421	-0.744863	Monocytes	FALSE
ATCCGAACAAGGTTCT-1_1_1_1_1_1_1_1_1	-2.75891	1.72974	Neutrophils	FALSE
ATCCGAACAATCGAAA-1_1_1_1_1_1_1_1_1	-1.60418	-4.6903	Monocytes	FALSE
ATCCGAACACAACGCC-1_1_1_1_1_1_1_1_1	-2.95066	1.98083	Neutrophils	FALSE
ATCCGAACACCAGCAC-1_1_1_1_1_1_1_1_1	0.414935	-3.8985	Monocytes	FALSE
ATCCGAACAGATCCAT-1_1_1_1_1_1_1_1_1	-0.618596	0.141592	Neutrophils	FALSE
ATCCGAAGTACCAGTT-1_1_1_1_1_1_1_1_1	-0.600488	0.521609	Neutrophils	FALSE
ATCCGAATCAACTCTT-1_1_1_1_1_1_1_1_1	-1.0288	-6.32444	Macrophages	FALSE
ATCGAGTAGAGGGATA-1_1_1_1_1_1_1_1_1	1.50112	-2.94119	Monocytes	FALSE
ATCGAGTAGTGGAGAA-1_1_1_1_1_1_1_1_1	-1.3964	0.661013	Neutrophils	FALSE
ATCGAGTCAACACGCC-1_1_1_1_1_1_1_1_1	-3.68827	1.74077	Neutrophils	FALSE
ATCGAGTCAAGCCTAT-1_1_1_1_1_1_1_1_1	-1.08899	-3.8216	Monocytes	FALSE
ATCGAGTCAGGACCCT-1_1_1_1_1_1_1_1_1	-2.21162	1.50162	Neutrophils	FALSE
ATCGAGTCATCGGTTA-1_1_1_1_1_1_1_1_1	-2.53545	-4.67427	Monocytes	FALSE
ATCGAGTGTAGATTAG-1_1_1_1_1_1_1_1_1	-2.13416	1.97346	Neutrophils	FALSE
ATCTACTAGACGCAAC-1_1_1_1_1_1_1_1_1	-0.305428	0.467384	Neutrophils	FALSE
ATCTACTAGCAATCTC-1_1_1_1_1_1_1_1_1	-3.01399	-2.92756	Monocytes	FALSE
ATCTACTAGCCCGAAA-1_1_1_1_1_1_1_1_1	-2.88543	6.00267	NK	FALSE
ATCTACTAGGCAATTA-1_1_1_1_1_1_1_1_1	-2.45247	-3.82786	Macrophages	FALSE
ATCTACTAGTTTAGGA-1_1_1_1_1_1_1_1_1	-0.125134	-3.68451	DC	FALSE
ATCTACTCAAGCGTAG-1_1_1_1_1_1_1_1_1	0.259672	0.975952	Neutrophils	FALSE
ATCTACTGTAAAGTCA-1_1_1_1_1_1_1_1_1	-2.00758	-3.95593	Macrophages	FALSE
ATCTACTGTAGGAGTC-1_1_1_1_1_1_1_1_1	-0.309765	5.1677	CD4 T	FALSE
ATCTACTGTATATGAG-1_1_1_1_1_1_1_1_1	-1.01929	0.794163	Monocytes	FALSE
ATCTACTGTATGAATG-1_1_1_1_1_1_1_1_1	-0.476977	1.09761	Neutrophils	FALSE
ATCTACTTCGGGAGTA-1_1_1_1_1_1_1_1_1	2.4986	-3.09377	Macrophages	FALSE
ATCTACTTCTCATTCA-1_1_1_1_1_1_1_1_1	-0.694874	1.06468	Neutrophils	FALSE
ATCTACTTCTCGAGTA-1_1_1_1_1_1_1_1_1	7.22857	3.92701	other	FALSE
ATCTGCCAGACGCACA-1_1_1_1_1_1_1_1_1	0.00837509	-2.51544	Monocytes	FALSE
ATCTGCCAGATCCTGT-1_1_1_1_1_1_1_1_1	-0.7274	7.10382	CD8 T	FALSE
ATCTGCCAGCAGGTCA-1_1_1_1_1_1_1_1_1	-0.826711	-1.39414	Monocytes	FALSE
ATCTGCCAGGAGTTGC-1_1_1_1_1_1_1_1_1	2.20955	-0.431338	CD4 T	FALSE
ATCTGCCAGGGAAACA-1_1_1_1_1_1_1_1_1	-3.06389	1.45379	Neutrophils	FALSE
ATCTGCCAGTCACGCC-1_1_1_1_1_1_1_1_1	-3.14078	-3.51478	Monocytes	FALSE
ATCTGCCCAACACCTA-1_1_1_1_1_1_1_1_1	5.87928	4.85799	other	FALSE
ATCTGCCCAAGCCTAT-1_1_1_1_1_1_1_1_1	-0.206557	0.768549	Neutrophils	FALSE
ATCTGCCCATCCGGGT-1_1_1_1_1_1_1_1_1	-0.683985	6.74912	CD8 T	FALSE
ATCTGCCGTAAATACG-1_1_1_1_1_1_1_1_1	2.29587	-3.24159	Monocytes	FALSE
ATCTGCCGTATGAAAC-1_1_1_1_1_1_1_1_1	-0.598928	6.03709	CD4 T	FALSE
ATCTGCCGTGCCTGGT-1_1_1_1_1_1_1_1_1	5.86965	4.11396	other	FALSE
ATCTGCCTCAGCAACT-1_1_1_1_1_1_1_1_1	1.02852	-5.33219	Macrophages	FALSE
ATCTGCCTCAGCTCTC-1_1_1_1_1_1_1_1_1	-0.780497	1.01303	Neutrophils	FALSE
ATGAGGGAGCCACGCT-1_1_1_1_1_1_1_1_1	-1.03583	1.27312	Neutrophils	FALSE
ATGAGGGCAGTGGGAT-1_1_1_1_1_1_1_1_1	-0.72014	-3.37913	Monocytes	FALSE
ATGAGGGGTTACCGAT-1_1_1_1_1_1_1_1_1	0.207467	-3.83223	Monocytes	FALSE
ATGAGGGTCTAACTCT-1_1_1_1_1_1_1_1_1	-0.428762	1.54715	Neutrophils	FALSE
ATGAGGGTCTTTAGGG-1_1_1_1_1_1_1_1_1	-1.17064	-3.71527	Monocytes	FALSE
ATGCGATAGGAATCGC-1_1_1_1_1_1_1_1_1	1.94997	4.27079	Tregs	FALSE
ATGCGATAGTGAACAT-1_1_1_1_1_1_1_1_1	0.038829	-4.50469	Monocytes	FALSE
ATGCGATCAGGGCATA-1_1_1_1_1_1_1_1_1	6.95919	3.76534	other	FALSE
ATGCGATGTGCAACGA-1_1_1_1_1_1_1_1_1	-3.01661	1.72128	Neutrophils	FALSE
ATGCGATTCAACACTG-1_1_1_1_1_1_1_1_1	2.48624	-2.83028	Macrophages	FALSE
ATGCGATTCCAGGGCT-1_1_1_1_1_1_1_1_1	-0.748644	1.25454	Neutrophils	FALSE
ATGCGATTCCTAGAAC-1_1_1_1_1_1_1_1_1	0.3364	0.957688	Neutrophils	FALSE
ATGCGATTCGACAGCC-1_1_1_1_1_1_1_1_1	1.08537	-5.47216	Macrophages	FALSE
ATGCGATTCGCTAGCG-1_1_1_1_1_1_1_1_1	-2.78835	-5.10834	Macrophages	FALSE
ATGCGATTCTGCCAGG-1_1_1_1_1_1_1_1_1	0.312094	0.770293	Neutrophils	FALSE
ATGGGAGCATGAGCGA-1_1_1_1_1_1_1_1_1	-0.626382	-2.80974	Monocytes	FALSE
ATGGGAGGTACTTCTT-1_1_1_1_1_1_1_1_1	-1.56915	1.76996	Neutrophils	FALSE
ATGGGAGGTCTGGTCG-1_1_1_1_1_1_1_1_1	-0.831217	-5.377	Macrophages	FALSE
ATGGGAGGTTTAGGAA-1_1_1_1_1_1_1_1_1	0.270167	-5.62475	Macrophages	FALSE
ATGGGAGTCCTTGCCA-1_1_1_1_1_1_1_1_1	0.508191	-5.28586	Monocytes	FALSE
ATGGGAGTCTGGCGAC-1_1_1_1_1_1_1_1_1	-0.211366	-5.53227	Monocytes	FALSE
ATGTGTGAGAGACGAA-1_1_1_1_1_1_1_1_1	2.42001	-3.07817	Macrophages	FALSE
ATGTGTGAGTTAGGTA-1_1_1_1_1_1_1_1_1	-1.38254	1.07592	Neutrophils	FALSE
ATGTGTGCAACGATGG-1_1_1_1_1_1_1_1_1	-2.13797	-3.7138	Monocytes	FALSE
ATGTGTGCATGACATC-1_1_1_1_1_1_1_1_1	-1.38396	-5.367	Monocytes	FALSE
ATGTGTGGTCTCCACT-1_1_1_1_1_1_1_1_1	2.61048	-2.64218	Macrophages	FALSE
ATTACTCCAGGAATGC-1_1_1_1_1_1_1_1_1	8.08742	2.62472	other	FALSE
ATTACTCCAGTTCCCT-1_1_1_1_1_1_1_1_1	0.116399	1.02117	Neutrophils	FALSE
ATTACTCCATCGGGTC-1_1_1_1_1_1_1_1_1	-2.91812	1.60223	Neutrophils	FALSE
ATTACTCGTAAACACA-1_1_1_1_1_1_1_1_1	-2.01257	-6.92684	Macrophages	FALSE
ATTACTCGTCATACTG-1_1_1_1_1_1_1_1_1	-1.17595	1.93134	Neutrophils	FALSE
ATTACTCTCATCGCTC-1_1_1_1_1_1_1_1_1	-2.14014	-2.54731	Monocytes	FALSE
ATTATCCAGAAGAAGC-1_1_1_1_1_1_1_1_1	-2.23055	1.59735	Neutrophils	FALSE
ATTATCCAGACTAGAT-1_1_1_1_1_1_1_1_1	-0.719322	-3.93291	Monocytes	FALSE
ATTATCCAGGCGACAT-1_1_1_1_1_1_1_1_1	-3.2415	1.73711	Neutrophils	FALSE
ATTATCCAGTTTCCTT-1_1_1_1_1_1_1_1_1	-3.09534	-2.64483	Monocytes	FALSE
ATTATCCCATGGTTGT-1_1_1_1_1_1_1_1_1	-2.02248	-4.69144	Macrophages	FALSE
ATTCTACAGAGCAATT-1_1_1_1_1_1_1_1_1	-0.473737	-1.13764	Monocytes	FALSE
ATTCTACAGAGTCTGG-1_1_1_1_1_1_1_1_1	-1.96155	-4.41667	Monocytes	FALSE
ATTCTACAGTTCGCGC-1_1_1_1_1_1_1_1_1	-1.51003	0.525679	Neutrophils	FALSE
ATTCTACTCAGTACGT-1_1_1_1_1_1_1_1_1	0.461933	0.375363	Neutrophils	FALSE
ATTCTACTCATTGCCC-1_1_1_1_1_1_1_1_1	1.58144	-0.788623	Neutrophils	FALSE
ATTCTACTCCCTCAGT-1_1_1_1_1_1_1_1_1	0.259644	0.935406	Monocytes	FALSE
ATTCTACTCGATCCCT-1_1_1_1_1_1_1_1_1	-2.00167	-6.64756	Macrophages	FALSE
ATTCTACTCGGAAACG-1_1_1_1_1_1_1_1_1	-0.0710194	-3.23514	Monocytes	FALSE
ATTCTACTCGGATGGA-1_1_1_1_1_1_1_1_1	0.506403	0.545875	Monocytes	FALSE
ATTCTACTCTGAGGGA-1_1_1_1_1_1_1_1_1	2.61836	-2.51699	Monocytes	FALSE
ATTGGACAGTACACCT-1_1_1_1_1_1_1_1_1	-3.07463	1.59153	Neutrophils	FALSE
ATTGGACGTAAAGTCA-1_1_1_1_1_1_1_1_1	-0.585961	0.87751	Monocytes	FALSE
ATTGGACGTAGAAGGA-1_1_1_1_1_1_1_1_1	-3.18442	1.6735	Neutrophils	FALSE
ATTGGACGTCAGAGGT-1_1_1_1_1_1_1_1_1	-0.787974	1.28811	Neutrophils	FALSE
ATTGGACTCACCAGGC-1_1_1_1_1_1_1_1_1	-0.949467	0.614089	Neutrophils	FALSE
ATTGGACTCGGACAAG-1_1_1_1_1_1_1_1_1	-1.97576	-4.53342	Macrophages	FALSE
ATTGGTGAGAAGATTC-1_1_1_1_1_1_1_1_1	-1.95466	-6.38709	Macrophages	FALSE
ATTGGTGAGTGTACGG-1_1_1_1_1_1_1_1_1	0.254115	-5.22904	Monocytes	FALSE
ATTGGTGCAACGCACC-1_1_1_1_1_1_1_1_1	-2.14446	1.03272	Neutrophils	FALSE
ATTGGTGCACCGAATT-1_1_1_1_1_1_1_1_1	-2.5241	1.54715	Neutrophils	FALSE
ATTGGTGCACGCCAGT-1_1_1_1_1_1_1_1_1	-2.86861	1.74726	Neutrophils	FALSE
ATTGGTGCACTGTTAG-1_1_1_1_1_1_1_1_1	-2.73711	-3.91323	Monocytes	FALSE
ATTGGTGCAGCGTAAG-1_1_1_1_1_1_1_1_1	-0.752019	7.37467	CD8 T	FALSE
ATTGGTGGTCTTTCAT-1_1_1_1_1_1_1_1_1	-1.06181	1.84523	Neutrophils	FALSE
ATTGGTGTCATGTGGT-1_1_1_1_1_1_1_1_1	-0.411679	-5.13257	Macrophages	FALSE
ATTTCTGCATGCAACT-1_1_1_1_1_1_1_1_1	-0.127441	0.993818	Neutrophils	FALSE
ATTTCTGGTAAAGTCA-1_1_1_1_1_1_1_1_1	0.0639151	0.915662	Macrophages	FALSE
ATTTCTGGTAGCTAAA-1_1_1_1_1_1_1_1_1	-0.151049	4.72987	other	FALSE
ATTTCTGTCTTAGCCC-1_1_1_1_1_1_1_1_1	-0.315388	1.1797	Neutrophils	FALSE
CAACCAAAGAACAACT-1_1_1_1_1_1_1_1_1	-0.788631	-0.186595	Neutrophils	FALSE
CAACCAAAGATGCCAG-1_1_1_1_1_1_1_1_1	2.89668	-2.533	Monocytes	FALSE
CAACCAAAGCAATCTC-1_1_1_1_1_1_1_1_1	2.61794	-2.63308	Monocytes	FALSE
CAACCAAGTCCAACTA-1_1_1_1_1_1_1_1_1	-2.10085	1.53138	Neutrophils	FALSE
CAACCAAGTCCGACGT-1_1_1_1_1_1_1_1_1	-1.31176	-3.00264	Monocytes	FALSE
CAACCAAGTTAGGGTG-1_1_1_1_1_1_1_1_1	2.04923	-5.22568	DC	FALSE
CAACCAAGTTGGAGGT-1_1_1_1_1_1_1_1_1	0.466478	0.732678	Neutrophils	FALSE
CAACCAATCAAGGTAA-1_1_1_1_1_1_1_1_1	1.34567	4.85537	Tregs	FALSE
CAACCAATCACGCATA-1_1_1_1_1_1_1_1_1	-3.1222	-2.08354	Monocytes	FALSE
CAACCAATCCCTCTTT-1_1_1_1_1_1_1_1_1	-2.28501	-3.35648	Monocytes	FALSE
CAACCTCAGAAGGTGA-1_1_1_1_1_1_1_1_1	-0.445054	0.61643	Monocytes	FALSE
CAACCTCAGAGTGACC-1_1_1_1_1_1_1_1_1	6.47992	3.66869	other	FALSE
CAACCTCAGCTGGAAC-1_1_1_1_1_1_1_1_1	-0.546974	0.785137	Neutrophils	FALSE
CAACCTCCAGTAGAGC-1_1_1_1_1_1_1_1_1	-0.366097	-1.85318	Monocytes	FALSE
CAACCTCGTAGCGATG-1_1_1_1_1_1_1_1_1	-4.03097	-1.59977	Monocytes	FALSE
CAACCTCGTCATTAGC-1_1_1_1_1_1_1_1_1	-0.029504	-5.78569	Macrophages	FALSE
CAACCTCTCTCGCATC-1_1_1_1_1_1_1_1_1	-0.211957	1.0632	Neutrophils	FALSE
CAACCTCTCTCTTATG-1_1_1_1_1_1_1_1_1	-2.40755	1.71712	Neutrophils	FALSE
CAACCTCTCTTGAGAC-1_1_1_1_1_1_1_1_1	-4.60229	-1.26437	Macrophages	FALSE
CAACTAGAGAGGTTGC-1_1_1_1_1_1_1_1_1	0.329744	0.634411	Neutrophils	FALSE
CAACTAGGTGTCCTCT-1_1_1_1_1_1_1_1_1	-1.57518	-3.73352	Monocytes	FALSE
CAACTAGTCGTCTGAA-1_1_1_1_1_1_1_1_1	-1.30815	0.396254	Neutrophils	FALSE
CAAGAAAAGCGATAGC-1_1_1_1_1_1_1_1_1	-1.72028	-3.64907	Macrophages	FALSE
CAAGAAAGTCATGCCG-1_1_1_1_1_1_1_1_1	-3.07972	1.86567	Neutrophils	FALSE
CAAGAAATCAGGCAAG-1_1_1_1_1_1_1_1_1	5.84627	5.08002	other	FALSE
CAAGAAATCGCAAGCC-1_1_1_1_1_1_1_1_1	-0.229628	0.553869	Neutrophils	FALSE
CAAGAAATCGGTCTAA-1_1_1_1_1_1_1_1_1	-0.161583	-7.63451	Macrophages	FALSE
CAAGATCAGATCTGAA-1_1_1_1_1_1_1_1_1	1.92203	4.94903	CD4 T	FALSE
CAAGATCAGCCAGTTT-1_1_1_1_1_1_1_1_1	1.20881	5.81863	CD4 T	FALSE
CAAGATCAGGGAACGG-1_1_1_1_1_1_1_1_1	-0.349079	0.717833	Neutrophils	FALSE
CAAGATCCAAGCGCTC-1_1_1_1_1_1_1_1_1	-0.268498	1.08721	Neutrophils	FALSE
CAAGATCCACGAAACG-1_1_1_1_1_1_1_1_1	8.37028	1.29462	other	FALSE
CAAGATCCATTATCTC-1_1_1_1_1_1_1_1_1	5.89873	4.16847	other	FALSE
CAAGATCTCAACGGGA-1_1_1_1_1_1_1_1_1	-0.754136	-3.03078	Monocytes	FALSE
CAAGATCTCAAGATCC-1_1_1_1_1_1_1_1_1	-0.134157	1.02691	Monocytes	FALSE
CAAGATCTCTAACGGT-1_1_1_1_1_1_1_1_1	-0.0370974	-7.55067	Macrophages	FALSE
CAAGGCCAGATCCCGC-1_1_1_1_1_1_1_1_1	-3.06634	-3.47823	Monocytes	FALSE
CAAGGCCAGCTAGTGG-1_1_1_1_1_1_1_1_1	-1.52289	-5.96076	Macrophages	FALSE
CAAGGCCCAGCCTATA-1_1_1_1_1_1_1_1_1	7.95851	2.49477	other	FALSE
CAAGGCCCAGCTTAAC-1_1_1_1_1_1_1_1_1	-2.31049	1.78506	Neutrophils	FALSE
CAAGGCCGTTGAGTTC-1_1_1_1_1_1_1_1_1	0.462522	0.662153	Neutrophils	FALSE
CAAGGCCTCCATGAGT-1_1_1_1_1_1_1_1_1	0.13644	0.762486	Neutrophils	FALSE
CAAGGCCTCCGAAGAG-1_1_1_1_1_1_1_1_1	-2.82446	1.94014	Neutrophils	FALSE
CAAGGCCTCTGAAAGA-1_1_1_1_1_1_1_1_1	1.60896	-3.26445	Macrophages	FALSE
CAAGTTGAGGCATGTG-1_1_1_1_1_1_1_1_1	-0.00467946	0.595278	Neutrophils	FALSE
CAAGTTGAGTGTCCAT-1_1_1_1_1_1_1_1_1	0.0804968	-5.75972	Macrophages	FALSE
CAAGTTGCACAACGTT-1_1_1_1_1_1_1_1_1	-0.882669	-3.47547	Monocytes	FALSE
CAAGTTGCAGGTGGAT-1_1_1_1_1_1_1_1_1	-3.21233	1.30376	Neutrophils	FALSE
CAAGTTGGTAGCGTCC-1_1_1_1_1_1_1_1_1	-1.6596	1.16157	Neutrophils	FALSE
CAAGTTGTCCGTCAAA-1_1_1_1_1_1_1_1_1	-0.507725	0.884066	Monocytes	FALSE
CAAGTTGTCGGCTACG-1_1_1_1_1_1_1_1_1	-0.57331	-3.10101	Monocytes	FALSE
CACAAACAGCCTATGT-1_1_1_1_1_1_1_1_1	5.00152	4.54587	other	FALSE
CACAAACAGTACCGGA-1_1_1_1_1_1_1_1_1	-0.493024	0.462013	Neutrophils	FALSE
CACAAACCAGACGCAA-1_1_1_1_1_1_1_1_1	0.198488	0.894579	Monocytes	FALSE
CACAAACGTGACTACT-1_1_1_1_1_1_1_1_1	-0.700194	-3.60107	Monocytes	FALSE
CACAAACGTGGCCCTA-1_1_1_1_1_1_1_1_1	-0.685311	-2.51945	Monocytes	FALSE
CACAAACGTTGCGCAC-1_1_1_1_1_1_1_1_1	-0.685919	-6.7406	Macrophages	FALSE
CACAAACGTTGTCGCG-1_1_1_1_1_1_1_1_1	-1.90542	0.948562	Monocytes	FALSE
CACAAACTCAGGTAAA-1_1_1_1_1_1_1_1_1	-1.94087	-5.19585	Macrophages	FALSE
CACAAACTCATTGCCC-1_1_1_1_1_1_1_1_1	-2.13768	1.78722	Neutrophils	FALSE
CACAAACTCGCTTGTC-1_1_1_1_1_1_1_1_1	5.9445	4.53051	other	FALSE
CACAAACTCGTAGGAG-1_1_1_1_1_1_1_1_1	-0.477618	1.48065	Monocytes	FALSE
CACACAAAGACCACGA-1_1_1_1_1_1_1_1_1	-0.102115	1.03889	Neutrophils	FALSE
CACACAAAGACTAAGT-1_1_1_1_1_1_1_1_1	-2.05674	1.86982	Neutrophils	FALSE
CACACAACAGTTCATG-1_1_1_1_1_1_1_1_1	-0.740767	5.92349	CD8 T	FALSE
CACACAACATAAGACA-1_1_1_1_1_1_1_1_1	-0.340537	-5.47797	Macrophages	FALSE
CACACAAGTGGAAAGA-1_1_1_1_1_1_1_1_1	-1.22056	-6.21712	Macrophages	FALSE
CACACAAGTTCCATGA-1_1_1_1_1_1_1_1_1	-2.35661	1.97861	Neutrophils	FALSE
CACACAATCACATGCA-1_1_1_1_1_1_1_1_1	-0.0155989	0.625861	Neutrophils	FALSE
CACACAATCGTAGATC-1_1_1_1_1_1_1_1_1	0.93659	-5.20671	DC	FALSE
CACACCTCACATTTCT-1_1_1_1_1_1_1_1_1	6.13433	4.34168	other	FALSE
CACACCTCAGGGTACA-1_1_1_1_1_1_1_1_1	-2.82015	1.46307	Neutrophils	FALSE
CACACCTGTCTGCAAT-1_1_1_1_1_1_1_1_1	2.5127	-2.83943	Macrophages	FALSE
CACACCTTCAAACCGT-1_1_1_1_1_1_1_1_1	-0.280519	0.484417	Neutrophils	FALSE
CACACCTTCCAGAAGG-1_1_1_1_1_1_1_1_1	-0.578467	-2.59649	Monocytes	FALSE
CACACCTTCCCTGACT-1_1_1_1_1_1_1_1_1	-3.2252	-3.07026	Monocytes	FALSE
CACACCTTCGCAAGCC-1_1_1_1_1_1_1_1_1	-0.0682565	-0.846075	Neutrophils	FALSE
CACACCTTCTCGATGA-1_1_1_1_1_1_1_1_1	-2.61523	1.26484	Neutrophils	FALSE
CACACCTTCTGTTGAG-1_1_1_1_1_1_1_1_1	-1.22448	0.920337	Neutrophils	FALSE
CACACTCAGGATTCGG-1_1_1_1_1_1_1_1_1	-0.223034	0.00326274	Neutrophils	FALSE
CACACTCCACAACGCC-1_1_1_1_1_1_1_1_1	-2.27525	1.54342	Neutrophils	FALSE
CACACTCGTAGGGACT-1_1_1_1_1_1_1_1_1	-0.70893	0.495735	Neutrophils	FALSE
CACACTCTCACAGGCC-1_1_1_1_1_1_1_1_1	-0.188057	-2.73631	Monocytes	FALSE
CACACTCTCGTAGGTT-1_1_1_1_1_1_1_1_1	-0.948059	1.53069	Neutrophils	FALSE
CACAGGCAGCAGATCG-1_1_1_1_1_1_1_1_1	0.487726	1.42969	Neutrophils	FALSE
CACAGGCAGGGTGTTG-1_1_1_1_1_1_1_1_1	6.00754	4.21011	other	FALSE
CACAGGCAGTGACTCT-1_1_1_1_1_1_1_1_1	-2.5224	1.78016	Neutrophils	FALSE
CACAGGCCACAGCCCA-1_1_1_1_1_1_1_1_1	-1.47114	-4.95722	Monocytes	FALSE
CACAGGCTCCAAATGC-1_1_1_1_1_1_1_1_1	2.64437	-2.65602	Macrophages	FALSE
CACAGGCTCCTAGGGC-1_1_1_1_1_1_1_1_1	0.0487622	1.07812	Neutrophils	FALSE
CACAGGCTCGGTGTCG-1_1_1_1_1_1_1_1_1	-3.67381	1.74602	Neutrophils	FALSE
CACAGTAAGAAACGAG-1_1_1_1_1_1_1_1_1	-2.8266	-3.31666	Monocytes	FALSE
CACAGTACACGTAAGG-1_1_1_1_1_1_1_1_1	-0.00262763	0.832353	Neutrophils	FALSE
CACAGTACATGGAATA-1_1_1_1_1_1_1_1_1	-1.82883	-6.86318	Macrophages	FALSE
CACAGTACATTACGAC-1_1_1_1_1_1_1_1_1	-0.242375	0.961181	Monocytes	FALSE
CACAGTAGTAAACACA-1_1_1_1_1_1_1_1_1	-2.92063	1.74581	Neutrophils	FALSE
CACAGTAGTCATATCG-1_1_1_1_1_1_1_1_1	-1.01785	0.994704	Neutrophils	FALSE
CACAGTATCACGCATA-1_1_1_1_1_1_1_1_1	-0.877754	-5.64231	Monocytes	FALSE
CACATAGAGAGCAATT-1_1_1_1_1_1_1_1_1	-0.487449	1.0282	Neutrophils	FALSE
CACATAGAGGATGGAA-1_1_1_1_1_1_1_1_1	-1.99975	1.84097	Neutrophils	FALSE
CACATAGCAGTCGATT-1_1_1_1_1_1_1_1_1	-0.608305	-1.26302	Monocytes	FALSE
CACATAGGTCTGCAAT-1_1_1_1_1_1_1_1_1	-0.271198	0.759149	Neutrophils	FALSE
CACATAGGTTAGGGTG-1_1_1_1_1_1_1_1_1	-2.55621	1.82633	Neutrophils	FALSE
CACATAGTCTGTACGA-1_1_1_1_1_1_1_1_1	0.437828	1.18274	Neutrophils	FALSE
CACATTTAGCACGCCT-1_1_1_1_1_1_1_1_1	1.31523	-3.43451	Macrophages	FALSE
CACATTTGTAGAGCTG-1_1_1_1_1_1_1_1_1	-1.79956	1.37376	Neutrophils	FALSE
CACATTTGTCTCGTTC-1_1_1_1_1_1_1_1_1	-0.438522	-0.400772	Neutrophils	FALSE
CACATTTTCACCCTCA-1_1_1_1_1_1_1_1_1	-0.615521	-3.95319	DC	FALSE
CACATTTTCAGGATCT-1_1_1_1_1_1_1_1_1	-0.353517	0.974438	Neutrophils	FALSE
CACATTTTCGATCCCT-1_1_1_1_1_1_1_1_1	0.270203	0.379891	Neutrophils	FALSE
CACCACTAGCCCTAAT-1_1_1_1_1_1_1_1_1	2.37056	-1.21829	Neutrophils	FALSE
CACCACTAGCGCTTAT-1_1_1_1_1_1_1_1_1	-0.548609	-5.03364	Macrophages	FALSE
CACCACTCAATCTGCA-1_1_1_1_1_1_1_1_1	-0.659198	0.854033	Neutrophils	FALSE
CACCACTCACGCCAGT-1_1_1_1_1_1_1_1_1	-2.33478	1.41887	Neutrophils	FALSE
CACCACTGTAATTGGA-1_1_1_1_1_1_1_1_1	-2.19269	-2.98428	Monocytes	FALSE
CACCACTTCAACGCTA-1_1_1_1_1_1_1_1_1	5.34895	4.67095	other	FALSE
CACCACTTCCTCTAGC-1_1_1_1_1_1_1_1_1	-2.34968	5.81135	CD8 T	FALSE
CACCACTTCTTGTTTG-1_1_1_1_1_1_1_1_1	-2.51779	1.73737	Neutrophils	FALSE
CACCAGGAGCGGCTTC-1_1_1_1_1_1_1_1_1	-3.14305	1.83371	Neutrophils	FALSE
CACCAGGAGCTGTCTA-1_1_1_1_1_1_1_1_1	-1.67323	-4.88388	Macrophages	FALSE
CACCAGGCACAGATTC-1_1_1_1_1_1_1_1_1	-0.321799	1.06237	Neutrophils	FALSE
CACCAGGCACTTCGAA-1_1_1_1_1_1_1_1_1	1.91042	4.70787	CD4 T	FALSE
CACCAGGCATAGGATA-1_1_1_1_1_1_1_1_1	-1.43386	1.52086	Monocytes	FALSE
CACCAGGCATCTATGG-1_1_1_1_1_1_1_1_1	1.60813	5.78894	CD4 T	FALSE
CACCAGGCATTTCACT-1_1_1_1_1_1_1_1_1	-2.45739	1.74399	Neutrophils	FALSE
CACCAGGGTAGATTAG-1_1_1_1_1_1_1_1_1	-1.82506	1.69495	Neutrophils	FALSE
CACCAGGGTTTGCATG-1_1_1_1_1_1_1_1_1	-0.324817	-7.05033	Macrophages	FALSE
CACCAGGTCAAGGTAA-1_1_1_1_1_1_1_1_1	-0.56951	0.995084	Neutrophils	FALSE
CACCTTGAGCAGGTCA-1_1_1_1_1_1_1_1_1	-1.27826	-3.6617	Monocytes	FALSE
CACCTTGAGCTATGCT-1_1_1_1_1_1_1_1_1	0.520927	-5.08502	Macrophages	FALSE
CACCTTGAGTACGATA-1_1_1_1_1_1_1_1_1	-2.35972	-2.91796	Monocytes	FALSE
CACCTTGCACCACCAG-1_1_1_1_1_1_1_1_1	-1.86933	-4.7206	Monocytes	FALSE
CACCTTGGTAGTACCT-1_1_1_1_1_1_1_1_1	-0.0164075	0.865332	Neutrophils	FALSE
CACCTTGGTTTGACAC-1_1_1_1_1_1_1_1_1	0.142837	1.14878	Macrophages	FALSE
CACCTTGTCAACGGGA-1_1_1_1_1_1_1_1_1	-2.64222	1.60954	Neutrophils	FALSE
CACCTTGTCAGCTTAG-1_1_1_1_1_1_1_1_1	6.4358	4.22431	other	FALSE
CACCTTGTCATTTGGG-1_1_1_1_1_1_1_1_1	0.390414	0.768818	Monocytes	FALSE
CACCTTGTCTGCCAGG-1_1_1_1_1_1_1_1_1	-0.406124	0.720024	Neutrophils	FALSE
CACTCCAAGAGCTATA-1_1_1_1_1_1_1_1_1	-1.7335	1.51382	Neutrophils	FALSE
CACTCCACAATGTAAG-1_1_1_1_1_1_1_1_1	-0.605472	0.704426	Neutrophils	FALSE
CACTCCAGTAAAGGAG-1_1_1_1_1_1_1_1_1	2.65605	-2.35426	Monocytes	FALSE
CACTCCAGTTGGGACA-1_1_1_1_1_1_1_1_1	0.114466	0.747012	Neutrophils	FALSE
CACTCCATCACGACTA-1_1_1_1_1_1_1_1_1	-0.00907733	0.30047	Neutrophils	FALSE
CACTCCATCACGGTTA-1_1_1_1_1_1_1_1_1	1.46346	-5.16149	Monocytes	FALSE
CACTCCATCTCAAGTG-1_1_1_1_1_1_1_1_1	-0.54059	0.298037	Neutrophils	FALSE
CAGAATCAGAATTGTG-1_1_1_1_1_1_1_1_1	-0.54268	0.932221	Neutrophils	FALSE
CAGAATCCAAACTGCT-1_1_1_1_1_1_1_1_1	-0.531924	1.27705	Neutrophils	FALSE
CAGAATCCACCACGTG-1_1_1_1_1_1_1_1_1	1.86272	-4.97279	DC	FALSE
CAGAATCCAGGCAGTA-1_1_1_1_1_1_1_1_1	-4.40483	-0.104681	Neutrophils	FALSE
CAGAATCGTACGCTGC-1_1_1_1_1_1_1_1_1	-1.60036	5.81291	CD8 T	FALSE
CAGAATCGTGAGGGAG-1_1_1_1_1_1_1_1_1	-1.84665	-4.58616	Macrophages	FALSE
CAGAATCTCAACGGGA-1_1_1_1_1_1_1_1_1	1.79304	-5.61408	Monocytes	FALSE
CAGAATCTCCGGCACA-1_1_1_1_1_1_1_1_1	-2.74004	1.81007	Neutrophils	FALSE
CAGAATCTCTACCAGA-1_1_1_1_1_1_1_1_1	-0.45136	-4.95571	Monocytes	FALSE
CAGAGAGAGCGGCTTC-1_1_1_1_1_1_1_1_1	-0.602631	7.24594	CD8 T	FALSE
CAGAGAGCATTGCGGC-1_1_1_1_1_1_1_1_1	-2.82264	1.54432	Monocytes	FALSE
CAGAGAGTCATGTCCC-1_1_1_1_1_1_1_1_1	1.76002	-0.831	Neutrophils	FALSE
CAGAGAGTCGCGGATC-1_1_1_1_1_1_1_1_1	6.03038	5.00045	other	FALSE
CAGAGAGTCTTGTTTG-1_1_1_1_1_1_1_1_1	8.9266	1.38247	other	FALSE
CAGATCACAGACTCGC-1_1_1_1_1_1_1_1_1	-0.658229	0.382558	Monocytes	FALSE
CAGATCACATATACCG-1_1_1_1_1_1_1_1_1	1.59374	5.10932	CD4 T	FALSE
CAGATCATCACCGTAA-1_1_1_1_1_1_1_1_1	-0.205182	0.636872	Neutrophils	FALSE
CAGATCATCAGTTTGG-1_1_1_1_1_1_1_1_1	-0.614691	-5.85407	Macrophages	FALSE
CAGATCATCCAAACAC-1_1_1_1_1_1_1_1_1	-1.07562	-2.39002	Monocytes	FALSE
CAGATCATCCTATTCA-1_1_1_1_1_1_1_1_1	-0.22297	0.865257	Neutrophils	FALSE
CAGCAGCAGATGTTAG-1_1_1_1_1_1_1_1_1	-1.88742	1.22358	Neutrophils	FALSE
CAGCAGCAGCGATATA-1_1_1_1_1_1_1_1_1	-2.37379	1.91208	Neutrophils	FALSE
CAGCAGCCAGGTTTCA-1_1_1_1_1_1_1_1_1	2.87489	-2.90301	Macrophages	FALSE
CAGCAGCGTAGCTTGT-1_1_1_1_1_1_1_1_1	-2.34853	-2.72087	Monocytes	FALSE
CAGCAGCGTCCCGACA-1_1_1_1_1_1_1_1_1	5.6482	4.56153	other	FALSE
CAGCAGCGTGATAAGT-1_1_1_1_1_1_1_1_1	-3.2275	1.73853	Neutrophils	FALSE
CAGCAGCGTTGTTTGG-1_1_1_1_1_1_1_1_1	-1.71396	-1.35339	Monocytes	FALSE
CAGCAGCTCGTTACAG-1_1_1_1_1_1_1_1_1	-0.465761	0.0678173	Neutrophils	FALSE
CAGCAGCTCTGGTTCC-1_1_1_1_1_1_1_1_1	-2.94982	-3.05111	Monocytes	FALSE
CAGCATAAGGCTCAGA-1_1_1_1_1_1_1_1_1	-2.5958	-3.79586	Monocytes	FALSE
CAGCATACACGAGGTA-1_1_1_1_1_1_1_1_1	-1.52789	-5.03916	Macrophages	FALSE
CAGCATACATCACGTA-1_1_1_1_1_1_1_1_1	-0.695714	-3.44156	Monocytes	FALSE
CAGCATAGTACATCCA-1_1_1_1_1_1_1_1_1	0.294041	0.764023	Neutrophils	FALSE
CAGCATAGTAGAAGGA-1_1_1_1_1_1_1_1_1	0.186662	0.506415	Neutrophils	FALSE
CAGCCGAAGAATAGGG-1_1_1_1_1_1_1_1_1	-1.42396	0.929242	Neutrophils	FALSE
CAGCCGAAGACGCTTT-1_1_1_1_1_1_1_1_1	-0.421318	7.34601	CD8 T	FALSE
CAGCCGAAGAGATGAG-1_1_1_1_1_1_1_1_1	2.23446	-3.20051	Macrophages	FALSE
CAGCCGAAGGGAAACA-1_1_1_1_1_1_1_1_1	-1.54181	1.75018	Neutrophils	FALSE
CAGCCGAAGTTAAGTG-1_1_1_1_1_1_1_1_1	0.379902	0.586981	Neutrophils	FALSE
CAGCCGACAACACCCG-1_1_1_1_1_1_1_1_1	-1.13285	-3.57246	Macrophages	FALSE
CAGCCGACACTGTCGG-1_1_1_1_1_1_1_1_1	-1.9798	-3.61092	Monocytes	FALSE
CAGCCGATCCAGGGCT-1_1_1_1_1_1_1_1_1	2.42143	-2.7939	Macrophages	FALSE
CAGCCGATCTGCAAGT-1_1_1_1_1_1_1_1_1	-2.6822	1.54725	Neutrophils	FALSE
CAGCGACCAAGCCTAT-1_1_1_1_1_1_1_1_1	-3.50799	-2.129	Monocytes	FALSE
CAGCGACGTATGCTTG-1_1_1_1_1_1_1_1_1	-1.48395	-2.42336	Monocytes	FALSE
CAGCGACGTCACCTAA-1_1_1_1_1_1_1_1_1	-1.78372	1.15073	Neutrophils	FALSE
CAGCGACTCAGTGTTG-1_1_1_1_1_1_1_1_1	-0.797619	-2.84639	Monocytes	FALSE
CAGCGACTCGAACTGT-1_1_1_1_1_1_1_1_1	-0.768394	-5.67746	Monocytes	FALSE
CAGCTAAAGGACATTA-1_1_1_1_1_1_1_1_1	-1.17585	1.4411	Monocytes	FALSE
CAGCTAACAGTGGAGT-1_1_1_1_1_1_1_1_1	5.85583	4.59696	other	FALSE
CAGCTAACATATACCG-1_1_1_1_1_1_1_1_1	-2.31937	-3.58597	Monocytes	FALSE
CAGCTAATCTGCTTGC-1_1_1_1_1_1_1_1_1	-2.46546	-3.82965	Monocytes	FALSE
CAGCTGGAGAAACCGC-1_1_1_1_1_1_1_1_1	-1.76807	1.31711	Neutrophils	FALSE
CAGCTGGAGAGACTAT-1_1_1_1_1_1_1_1_1	-2.8088	1.67416	Monocytes	FALSE
CAGCTGGAGCAGGCTA-1_1_1_1_1_1_1_1_1	-2.9031	1.4261	Neutrophils	FALSE
CAGCTGGCAGTACACT-1_1_1_1_1_1_1_1_1	-1.24228	-3.04782	Monocytes	FALSE
CAGCTGGGTCAGAATA-1_1_1_1_1_1_1_1_1	7.73522	3.06208	other	FALSE
CAGCTGGGTCTCTCGT-1_1_1_1_1_1_1_1_1	-0.0303169	6.89504	CD8 T	FALSE
CAGCTGGTCTAAGCCA-1_1_1_1_1_1_1_1_1	-0.596665	0.662346	Monocytes	FALSE
CAGGTGCAGAGGTAGA-1_1_1_1_1_1_1_1_1	-3.04307	-3.41558	Monocytes	FALSE
CAGGTGCAGCACGCCT-1_1_1_1_1_1_1_1_1	0.0748221	0.512916	Monocytes	FALSE
CAGGTGCAGGAGCGTT-1_1_1_1_1_1_1_1_1	-1.23479	-3.65549	Monocytes	FALSE
CAGGTGCAGGGTATCG-1_1_1_1_1_1_1_1_1	-0.408415	0.993006	Neutrophils	FALSE
CAGGTGCAGTGGGCTA-1_1_1_1_1_1_1_1_1	-3.02374	1.80002	Neutrophils	FALSE
CAGGTGCCAGCATGAG-1_1_1_1_1_1_1_1_1	2.66112	-2.92642	Macrophages	FALSE
CAGGTGCGTAATAGCA-1_1_1_1_1_1_1_1_1	-0.143707	-5.74292	Macrophages	FALSE
CAGGTGCGTCGAACAG-1_1_1_1_1_1_1_1_1	-0.864739	-4.17099	Monocytes	FALSE
CAGGTGCGTGGGTATG-1_1_1_1_1_1_1_1_1	-1.86427	5.40367	NK	FALSE
CAGGTGCTCAGCATGT-1_1_1_1_1_1_1_1_1	-0.121993	5.93207	NK	FALSE
CAGTAACAGTCCCACG-1_1_1_1_1_1_1_1_1	-2.74574	1.3547	Neutrophils	FALSE
CAGTAACCACCAGGTC-1_1_1_1_1_1_1_1_1	0.946293	-4.19606	Monocytes	FALSE
CAGTAACGTCACTGGC-1_1_1_1_1_1_1_1_1	-3.50199	-2.28441	Monocytes	FALSE
CAGTAACGTGTCGCTG-1_1_1_1_1_1_1_1_1	-2.22054	-2.6936	Monocytes	FALSE
CAGTAACTCGGCTACG-1_1_1_1_1_1_1_1_1	-3.17582	-2.55445	Monocytes	FALSE
CAGTCCTAGTGCCAGA-1_1_1_1_1_1_1_1_1	-0.379989	0.448275	Neutrophils	FALSE
CAGTCCTAGTGCCATT-1_1_1_1_1_1_1_1_1	0.842911	2.03345	Neutrophils	FALSE
CAGTCCTCACTCAGGC-1_1_1_1_1_1_1_1_1	-3.88406	1.73951	Neutrophils	FALSE
CAGTCCTGTATGAAAC-1_1_1_1_1_1_1_1_1	2.47006	-1.44213	Neutrophils	FALSE
CAGTCCTTCAACACTG-1_1_1_1_1_1_1_1_1	-1.5882	-2.9155	Monocytes	FALSE
CATATGGAGCCACTAT-1_1_1_1_1_1_1_1_1	6.27378	4.06666	other	FALSE
CATATGGCACAGACTT-1_1_1_1_1_1_1_1_1	-0.334888	-0.321559	Neutrophils	FALSE
CATATGGCAGTAGAGC-1_1_1_1_1_1_1_1_1	-1.4597	-2.52727	Monocytes	FALSE
CATATGGCATTGCGGC-1_1_1_1_1_1_1_1_1	-0.456539	0.900789	Neutrophils	FALSE
CATATGGGTTCTGAAC-1_1_1_1_1_1_1_1_1	-0.15569	0.191105	Neutrophils	FALSE
CATATTCAGAATTCCC-1_1_1_1_1_1_1_1_1	-1.83238	-3.6466	Monocytes	FALSE
CATATTCAGGATCGCA-1_1_1_1_1_1_1_1_1	-1.101	-5.95445	Macrophages	FALSE
CATATTCAGGGATGGG-1_1_1_1_1_1_1_1_1	6.96469	4.26977	other	FALSE
CATATTCAGTTACGGG-1_1_1_1_1_1_1_1_1	5.53341	4.99486	other	FALSE
CATATTCCAGTAGAGC-1_1_1_1_1_1_1_1_1	7.0144	4.35621	other	FALSE
CATATTCCATCCGCGA-1_1_1_1_1_1_1_1_1	-0.834152	-3.46496	Monocytes	FALSE
CATATTCCATGTTCCC-1_1_1_1_1_1_1_1_1	-0.266759	0.620374	Neutrophils	FALSE
CATATTCGTTGCGTTA-1_1_1_1_1_1_1_1_1	-0.291095	0.658874	Monocytes	FALSE
CATATTCTCGCATGAT-1_1_1_1_1_1_1_1_1	0.270198	-5.42022	Macrophages	FALSE
CATATTCTCTTAGCCC-1_1_1_1_1_1_1_1_1	-2.27208	-7.00794	Macrophages	FALSE
CATCAAGCAATAGAGT-1_1_1_1_1_1_1_1_1	0.184565	0.801619	Monocytes	FALSE
CATCAAGCAGGGATTG-1_1_1_1_1_1_1_1_1	6.09595	4.16768	other	FALSE
CATCAAGTCGGTTAAC-1_1_1_1_1_1_1_1_1	-1.97214	-3.06103	Monocytes	FALSE
CATCAGACAAACCCAT-1_1_1_1_1_1_1_1_1	-1.53589	-2.28107	Monocytes	FALSE
CATCAGACAAGCTGAG-1_1_1_1_1_1_1_1_1	-2.26107	-3.15767	Monocytes	FALSE
CATCAGACAATCAGAA-1_1_1_1_1_1_1_1_1	-1.64372	-2.5785	Monocytes	FALSE
CATCAGAGTAAAGTCA-1_1_1_1_1_1_1_1_1	-0.948466	-6.43926	Macrophages	FALSE
CATCAGAGTAAATACG-1_1_1_1_1_1_1_1_1	-2.28791	-3.0348	Monocytes	FALSE
CATCAGAGTTACCAGT-1_1_1_1_1_1_1_1_1	-4.3997	-1.60081	Macrophages	FALSE
CATCAGAGTTTGACTG-1_1_1_1_1_1_1_1_1	-2.38454	-3.53298	Monocytes	FALSE
CATCAGATCCGCATCT-1_1_1_1_1_1_1_1_1	2.63921	-2.31446	Macrophages	FALSE
CATCAGATCTACTATC-1_1_1_1_1_1_1_1_1	-0.548825	-0.614171	Monocytes	FALSE
CATCCACAGCCCAGCT-1_1_1_1_1_1_1_1_1	0.251882	0.957014	Neutrophils	FALSE
CATCCACAGGTGTTAA-1_1_1_1_1_1_1_1_1	-1.71643	0.850681	Neutrophils	FALSE
CATCCACCAAGTTCTG-1_1_1_1_1_1_1_1_1	-0.877694	1.46833	Neutrophils	FALSE
CATCCACCACTTCGAA-1_1_1_1_1_1_1_1_1	-2.74357	-2.72792	Monocytes	FALSE
CATCCACCAGATGGCA-1_1_1_1_1_1_1_1_1	0.0926479	-3.58473	Monocytes	FALSE
CATCCACCATGTAAGA-1_1_1_1_1_1_1_1_1	8.35778	1.26446	other	FALSE
CATCCACGTATTACCG-1_1_1_1_1_1_1_1_1	2.17338	-1.05016	Neutrophils	FALSE
CATCCACGTCCAAGTT-1_1_1_1_1_1_1_1_1	2.69704	-2.53103	Monocytes	FALSE
CATCCACGTGTTGGGA-1_1_1_1_1_1_1_1_1	-0.376459	-7.12096	Macrophages	FALSE
CATCCACTCTTCGGTC-1_1_1_1_1_1_1_1_1	-3.28965	-7.23437	Monocytes	FALSE
CATCGAAAGAAGGGTA-1_1_1_1_1_1_1_1_1	-0.179253	0.931316	Neutrophils	FALSE
CATCGAAAGTGGTAGC-1_1_1_1_1_1_1_1_1	-2.46357	-4.86311	Macrophages	FALSE
CATCGAACACAGGAGT-1_1_1_1_1_1_1_1_1	-1.43878	1.40869	Neutrophils	FALSE
CATCGAAGTTACGGAG-1_1_1_1_1_1_1_1_1	-0.202783	0.605474	Neutrophils	FALSE
CATCGAATCACCATAG-1_1_1_1_1_1_1_1_1	-0.24537	-2.79493	Monocytes	FALSE
CATCGAATCCAGAAGG-1_1_1_1_1_1_1_1_1	1.22068	4.58277	CD8 T	FALSE
CATCGAATCGACAGCC-1_1_1_1_1_1_1_1_1	-2.47578	-2.87941	Monocytes	FALSE
CATCGAATCGGCGCAT-1_1_1_1_1_1_1_1_1	-1.79983	-6.39322	Monocytes	FALSE
CATCGGGCAGATAATG-1_1_1_1_1_1_1_1_1	-0.453075	7.11283	CD8 T	FALSE
CATCGGGCAGTTAACC-1_1_1_1_1_1_1_1_1	-0.711911	0.109106	Neutrophils	FALSE
CATCGGGGTACTTCTT-1_1_1_1_1_1_1_1_1	6.80723	4.48275	other	FALSE
CATCGGGTCGCAGGCT-1_1_1_1_1_1_1_1_1	-1.74593	1.62244	Neutrophils	FALSE
CATCGGGTCTGTACGA-1_1_1_1_1_1_1_1_1	6.41753	3.80919	other	FALSE
CATGACAAGGGATCTG-1_1_1_1_1_1_1_1_1	5.3865	4.48266	other	FALSE
CATGACAAGGTGCTAG-1_1_1_1_1_1_1_1_1	-4.58492	-1.33501	Macrophages	FALSE
CATGACACAAGTCTGT-1_1_1_1_1_1_1_1_1	-0.351361	-6.0951	Macrophages	FALSE
CATGACAGTAGCGTCC-1_1_1_1_1_1_1_1_1	-0.0407337	-4.51208	Monocytes	FALSE
CATGACAGTAGGACAC-1_1_1_1_1_1_1_1_1	-1.23511	0.947529	Neutrophils	FALSE
CATGACAGTCAGAATA-1_1_1_1_1_1_1_1_1	1.38225	6.24881	CD8 T	FALSE
CATGACATCGCCTGAG-1_1_1_1_1_1_1_1_1	1.99544	3.38937	CD4 T	FALSE
CATGACATCTCGTATT-1_1_1_1_1_1_1_1_1	-1.8999	1.50439	Monocytes	FALSE
CATGACATCTGAAAGA-1_1_1_1_1_1_1_1_1	-1.67167	1.29967	Neutrophils	FALSE
CATGCCTAGCAGCCTC-1_1_1_1_1_1_1_1_1	-0.776405	1.19056	Neutrophils	FALSE
CATGCCTAGCTCAACT-1_1_1_1_1_1_1_1_1	5.55602	4.82991	other	FALSE
CATGCCTCATGTCGAT-1_1_1_1_1_1_1_1_1	-0.515435	1.24904	Neutrophils	FALSE
CATGCCTGTACGCACC-1_1_1_1_1_1_1_1_1	-1.06552	-5.26094	Macrophages	FALSE
CATGCCTGTCAGAATA-1_1_1_1_1_1_1_1_1	-0.614346	-2.94382	Monocytes	FALSE
CATGCCTGTCTAAACC-1_1_1_1_1_1_1_1_1	-0.565719	0.544682	Neutrophils	FALSE
CATGCCTGTCTTCTCG-1_1_1_1_1_1_1_1_1	-2.90411	1.79298	Neutrophils	FALSE
CATGCCTGTTGTCGCG-1_1_1_1_1_1_1_1_1	1.50433	6.36802	Tregs	FALSE
CATGCCTTCAACACCA-1_1_1_1_1_1_1_1_1	2.02051	-2.84918	Macrophages	FALSE
CATGCCTTCTATCCTA-1_1_1_1_1_1_1_1_1	-2.67834	1.62615	Neutrophils	FALSE
CATGGCGAGTGATCGG-1_1_1_1_1_1_1_1_1	0.62153	-5.01737	Monocytes	FALSE
CATGGCGGTGCACGAA-1_1_1_1_1_1_1_1_1	-0.187357	0.255439	Neutrophils	FALSE
CATGGCGGTTAAGATG-1_1_1_1_1_1_1_1_1	-0.353644	0.247243	Neutrophils	FALSE
CATGGCGTCGCAAGCC-1_1_1_1_1_1_1_1_1	-0.510607	-3.07549	Monocytes	FALSE
CATTATCAGACACGAC-1_1_1_1_1_1_1_1_1	-3.39371	-7.35099	other	FALSE
CATTATCAGCGACGTA-1_1_1_1_1_1_1_1_1	-2.07185	-5.205	Macrophages	FALSE
CATTATCAGTACATGA-1_1_1_1_1_1_1_1_1	-0.202318	-7.30211	Macrophages	FALSE
CATTATCCAACGCACC-1_1_1_1_1_1_1_1_1	0.154429	0.393982	Monocytes	FALSE
CATTATCCAGTGGGAT-1_1_1_1_1_1_1_1_1	0.0851812	-1.56561	Monocytes	FALSE
CATTATCGTTCGCTAA-1_1_1_1_1_1_1_1_1	-1.46655	-5.8809	Monocytes	FALSE
CATTCGCGTATTACCG-1_1_1_1_1_1_1_1_1	-2.30678	-3.8629	Macrophages	FALSE
CATTCGCGTCACCCAG-1_1_1_1_1_1_1_1_1	-0.739554	1.04056	Neutrophils	FALSE
CATTCGCTCCGATATG-1_1_1_1_1_1_1_1_1	2.35219	-2.43291	Monocytes	FALSE
CCAATCCAGTAGGCCA-1_1_1_1_1_1_1_1_1	6.15695	4.25569	other	FALSE
CCAATCCGTACAGACG-1_1_1_1_1_1_1_1_1	-2.59008	1.51262	Neutrophils	FALSE
CCAATCCGTCATTAGC-1_1_1_1_1_1_1_1_1	-2.28065	1.06353	Neutrophils	FALSE
CCAATCCGTCTGGAGA-1_1_1_1_1_1_1_1_1	0.129395	0.751429	Neutrophils	FALSE
CCAATCCTCACCGGGT-1_1_1_1_1_1_1_1_1	-0.116827	0.834416	Monocytes	FALSE
CCAATCCTCATTCACT-1_1_1_1_1_1_1_1_1	-2.61383	2.23521	Neutrophils	FALSE
CCAATCCTCCAACCAA-1_1_1_1_1_1_1_1_1	-1.5932	-4.28108	Monocytes	FALSE
CCAATCCTCCCTCAGT-1_1_1_1_1_1_1_1_1	-2.63111	1.78022	Neutrophils	FALSE
CCACCTAAGACACTAA-1_1_1_1_1_1_1_1_1	0.122319	0.923924	Neutrophils	FALSE
CCACCTAAGACGCAAC-1_1_1_1_1_1_1_1_1	-1.88549	1.90195	Neutrophils	FALSE
CCACCTACACAGCGTC-1_1_1_1_1_1_1_1_1	1.99078	-5.17179	DC	FALSE
CCACCTACACCATCCT-1_1_1_1_1_1_1_1_1	-2.27446	-3.13317	Monocytes	FALSE
CCACCTACACTTCGAA-1_1_1_1_1_1_1_1_1	-2.16978	6.36227	CD8 T	FALSE
CCACCTACAGTGAGTG-1_1_1_1_1_1_1_1_1	-1.977	-4.02958	Monocytes	FALSE
CCACCTACATCGGAAG-1_1_1_1_1_1_1_1_1	-0.471699	0.280138	Monocytes	FALSE
CCACCTATCCTGCTTG-1_1_1_1_1_1_1_1_1	5.95434	4.27727	other	FALSE
CCACCTATCGGCCGAT-1_1_1_1_1_1_1_1_1	1.72517	-5.34694	Monocytes	FALSE
CCACCTATCTTTAGGG-1_1_1_1_1_1_1_1_1	-1.2033	1.2892	Neutrophils	FALSE
CCACGGAAGAATAGGG-1_1_1_1_1_1_1_1_1	-0.842134	1.42305	Neutrophils	FALSE
CCACGGAAGATTACCC-1_1_1_1_1_1_1_1_1	-1.00218	-5.63741	Monocytes	FALSE
CCACGGAAGCCTTGAT-1_1_1_1_1_1_1_1_1	-3.33817	-3.85365	Macrophages	FALSE
CCACGGAAGTGGGATC-1_1_1_1_1_1_1_1_1	-1.32257	1.16206	Neutrophils	FALSE
CCACGGACATCATCCC-1_1_1_1_1_1_1_1_1	0.00401328	0.922935	Monocytes	FALSE
CCACGGACATTCCTGC-1_1_1_1_1_1_1_1_1	2.11759	5.70333	CD4 T	FALSE
CCACGGAGTATCACCA-1_1_1_1_1_1_1_1_1	0.247433	-3.75124	Monocytes	FALSE
CCACTACAGTGCGTGA-1_1_1_1_1_1_1_1_1	-0.690418	1.26053	Neutrophils	FALSE
CCACTACCAAAGGAAG-1_1_1_1_1_1_1_1_1	-1.58928	-6.66876	Macrophages	FALSE
CCACTACCACGCATCG-1_1_1_1_1_1_1_1_1	-3.21223	1.84227	Neutrophils	FALSE
CCACTACCATCACAAC-1_1_1_1_1_1_1_1_1	-1.37443	1.05162	Macrophages	FALSE
CCACTACGTACACCGC-1_1_1_1_1_1_1_1_1	-0.912002	1.21057	Neutrophils	FALSE
CCACTACGTATTCTCT-1_1_1_1_1_1_1_1_1	2.06627	-3.2726	Macrophages	FALSE
CCACTACGTTAAGTAG-1_1_1_1_1_1_1_1_1	-1.90795	1.51423	Neutrophils	FALSE
CCACTACGTTTCGCTC-1_1_1_1_1_1_1_1_1	-1.30657	-6.52806	Macrophages	FALSE
CCACTACTCACCTTAT-1_1_1_1_1_1_1_1_1	-1.89905	1.21601	Neutrophils	FALSE
CCACTACTCGAGCCCA-1_1_1_1_1_1_1_1_1	1.62775	-2.28376	Macrophages	FALSE
CCACTACTCTTCAACT-1_1_1_1_1_1_1_1_1	-0.80626	0.738827	Neutrophils	FALSE
CCAGCGAGTTATGCGT-1_1_1_1_1_1_1_1_1	1.25348	4.58255	CD8 T	FALSE
CCAGCGATCAGAGACG-1_1_1_1_1_1_1_1_1	-0.882671	1.51804	Neutrophils	FALSE
CCAGCGATCCCTTGCA-1_1_1_1_1_1_1_1_1	8.92464	1.67775	other	FALSE
CCATGTCAGACTCGGA-1_1_1_1_1_1_1_1_1	2.16719	-2.52256	Monocytes	FALSE
CCATGTCAGGCATGGT-1_1_1_1_1_1_1_1_1	-1.8398	-3.78916	Monocytes	FALSE
CCATGTCAGGGTATCG-1_1_1_1_1_1_1_1_1	-1.00284	1.46492	Neutrophils	FALSE
CCATGTCCAATCTACG-1_1_1_1_1_1_1_1_1	0.00731567	0.712741	Neutrophils	FALSE
CCATGTCTCACAGGCC-1_1_1_1_1_1_1_1_1	6.16607	4.94907	other	FALSE
CCATGTCTCGGGAGTA-1_1_1_1_1_1_1_1_1	-1.62056	0.955299	Neutrophils	FALSE
CCATTCGAGATGTTAG-1_1_1_1_1_1_1_1_1	5.71878	4.20059	other	FALSE
CCATTCGAGCCAGAAC-1_1_1_1_1_1_1_1_1	-2.33373	-3.77653	Macrophages	FALSE
CCATTCGAGTAGGCCA-1_1_1_1_1_1_1_1_1	0.244062	0.536267	Neutrophils	FALSE
CCATTCGGTTGTTTGG-1_1_1_1_1_1_1_1_1	-3.22242	1.40227	Neutrophils	FALSE
CCATTCGTCAGCCTAA-1_1_1_1_1_1_1_1_1	-1.62459	1.01301	Neutrophils	FALSE
CCCAATCCAGCCTTTC-1_1_1_1_1_1_1_1_1	-2.99002	1.44659	Neutrophils	FALSE
CCCAATCGTAGGGACT-1_1_1_1_1_1_1_1_1	-1.66051	-6.2121	Macrophages	FALSE
CCCAATCGTATGCTTG-1_1_1_1_1_1_1_1_1	-0.480199	1.27405	Neutrophils	FALSE
CCCAATCGTGATGTGG-1_1_1_1_1_1_1_1_1	-2.1036	1.78286	Neutrophils	FALSE
CCCAATCTCATCTGCC-1_1_1_1_1_1_1_1_1	0.239144	0.305494	Monocytes	FALSE
CCCAATCTCCACTCCA-1_1_1_1_1_1_1_1_1	0.670827	0.547796	Monocytes	FALSE
CCCAGTTAGACAGGCT-1_1_1_1_1_1_1_1_1	-0.179918	1.04455	Neutrophils	FALSE
CCCAGTTCAAGAAAGG-1_1_1_1_1_1_1_1_1	-1.69679	-5.91434	Macrophages	FALSE
CCCAGTTCATATGCTG-1_1_1_1_1_1_1_1_1	7.99162	2.45019	other	FALSE
CCCAGTTCATTTGCTT-1_1_1_1_1_1_1_1_1	-1.85383	-3.60647	Macrophages	FALSE
CCCAGTTTCACCGGGT-1_1_1_1_1_1_1_1_1	-3.02601	-2.82272	Monocytes	FALSE
CCCATACCACAGAGGT-1_1_1_1_1_1_1_1_1	-1.05538	-2.52779	Monocytes	FALSE
CCCATACCAGGACCCT-1_1_1_1_1_1_1_1_1	0.118881	-7.36293	Macrophages	FALSE
CCCATACGTTCCCGAG-1_1_1_1_1_1_1_1_1	6.918	3.4863	other	FALSE
CCCATACGTTTGGGCC-1_1_1_1_1_1_1_1_1	0.00813977	0.941945	Neutrophils	FALSE
CCCTCCTAGCTAAGAT-1_1_1_1_1_1_1_1_1	-0.465734	-2.71196	Monocytes	FALSE
CCCTCCTAGTCCGTAT-1_1_1_1_1_1_1_1_1	0.537934	1.02982	Neutrophils	FALSE
CCCTCCTCAATAGAGT-1_1_1_1_1_1_1_1_1	-0.612071	0.361217	Neutrophils	FALSE
CCCTCCTCAGCCAATT-1_1_1_1_1_1_1_1_1	-0.0857364	-5.24184	Macrophages	FALSE
CCCTCCTCAGGCTCAC-1_1_1_1_1_1_1_1_1	-0.358208	-7.36323	Macrophages	FALSE
CCCTCCTCATGCAACT-1_1_1_1_1_1_1_1_1	-3.97635	-0.00168922	Monocytes	FALSE
CCCTCCTGTATGCTTG-1_1_1_1_1_1_1_1_1	-3.47269	-3.00866	Monocytes	FALSE
CCCTCCTGTCATACTG-1_1_1_1_1_1_1_1_1	-2.71844	1.7922	Neutrophils	FALSE
CCCTCCTTCATCATTC-1_1_1_1_1_1_1_1_1	-0.316386	0.117733	Neutrophils	FALSE
CCCTCCTTCTCGGACG-1_1_1_1_1_1_1_1_1	0.128461	-2.69121	Monocytes	FALSE
CCCTCCTTCTGTCAAG-1_1_1_1_1_1_1_1_1	0.4204	0.789161	Neutrophils	FALSE
CCGGGATAGGATGGAA-1_1_1_1_1_1_1_1_1	-0.380018	-7.16751	Macrophages	FALSE
CCGGGATAGTAACCCT-1_1_1_1_1_1_1_1_1	-2.98409	1.83063	Neutrophils	FALSE
CCGGGATAGTAGATGT-1_1_1_1_1_1_1_1_1	-0.61434	6.79379	CD8 T	FALSE
CCGGGATCACGTAAGG-1_1_1_1_1_1_1_1_1	-1.93086	1.4303	Neutrophils	FALSE
CCGGGATGTACCGTTA-1_1_1_1_1_1_1_1_1	-0.712909	5.86226	CD4 T	FALSE
CCGGGATGTCCCGACA-1_1_1_1_1_1_1_1_1	6.02756	4.93897	other	FALSE
CCGGGATGTCGATTGT-1_1_1_1_1_1_1_1_1	-0.778092	-5.50898	Macrophages	FALSE
CCGGGATGTGGCAAAC-1_1_1_1_1_1_1_1_1	-0.365627	1.32818	Neutrophils	FALSE
CCGGGATTCCAATGGT-1_1_1_1_1_1_1_1_1	-1.19059	1.56275	Monocytes	FALSE
CCGGGATTCTGCAAGT-1_1_1_1_1_1_1_1_1	-0.83268	1.48777	Neutrophils	FALSE
CCGGGATTCTTAGAGC-1_1_1_1_1_1_1_1_1	-0.70376	-2.61937	Monocytes	FALSE
CCGGGATTCTTTACAC-1_1_1_1_1_1_1_1_1	-3.59299	1.62798	Neutrophils	FALSE
CCGGTAGAGAACAACT-1_1_1_1_1_1_1_1_1	-2.17341	0.807067	Neutrophils	FALSE
CCGGTAGAGGCATGTG-1_1_1_1_1_1_1_1_1	5.81251	4.5356	other	FALSE
CCGGTAGCAAATTGCC-1_1_1_1_1_1_1_1_1	0.151848	0.411312	Neutrophils	FALSE
CCGGTAGCAGTACACT-1_1_1_1_1_1_1_1_1	-1.70298	-6.52551	Macrophages	FALSE
CCGGTAGGTACGCACC-1_1_1_1_1_1_1_1_1	-0.569403	0.643915	Neutrophils	FALSE
CCGGTAGTCAGCTCGG-1_1_1_1_1_1_1_1_1	-1.2264	1.41118	Monocytes	FALSE
CCGGTAGTCAGTTCGA-1_1_1_1_1_1_1_1_1	-1.21239	-5.06852	Monocytes	FALSE
CCGGTAGTCAGTTTGG-1_1_1_1_1_1_1_1_1	-0.488008	0.155415	Monocytes	FALSE
CCGTACTAGGTACTCT-1_1_1_1_1_1_1_1_1	-0.177955	0.480286	Neutrophils	FALSE
CCGTACTCACATGTGT-1_1_1_1_1_1_1_1_1	-1.69406	0.768765	Neutrophils	FALSE
CCGTACTGTAGCGTCC-1_1_1_1_1_1_1_1_1	-0.715396	0.564824	Monocytes	FALSE
CCGTACTGTATGGTTC-1_1_1_1_1_1_1_1_1	6.72091	4.46587	other	FALSE
CCGTACTGTCAACTGT-1_1_1_1_1_1_1_1_1	0.921666	5.19782	CD4 T	FALSE
CCGTACTGTCGAGATG-1_1_1_1_1_1_1_1_1	-0.0915056	5.54063	CD4 T	FALSE
CCGTGGAAGGTAAACT-1_1_1_1_1_1_1_1_1	-3.00644	1.72728	Neutrophils	FALSE
CCGTGGACAAACCCAT-1_1_1_1_1_1_1_1_1	-3.41304	-3.63173	Monocytes	FALSE
CCGTGGACATTACCTT-1_1_1_1_1_1_1_1_1	2.60918	6.32532	Monocytes	FALSE
CCGTGGATCACCGGGT-1_1_1_1_1_1_1_1_1	-2.41629	-2.64687	Monocytes	FALSE
CCGTGGATCCGAGCCA-1_1_1_1_1_1_1_1_1	7.19202	3.59595	other	FALSE
CCGTTCAAGATCGGGT-1_1_1_1_1_1_1_1_1	1.48144	4.7751	CD8 T	FALSE
CCGTTCAAGCGTTTAC-1_1_1_1_1_1_1_1_1	-2.32749	1.78505	Neutrophils	FALSE
CCGTTCAAGTGTTAGA-1_1_1_1_1_1_1_1_1	-1.31028	-4.12238	Monocytes	FALSE
CCGTTCACATAAAGGT-1_1_1_1_1_1_1_1_1	-2.81496	-2.96007	Monocytes	FALSE
CCGTTCACATGGTCTA-1_1_1_1_1_1_1_1_1	-1.76115	-6.9497	Monocytes	FALSE
CCGTTCAGTTACGTCA-1_1_1_1_1_1_1_1_1	-1.60589	1.23831	Neutrophils	FALSE
CCGTTCAGTTTCGCTC-1_1_1_1_1_1_1_1_1	7.29541	3.45449	other	FALSE
CCGTTCATCACCGTAA-1_1_1_1_1_1_1_1_1	-2.18079	-0.313851	Monocytes	FALSE
CCTAAAGCACTCGACG-1_1_1_1_1_1_1_1_1	-3.28729	1.52672	Neutrophils	FALSE
CCTAAAGCAGTCGATT-1_1_1_1_1_1_1_1_1	1.10191	3.82751	CD4 T	FALSE
CCTAAAGGTCAAAGCG-1_1_1_1_1_1_1_1_1	6.83784	4.39322	other	FALSE
CCTAAAGGTCCTGCTT-1_1_1_1_1_1_1_1_1	-0.880317	1.03175	Neutrophils	FALSE
CCTAAAGTCAAACCGT-1_1_1_1_1_1_1_1_1	1.4357	-5.30748	Monocytes	FALSE
CCTAAAGTCCTCCTAG-1_1_1_1_1_1_1_1_1	-2.3648	1.91578	Neutrophils	FALSE
CCTACACAGTCAAGGC-1_1_1_1_1_1_1_1_1	-1.82413	1.50962	Neutrophils	FALSE
CCTACACCAATAGAGT-1_1_1_1_1_1_1_1_1	0.1026	0.991592	Neutrophils	FALSE
CCTACACCAATGAAAC-1_1_1_1_1_1_1_1_1	-2.64981	1.60406	Neutrophils	FALSE
CCTACACTCAGTGTTG-1_1_1_1_1_1_1_1_1	0.495701	-3.90453	Monocytes	FALSE
CCTACACTCCAGTAGT-1_1_1_1_1_1_1_1_1	-3.0312	-3.17276	Monocytes	FALSE
CCTACACTCTCTAGGA-1_1_1_1_1_1_1_1_1	1.88779	-2.9761	Monocytes	FALSE
CCTACCAAGACGCAAC-1_1_1_1_1_1_1_1_1	1.45458	4.06567	CD4 T	FALSE
CCTACCAAGCAGATCG-1_1_1_1_1_1_1_1_1	-1.28653	1.34857	Neutrophils	FALSE
CCTACCAAGTAGGTGC-1_1_1_1_1_1_1_1_1	6.75447	4.54418	other	FALSE
CCTACCACAGCTTCGG-1_1_1_1_1_1_1_1_1	7.87171	2.75	other	FALSE
CCTACCACAGGACCCT-1_1_1_1_1_1_1_1_1	-1.91427	1.38447	Neutrophils	FALSE
CCTACCAGTGCAGTAG-1_1_1_1_1_1_1_1_1	-1.02059	1.03771	Neutrophils	FALSE
CCTACCAGTTGGACCC-1_1_1_1_1_1_1_1_1	-2.87258	-2.9669	Monocytes	FALSE
CCTACCATCCAAATGC-1_1_1_1_1_1_1_1_1	-2.64599	1.78711	Neutrophils	FALSE
CCTAGCTAGAAACGCC-1_1_1_1_1_1_1_1_1	0.444854	6.6196	Monocytes	FALSE
CCTAGCTAGACAATAC-1_1_1_1_1_1_1_1_1	-1.46722	-3.82882	Monocytes	FALSE
CCTAGCTAGAGACGAA-1_1_1_1_1_1_1_1_1	-1.58288	-4.72792	Monocytes	FALSE
CCTAGCTCAGGGTACA-1_1_1_1_1_1_1_1_1	-2.82517	1.94474	Neutrophils	FALSE
CCTAGCTGTACCGGCT-1_1_1_1_1_1_1_1_1	-0.162715	1.22036	Neutrophils	FALSE
CCTAGCTTCAACCATG-1_1_1_1_1_1_1_1_1	-1.9625	1.16702	Neutrophils	FALSE
CCTATTAAGACAGACC-1_1_1_1_1_1_1_1_1	-0.909871	-3.15908	Monocytes	FALSE
CCTATTACAACAACCT-1_1_1_1_1_1_1_1_1	-1.66976	1.56103	Neutrophils	FALSE
CCTATTACAACTTGAC-1_1_1_1_1_1_1_1_1	-2.68751	1.43686	Neutrophils	FALSE
CCTATTACACTTAAGC-1_1_1_1_1_1_1_1_1	-2.86749	1.51351	Neutrophils	FALSE
CCTATTACAGAGTGTG-1_1_1_1_1_1_1_1_1	-2.58593	1.63389	Neutrophils	FALSE
CCTATTATCAGCTTAG-1_1_1_1_1_1_1_1_1	-2.13036	1.96935	Neutrophils	FALSE
CCTCAGTAGAAGGCCT-1_1_1_1_1_1_1_1_1	-1.46157	1.21951	Neutrophils	FALSE
CCTCAGTAGTGGGCTA-1_1_1_1_1_1_1_1_1	-0.360371	0.275448	Neutrophils	FALSE
CCTCAGTCACGTGAGA-1_1_1_1_1_1_1_1_1	8.19762	1.86914	other	FALSE
CCTCAGTGTACAGCAG-1_1_1_1_1_1_1_1_1	-0.542174	0.478841	Monocytes	FALSE
CCTCAGTGTACCGTTA-1_1_1_1_1_1_1_1_1	-2.98922	-3.89114	Monocytes	FALSE
CCTCAGTGTAGCGTCC-1_1_1_1_1_1_1_1_1	-0.253581	0.89591	Neutrophils	FALSE
CCTCAGTTCAAACCAC-1_1_1_1_1_1_1_1_1	-0.0387143	-4.3198	Macrophages	FALSE
CCTCAGTTCAGGCAAG-1_1_1_1_1_1_1_1_1	0.214786	0.868876	Monocytes	FALSE
CCTCAGTTCTACCTGC-1_1_1_1_1_1_1_1_1	1.21155	4.24984	CD8 T	FALSE
CCTCAGTTCTCTTATG-1_1_1_1_1_1_1_1_1	-0.191543	0.243995	Neutrophils	FALSE
CCTCTGAAGCTAGTGG-1_1_1_1_1_1_1_1_1	-0.599219	6.76568	CD8 T	FALSE
CCTCTGAAGTTACGGG-1_1_1_1_1_1_1_1_1	-2.28879	-3.10526	Monocytes	FALSE
CCTCTGACAAGCGATG-1_1_1_1_1_1_1_1_1	-1.05292	0.846284	Neutrophils	FALSE
CCTCTGACACCGAAAG-1_1_1_1_1_1_1_1_1	-1.04788	1.34445	Neutrophils	FALSE
CCTCTGACATTATCTC-1_1_1_1_1_1_1_1_1	-3.58317	-2.25575	Monocytes	FALSE
CCTCTGAGTTAGATGA-1_1_1_1_1_1_1_1_1	-0.450206	1.43717	Neutrophils	FALSE
CCTCTGAGTTGAGGTG-1_1_1_1_1_1_1_1_1	1.22991	3.81596	CD4 T	FALSE
CCTCTGATCACCACCT-1_1_1_1_1_1_1_1_1	-0.0449821	0.724241	Neutrophils	FALSE
CCTTACGAGCCGCCTA-1_1_1_1_1_1_1_1_1	-1.5839	1.19515	Neutrophils	FALSE
CCTTACGCACGAGGTA-1_1_1_1_1_1_1_1_1	-4.07928	-1.5255	Monocytes	FALSE
CCTTACGCACTTCTGC-1_1_1_1_1_1_1_1_1	-2.70996	1.26128	Neutrophils	FALSE
CCTTACGCAGTGGGAT-1_1_1_1_1_1_1_1_1	-2.81266	-3.53896	Monocytes	FALSE
CCTTACGCATTCCTGC-1_1_1_1_1_1_1_1_1	0.282533	1.04025	Neutrophils	FALSE
CCTTCCCAGATCCTGT-1_1_1_1_1_1_1_1_1	-0.907952	-5.81242	Monocytes	FALSE
CCTTCCCGTAAGTAGT-1_1_1_1_1_1_1_1_1	-1.00922	-3.18933	Monocytes	FALSE
CCTTCCCGTCCAGTTA-1_1_1_1_1_1_1_1_1	-0.490118	7.13425	CD8 T	FALSE
CCTTCCCGTTACGGAG-1_1_1_1_1_1_1_1_1	-2.16185	1.21147	Neutrophils	FALSE
CCTTCCCTCACGCGGT-1_1_1_1_1_1_1_1_1	7.49005	3.28215	other	FALSE
CCTTCCCTCCAACCAA-1_1_1_1_1_1_1_1_1	-1.03204	-2.98271	Monocytes	FALSE
CCTTCCCTCGAGAACG-1_1_1_1_1_1_1_1_1	-0.228269	0.49165	Monocytes	FALSE
CCTTCCCTCGTGGGAA-1_1_1_1_1_1_1_1_1	-0.959513	1.35836	Neutrophils	FALSE
CCTTCGAAGAGCTTCT-1_1_1_1_1_1_1_1_1	-1.46389	1.31422	Neutrophils	FALSE
CCTTCGACAGCATGAG-1_1_1_1_1_1_1_1_1	-0.377171	1.04651	Neutrophils	FALSE
CCTTCGACAGGTCCAC-1_1_1_1_1_1_1_1_1	0.395214	0.6677	Neutrophils	FALSE
CCTTCGACATTGGCGC-1_1_1_1_1_1_1_1_1	-0.471884	0.624918	Neutrophils	FALSE
CCTTCGAGTCTCCCTA-1_1_1_1_1_1_1_1_1	8.34118	1.43627	other	FALSE
CCTTCGATCCACTGGG-1_1_1_1_1_1_1_1_1	-0.575146	-6.9344	Macrophages	FALSE
CCTTCGATCCGAAGAG-1_1_1_1_1_1_1_1_1	-0.351456	0.969052	Monocytes	FALSE
CCTTCGATCGGTTAAC-1_1_1_1_1_1_1_1_1	-2.59131	-3.91636	Monocytes	FALSE
CCTTTCTAGGCTCATT-1_1_1_1_1_1_1_1_1	-3.0982	1.58834	Neutrophils	FALSE
CCTTTCTAGTAGGTGC-1_1_1_1_1_1_1_1_1	-2.02375	-4.31225	Monocytes	FALSE
CCTTTCTGTACGACCC-1_1_1_1_1_1_1_1_1	-3.63931	1.32195	Monocytes	FALSE
CCTTTCTGTTACGGAG-1_1_1_1_1_1_1_1_1	2.63401	-2.69481	Monocytes	FALSE
CCTTTCTGTTCGGGCT-1_1_1_1_1_1_1_1_1	8.24819	2.45391	other	FALSE
CCTTTCTGTTGAACTC-1_1_1_1_1_1_1_1_1	-1.79558	-3.20243	Monocytes	FALSE
CCTTTCTTCACCCGAG-1_1_1_1_1_1_1_1_1	-2.90888	1.57924	Neutrophils	FALSE
CCTTTCTTCATAGCAC-1_1_1_1_1_1_1_1_1	-1.56906	1.2913	Monocytes	FALSE
CCTTTCTTCCAAGCCG-1_1_1_1_1_1_1_1_1	1.50747	5.72271	CD4 T	FALSE
CCTTTCTTCCCTTGCA-1_1_1_1_1_1_1_1_1	6.05424	4.01402	other	FALSE
CCTTTCTTCCGCAGTG-1_1_1_1_1_1_1_1_1	1.65303	-2.70357	Monocytes	FALSE
CCTTTCTTCCTCAATT-1_1_1_1_1_1_1_1_1	1.54547	5.55321	CD4 T	FALSE
CGAACATAGGGTTCCC-1_1_1_1_1_1_1_1_1	-1.11101	-3.20445	Macrophages	FALSE
CGAACATCACCGATAT-1_1_1_1_1_1_1_1_1	-0.622029	0.754202	Neutrophils	FALSE
CGAACATCAGGGATTG-1_1_1_1_1_1_1_1_1	-2.48971	-2.65066	Monocytes	FALSE
CGAACATGTAAGGGCT-1_1_1_1_1_1_1_1_1	-0.967721	1.21196	Neutrophils	FALSE
CGAACATTCACTATTC-1_1_1_1_1_1_1_1_1	-1.19311	0.252924	Neutrophils	FALSE
CGAACATTCATATCGG-1_1_1_1_1_1_1_1_1	-1.42171	1.21109	Neutrophils	FALSE
CGAATGTAGCTGCAAG-1_1_1_1_1_1_1_1_1	-2.02755	1.41417	Neutrophils	FALSE
CGAATGTAGTGCCATT-1_1_1_1_1_1_1_1_1	0.45164	0.927574	Neutrophils	FALSE
CGAATGTCAAGCCGTC-1_1_1_1_1_1_1_1_1	-2.97435	1.65088	Neutrophils	FALSE
CGAATGTCAGAGCCAA-1_1_1_1_1_1_1_1_1	-1.71164	-3.63236	Monocytes	FALSE
CGAATGTCATAACCTG-1_1_1_1_1_1_1_1_1	7.24421	5.3863	other	FALSE
CGAATGTGTAAGCACG-1_1_1_1_1_1_1_1_1	0.004652	-5.39843	Macrophages	FALSE
CGAATGTGTACTCGCG-1_1_1_1_1_1_1_1_1	0.649579	0.895586	Neutrophils	FALSE
CGAATGTGTGCGCTTG-1_1_1_1_1_1_1_1_1	-1.46757	-2.97327	Monocytes	FALSE
CGAATGTTCACAAACC-1_1_1_1_1_1_1_1_1	-3.05889	1.49615	Neutrophils	FALSE
CGACCTTAGTTACGGG-1_1_1_1_1_1_1_1_1	1.1612	5.20587	CD8 T	FALSE
CGACCTTCATACAGCT-1_1_1_1_1_1_1_1_1	-1.97746	-3.3458	Macrophages	FALSE
CGACCTTGTATGAAAC-1_1_1_1_1_1_1_1_1	-3.16966	1.65415	Neutrophils	FALSE
CGACTTCAGTAATCCC-1_1_1_1_1_1_1_1_1	0.0532558	0.917165	Neutrophils	FALSE
CGACTTCCACAACGCC-1_1_1_1_1_1_1_1_1	-1.73528	-3.39476	Monocytes	FALSE
CGACTTCCATCGGACC-1_1_1_1_1_1_1_1_1	-0.494712	-5.61709	Macrophages	FALSE
CGACTTCGTATAGGTA-1_1_1_1_1_1_1_1_1	-2.61896	1.41265	Neutrophils	FALSE
CGACTTCGTCGAATCT-1_1_1_1_1_1_1_1_1	-0.166264	-3.16438	Monocytes	FALSE
CGACTTCTCAGCTTAG-1_1_1_1_1_1_1_1_1	-0.850868	-3.23141	Monocytes	FALSE
CGACTTCTCCCTAACC-1_1_1_1_1_1_1_1_1	-0.555626	0.388758	Neutrophils	FALSE
CGACTTCTCCGCTGTT-1_1_1_1_1_1_1_1_1	2.49671	-2.57901	Monocytes	FALSE
CGAGAAGCAATGAATG-1_1_1_1_1_1_1_1_1	-0.890238	0.408164	Monocytes	FALSE
CGAGAAGCACATTCGA-1_1_1_1_1_1_1_1_1	-1.64177	1.26747	Monocytes	FALSE
CGAGAAGCAGGTGCCT-1_1_1_1_1_1_1_1_1	-0.0371824	1.1894	Neutrophils	FALSE
CGAGAAGCATATGGTC-1_1_1_1_1_1_1_1_1	-2.2223	-3.74131	Macrophages	FALSE
CGAGAAGGTGAGCGAT-1_1_1_1_1_1_1_1_1	-1.1391	-4.7971	Monocytes	FALSE
CGAGCACAGACAGGCT-1_1_1_1_1_1_1_1_1	-2.93793	1.67799	Neutrophils	FALSE
CGAGCACCATTACGAC-1_1_1_1_1_1_1_1_1	-1.95069	-2.79131	Monocytes	FALSE
CGAGCACCATTATCTC-1_1_1_1_1_1_1_1_1	-1.33183	-2.51524	Monocytes	FALSE
CGAGCACCATTCCTGC-1_1_1_1_1_1_1_1_1	-1.00654	-5.36563	Macrophages	FALSE
CGAGCACCATTGCGGC-1_1_1_1_1_1_1_1_1	-0.330481	6.22881	CD8 T	FALSE
CGAGCACGTCACCCAG-1_1_1_1_1_1_1_1_1	0.130989	0.802886	Monocytes	FALSE
CGAGCACGTCTTCTCG-1_1_1_1_1_1_1_1_1	-1.20179	-5.50349	Macrophages	FALSE
CGAGCACTCACCCGAG-1_1_1_1_1_1_1_1_1	-1.26164	1.30348	Neutrophils	FALSE
CGAGCACTCCCTCTTT-1_1_1_1_1_1_1_1_1	6.6164	4.76109	other	FALSE
CGAGCCAAGCTAAGAT-1_1_1_1_1_1_1_1_1	-1.86481	1.40681	Neutrophils	FALSE
CGAGCCAAGGACAGAA-1_1_1_1_1_1_1_1_1	0.956117	1.03118	Neutrophils	FALSE
CGAGCCAAGTAAGTAC-1_1_1_1_1_1_1_1_1	-1.20613	-3.5966	Monocytes	FALSE
CGAGCCAGTACCATCA-1_1_1_1_1_1_1_1_1	-0.912241	1.00236	Neutrophils	FALSE
CGAGCCAGTCAGCTAT-1_1_1_1_1_1_1_1_1	-2.00471	-6.36672	Macrophages	FALSE
CGATCGGCAGCCTTTC-1_1_1_1_1_1_1_1_1	2.66737	-2.4965	Monocytes	FALSE
CGATCGGCAGGACCCT-1_1_1_1_1_1_1_1_1	-1.97802	-3.68363	Monocytes	FALSE
CGATCGGCAGGGCATA-1_1_1_1_1_1_1_1_1	0.0929072	1.09257	Neutrophils	FALSE
CGATGGCAGAAACCTA-1_1_1_1_1_1_1_1_1	-4.6578	-1.38174	Macrophages	FALSE
CGATGGCCAATGTTGC-1_1_1_1_1_1_1_1_1	0.197239	0.711648	Macrophages	FALSE
CGATGGCGTAAACGCG-1_1_1_1_1_1_1_1_1	-2.26544	-2.93858	Monocytes	FALSE
CGATGTAAGCTCAACT-1_1_1_1_1_1_1_1_1	-0.0468331	6.12567	CD8 T	FALSE
CGATGTAAGCTGCAAG-1_1_1_1_1_1_1_1_1	-2.8593	-3.24198	Macrophages	FALSE
CGATGTACACAAGACG-1_1_1_1_1_1_1_1_1	7.01685	3.76613	other	FALSE
CGATGTACACCTTGTC-1_1_1_1_1_1_1_1_1	-2.41944	1.59785	Neutrophils	FALSE
CGATGTAGTCCGTCAG-1_1_1_1_1_1_1_1_1	0.296817	-4.04263	Monocytes	FALSE
CGATTGAAGCCAGAAC-1_1_1_1_1_1_1_1_1	-2.54363	1.32641	Neutrophils	FALSE
CGATTGACATACTACG-1_1_1_1_1_1_1_1_1	-2.51667	1.86092	Neutrophils	FALSE
CGATTGATCTCGGACG-1_1_1_1_1_1_1_1_1	1.71526	-5.47146	Monocytes	FALSE
CGCCAAGCATGGTCTA-1_1_1_1_1_1_1_1_1	-0.235535	-7.17811	Macrophages	FALSE
CGCCAAGGTATGCTTG-1_1_1_1_1_1_1_1_1	-3.03612	-2.65441	Monocytes	FALSE
CGCCAAGGTCCAGTTA-1_1_1_1_1_1_1_1_1	-1.07477	1.40628	Neutrophils	FALSE
CGCCAAGTCTAACGGT-1_1_1_1_1_1_1_1_1	-1.0274	1.31981	Neutrophils	FALSE
CGCCAAGTCTCTTATG-1_1_1_1_1_1_1_1_1	-1.68256	1.73831	Monocytes	FALSE
CGCGGTAAGAGGGATA-1_1_1_1_1_1_1_1_1	-0.7144	0.966473	Neutrophils	FALSE
CGCGGTAGTCACCTAA-1_1_1_1_1_1_1_1_1	-1.72712	-5.96041	Macrophages	FALSE
CGCGGTATCGTTACGA-1_1_1_1_1_1_1_1_1	-0.391231	0.657703	Neutrophils	FALSE
CGCGTTTGTCCCGACA-1_1_1_1_1_1_1_1_1	1.04771	2.87052	NK	FALSE
CGCTATCCAGATGGCA-1_1_1_1_1_1_1_1_1	0.525379	0.508191	Monocytes	FALSE
CGCTATCGTAAGCACG-1_1_1_1_1_1_1_1_1	-2.96323	1.99703	Neutrophils	FALSE
CGCTATCGTCACAAGG-1_1_1_1_1_1_1_1_1	-0.970774	1.6826	Neutrophils	FALSE
CGCTATCTCAAGGTAA-1_1_1_1_1_1_1_1_1	-1.30854	1.30362	Monocytes	FALSE
CGCTATCTCACCAGGC-1_1_1_1_1_1_1_1_1	-1.78196	-6.79773	Macrophages	FALSE
CGCTATCTCTTAACCT-1_1_1_1_1_1_1_1_1	-1.53991	-2.3622	Monocytes	FALSE
CGCTGGAAGACTCGGA-1_1_1_1_1_1_1_1_1	-0.496626	1.02714	Neutrophils	FALSE
CGCTGGAAGCTAGGCA-1_1_1_1_1_1_1_1_1	-0.115113	0.555971	Neutrophils	FALSE
CGCTGGACAAAGAATC-1_1_1_1_1_1_1_1_1	-0.802049	1.09022	Neutrophils	FALSE
CGCTGGACATCGGTTA-1_1_1_1_1_1_1_1_1	-0.482684	-6.11616	Macrophages	FALSE
CGCTGGATCCGGGTGT-1_1_1_1_1_1_1_1_1	-3.00799	1.7587	Neutrophils	FALSE
CGCTTCAAGACCTTTG-1_1_1_1_1_1_1_1_1	-0.106659	0.650812	Neutrophils	FALSE
CGCTTCAAGGATGGAA-1_1_1_1_1_1_1_1_1	-0.594826	0.713818	Neutrophils	FALSE
CGCTTCAAGGCTAGCA-1_1_1_1_1_1_1_1_1	-1.30837	1.60373	Monocytes	FALSE
CGCTTCATCACCACCT-1_1_1_1_1_1_1_1_1	-0.56765	0.793909	Monocytes	FALSE
CGCTTCATCTAGAGTC-1_1_1_1_1_1_1_1_1	-0.493364	0.883149	Neutrophils	FALSE
CGCTTCATCTTGAGGT-1_1_1_1_1_1_1_1_1	-0.598623	-6.73191	Macrophages	FALSE
CGGACACAGAAAGTGG-1_1_1_1_1_1_1_1_1	-1.34124	1.30593	Neutrophils	FALSE
CGGACACAGTACGCGA-1_1_1_1_1_1_1_1_1	-2.1758	1.5594	Neutrophils	FALSE
CGGACACAGTCCATAC-1_1_1_1_1_1_1_1_1	0.557513	-4.17636	Monocytes	FALSE
CGGACACCACGGACAA-1_1_1_1_1_1_1_1_1	-0.280231	0.925218	Neutrophils	FALSE
CGGACACCATGGGACA-1_1_1_1_1_1_1_1_1	-0.9403	0.428004	Monocytes	FALSE
CGGACACGTAATCACC-1_1_1_1_1_1_1_1_1	-1.3582	6.91027	CD8 T	FALSE
CGGACACGTACGACCC-1_1_1_1_1_1_1_1_1	-1.44565	-3.81252	Macrophages	FALSE
CGGACACGTCGTGGCT-1_1_1_1_1_1_1_1_1	8.32343	1.79589	other	FALSE
CGGACACTCAATCACG-1_1_1_1_1_1_1_1_1	0.0253606	0.93177	Neutrophils	FALSE
CGGACACTCATAAAGG-1_1_1_1_1_1_1_1_1	0.0730983	0.528633	Neutrophils	FALSE
CGGACACTCATTTGGG-1_1_1_1_1_1_1_1_1	-2.13411	-3.12229	Monocytes	FALSE
CGGACACTCCAAGTAC-1_1_1_1_1_1_1_1_1	-1.8621	-3.8158	Macrophages	FALSE
CGGACACTCCCAAGAT-1_1_1_1_1_1_1_1_1	-1.21563	-0.328393	Monocytes	FALSE
CGGACACTCTCTAGGA-1_1_1_1_1_1_1_1_1	-0.64996	6.16461	CD8 T	FALSE
CGGACGTAGCAACGGT-1_1_1_1_1_1_1_1_1	-1.24093	0.472048	Neutrophils	FALSE
CGGACGTAGGAGTCTG-1_1_1_1_1_1_1_1_1	8.62947	1.42062	other	FALSE
CGGACGTGTGTTAAGA-1_1_1_1_1_1_1_1_1	-0.0335243	7.05062	CD8 T	FALSE
CGGACGTTCCTCTAGC-1_1_1_1_1_1_1_1_1	-1.86712	-1.83409	Monocytes	FALSE
CGGACGTTCGGTTAAC-1_1_1_1_1_1_1_1_1	-1.08977	0.848357	Neutrophils	FALSE
CGGACGTTCGTCTGAA-1_1_1_1_1_1_1_1_1	0.0302232	5.59666	CD8 T	FALSE
CGGACTGAGAAACGAG-1_1_1_1_1_1_1_1_1	-3.01048	-2.53377	Monocytes	FALSE
CGGACTGAGCTAACAA-1_1_1_1_1_1_1_1_1	-2.7457	2.04266	Neutrophils	FALSE
CGGACTGAGCTAAGAT-1_1_1_1_1_1_1_1_1	-0.876014	1.52902	Neutrophils	FALSE
CGGACTGAGTGTTAGA-1_1_1_1_1_1_1_1_1	-1.6754	-5.42682	Macrophages	FALSE
CGGACTGCAGAGCCAA-1_1_1_1_1_1_1_1_1	-0.649355	7.28368	CD8 T	FALSE
CGGACTGCATACTACG-1_1_1_1_1_1_1_1_1	-2.98025	1.72487	Neutrophils	FALSE
CGGACTGGTTATGCGT-1_1_1_1_1_1_1_1_1	8.37445	1.07845	other	FALSE
CGGACTGTCTTGTTTG-1_1_1_1_1_1_1_1_1	-3.37102	1.86514	Monocytes	FALSE
CGGAGCTAGACTAGGC-1_1_1_1_1_1_1_1_1	0.152093	-3.68739	Monocytes	FALSE
CGGAGCTAGCAGATCG-1_1_1_1_1_1_1_1_1	1.78176	-1.07914	Monocytes	FALSE
CGGAGCTCAAGGTTCT-1_1_1_1_1_1_1_1_1	-0.748568	0.691515	Monocytes	FALSE
CGGAGCTCAAGTCTGT-1_1_1_1_1_1_1_1_1	2.05034	3.99604	CD4 T	FALSE
CGGAGCTCAGCTCGCA-1_1_1_1_1_1_1_1_1	-2.79547	1.76396	Neutrophils	FALSE
CGGAGCTCATGCCCGA-1_1_1_1_1_1_1_1_1	-1.1451	-5.19127	Monocytes	FALSE
CGGAGCTCATGTAAGA-1_1_1_1_1_1_1_1_1	-0.817043	-5.02936	Macrophages	FALSE
CGGAGCTGTACAGACG-1_1_1_1_1_1_1_1_1	-2.84386	1.37891	Neutrophils	FALSE
CGGAGCTGTAGCCTAT-1_1_1_1_1_1_1_1_1	-0.891618	1.22981	Neutrophils	FALSE
CGGAGCTGTTGGGACA-1_1_1_1_1_1_1_1_1	-0.00450715	-5.23293	Macrophages	FALSE
CGGAGCTTCCCGACTT-1_1_1_1_1_1_1_1_1	-0.0327583	0.496356	Neutrophils	FALSE
CGGAGTCCAACTGCGC-1_1_1_1_1_1_1_1_1	-2.33683	-5.57338	Monocytes	FALSE
CGGAGTCCACAGACTT-1_1_1_1_1_1_1_1_1	1.52457	5.38021	CD4 T	FALSE
CGGAGTCCAGCATACT-1_1_1_1_1_1_1_1_1	0.0103208	1.20864	Neutrophils	FALSE
CGGAGTCGTTAAGATG-1_1_1_1_1_1_1_1_1	-0.542718	1.14397	Neutrophils	FALSE
CGGAGTCGTTCATGGT-1_1_1_1_1_1_1_1_1	-0.882068	1.56938	Neutrophils	FALSE
CGGCTAGAGGCAATTA-1_1_1_1_1_1_1_1_1	0.341631	-5.53296	Macrophages	FALSE
CGGCTAGAGGCGATAC-1_1_1_1_1_1_1_1_1	0.206598	1.0144	Monocytes	FALSE
CGGCTAGCATACCATG-1_1_1_1_1_1_1_1_1	-2.02427	1.34112	Neutrophils	FALSE
CGGCTAGGTACCTACA-1_1_1_1_1_1_1_1_1	-1.32323	-5.52061	Monocytes	FALSE
CGGCTAGGTTCTGGTA-1_1_1_1_1_1_1_1_1	-1.20368	-4.12042	Monocytes	FALSE
CGGCTAGTCTGCAAGT-1_1_1_1_1_1_1_1_1	8.37015	1.44579	Monocytes	FALSE
CGGCTAGTCTTACCTA-1_1_1_1_1_1_1_1_1	-1.34877	0.997066	Neutrophils	FALSE
CGGGTCAAGACAGACC-1_1_1_1_1_1_1_1_1	0.0419256	0.827205	Neutrophils	FALSE
CGGGTCAAGCCACTAT-1_1_1_1_1_1_1_1_1	-0.688864	0.176458	Neutrophils	FALSE
CGGGTCAAGGACATTA-1_1_1_1_1_1_1_1_1	-0.885618	-2.69902	Monocytes	FALSE
CGGGTCAGTCACTTCC-1_1_1_1_1_1_1_1_1	-2.62248	1.7791	Neutrophils	FALSE
CGGGTCAGTCGAAAGC-1_1_1_1_1_1_1_1_1	-0.192806	1.02661	Neutrophils	FALSE
CGGGTCAGTGATAAGT-1_1_1_1_1_1_1_1_1	-0.486452	6.7905	CD8 T	FALSE
CGGGTCAGTTAAGACA-1_1_1_1_1_1_1_1_1	-0.593164	0.576137	Neutrophils	FALSE
CGGGTCAGTTATCACG-1_1_1_1_1_1_1_1_1	-2.41802	6.17355	CD8 T	FALSE
CGGGTCATCACCGTAA-1_1_1_1_1_1_1_1_1	-0.0838716	0.907638	Neutrophils	FALSE
CGGGTCATCTCTGAGA-1_1_1_1_1_1_1_1_1	0.350773	0.620372	Neutrophils	FALSE
CGGTTAAAGAATTGTG-1_1_1_1_1_1_1_1_1	-3.06312	-2.80888	Monocytes	FALSE
CGGTTAAAGAGCTGCA-1_1_1_1_1_1_1_1_1	-1.69602	-6.91732	Macrophages	FALSE
CGGTTAAAGTTTCCTT-1_1_1_1_1_1_1_1_1	-2.31585	0.831434	Neutrophils	FALSE
CGGTTAACAATGGTCT-1_1_1_1_1_1_1_1_1	-1.04474	-2.80038	Monocytes	FALSE
CGGTTAACAGCATACT-1_1_1_1_1_1_1_1_1	-2.12122	1.43261	Neutrophils	FALSE
CGGTTAAGTCTCCACT-1_1_1_1_1_1_1_1_1	-1.09888	-6.39338	Macrophages	FALSE
CGGTTAAGTGAAATCA-1_1_1_1_1_1_1_1_1	-0.467361	0.665169	Neutrophils	FALSE
CGGTTAATCAAGATCC-1_1_1_1_1_1_1_1_1	-0.2501	-0.726035	Monocytes	FALSE
CGTAGCGCATCCGGGT-1_1_1_1_1_1_1_1_1	-1.39763	-4.1351	Monocytes	FALSE
CGTAGCGCATTTCAGG-1_1_1_1_1_1_1_1_1	-1.34191	1.34358	Monocytes	FALSE
CGTAGGCCAAGCGATG-1_1_1_1_1_1_1_1_1	-0.170769	-7.55175	Macrophages	FALSE
CGTAGGCCATGTCTCC-1_1_1_1_1_1_1_1_1	-2.5295	1.16641	Neutrophils	FALSE
CGTAGGCTCCATGAAC-1_1_1_1_1_1_1_1_1	-2.90258	-2.69606	Monocytes	FALSE
CGTAGGCTCTGGAGCC-1_1_1_1_1_1_1_1_1	-0.0625282	0.808146	Neutrophils	FALSE
CGTCACTAGGAGTTTA-1_1_1_1_1_1_1_1_1	-1.65459	1.11849	Neutrophils	FALSE
CGTCACTAGTAGATGT-1_1_1_1_1_1_1_1_1	-0.665735	1.32726	Neutrophils	FALSE
CGTCACTAGTATGACA-1_1_1_1_1_1_1_1_1	-0.643816	0.35009	Monocytes	FALSE
CGTCACTCATCACCCT-1_1_1_1_1_1_1_1_1	1.47362	4.48687	Tregs	FALSE
CGTCACTGTTTCGCTC-1_1_1_1_1_1_1_1_1	0.100247	0.719435	Monocytes	FALSE
CGTCACTTCCTGTAGA-1_1_1_1_1_1_1_1_1	-0.704197	0.705504	Neutrophils	FALSE
CGTCAGGAGCTAGGCA-1_1_1_1_1_1_1_1_1	-1.80477	1.43818	Neutrophils	FALSE
CGTCAGGCAGACAGGT-1_1_1_1_1_1_1_1_1	2.5535	-2.64218	Monocytes	FALSE
CGTCAGGCAGAGCCAA-1_1_1_1_1_1_1_1_1	-3.42084	-7.32473	B	FALSE
CGTCAGGGTCTTCAAG-1_1_1_1_1_1_1_1_1	-0.00878658	-2.7298	Monocytes	FALSE
CGTCAGGGTTTCCACC-1_1_1_1_1_1_1_1_1	-3.0379	1.78544	Neutrophils	FALSE
CGTCAGGTCACTCTTA-1_1_1_1_1_1_1_1_1	8.08571	2.02344	other	FALSE
CGTCAGGTCATCACCC-1_1_1_1_1_1_1_1_1	-2.78907	1.75214	Neutrophils	FALSE
CGTCAGGTCCGGCACA-1_1_1_1_1_1_1_1_1	6.58593	4.50531	other	FALSE
CGTCAGGTCTCCGGTT-1_1_1_1_1_1_1_1_1	-1.07467	1.0353	Neutrophils	FALSE
CGTCAGGTCTGATACG-1_1_1_1_1_1_1_1_1	-1.24681	-6.78687	Macrophages	FALSE
CGTCCATAGAAACCAT-1_1_1_1_1_1_1_1_1	2.5364	-2.79706	Macrophages	FALSE
CGTCCATAGAAACCTA-1_1_1_1_1_1_1_1_1	-1.88342	0.591904	Neutrophils	FALSE
CGTCCATCAACAACCT-1_1_1_1_1_1_1_1_1	-0.11334	0.611832	Monocytes	FALSE
CGTCCATGTATAAACG-1_1_1_1_1_1_1_1_1	-2.42789	1.68658	Neutrophils	FALSE
CGTCCATGTCAGAATA-1_1_1_1_1_1_1_1_1	-1.56952	-0.0344916	Neutrophils	FALSE
CGTCCATGTCATGCCG-1_1_1_1_1_1_1_1_1	-0.00823464	-4.64752	Macrophages	FALSE
CGTCCATTCCTTTCGG-1_1_1_1_1_1_1_1_1	0.194624	-5.194	Macrophages	FALSE
CGTCCATTCGCAAGCC-1_1_1_1_1_1_1_1_1	2.57792	-2.90547	Macrophages	FALSE
CGTCCATTCGTAGGAG-1_1_1_1_1_1_1_1_1	-0.505519	-6.88237	Macrophages	FALSE
CGTCCATTCTCCAGGG-1_1_1_1_1_1_1_1_1	-0.00374749	-4.6222	Monocytes	FALSE
CGTCTACAGAGTAATC-1_1_1_1_1_1_1_1_1	-1.55997	-4.06873	Monocytes	FALSE
CGTCTACAGCACACAG-1_1_1_1_1_1_1_1_1	-2.99233	1.44274	Neutrophils	FALSE
CGTCTACCACGCATCG-1_1_1_1_1_1_1_1_1	0.0240373	0.692942	Neutrophils	FALSE
CGTCTACCAGATGAGC-1_1_1_1_1_1_1_1_1	-0.913879	1.33712	Neutrophils	FALSE
CGTCTACCATCACGAT-1_1_1_1_1_1_1_1_1	-1.86875	-1.59552	Monocytes	FALSE
CGTCTACGTCTCCCTA-1_1_1_1_1_1_1_1_1	-0.621981	-3.50485	Monocytes	FALSE
CGTCTACTCACGACTA-1_1_1_1_1_1_1_1_1	0.273579	0.657721	Monocytes	FALSE
CGTCTACTCTGCGACG-1_1_1_1_1_1_1_1_1	-2.3468	2.01341	Neutrophils	FALSE
CGTGAGCAGGCAGGTT-1_1_1_1_1_1_1_1_1	8.27368	1.88198	other	FALSE
CGTGAGCCAATAAGCA-1_1_1_1_1_1_1_1_1	-0.278024	-4.30007	Monocytes	FALSE
CGTGAGCCACAACTGT-1_1_1_1_1_1_1_1_1	-0.700812	-2.08975	Monocytes	FALSE
CGTGAGCCACCATGTA-1_1_1_1_1_1_1_1_1	6.52849	4.82348	other	FALSE
CGTGAGCTCCAAACTG-1_1_1_1_1_1_1_1_1	-0.401889	0.162506	Neutrophils	FALSE
CGTGAGCTCGCATGGC-1_1_1_1_1_1_1_1_1	6.25308	4.83605	other	FALSE
CGTGTAAAGCGTGTCC-1_1_1_1_1_1_1_1_1	-0.484823	0.0653137	Monocytes	FALSE
CGTGTAAAGCTCCCAG-1_1_1_1_1_1_1_1_1	-1.34017	6.77764	CD8 T	FALSE
CGTGTAACACCCAGTG-1_1_1_1_1_1_1_1_1	-2.69315	1.77526	Neutrophils	FALSE
CGTGTAACATGCGCAC-1_1_1_1_1_1_1_1_1	-0.0832401	1.29931	Neutrophils	FALSE
CGTGTAAGTCATACTG-1_1_1_1_1_1_1_1_1	-1.98911	1.49535	Neutrophils	FALSE
CGTGTAAGTGAGGCTA-1_1_1_1_1_1_1_1_1	2.12744	-3.09751	Macrophages	FALSE
CGTGTAAGTTTACTCT-1_1_1_1_1_1_1_1_1	0.12727	0.281696	Monocytes	FALSE
CGTGTAATCTCCTATA-1_1_1_1_1_1_1_1_1	-1.32979	-4.05651	Monocytes	FALSE
CGTGTCTAGAATCTCC-1_1_1_1_1_1_1_1_1	-3.18136	-3.21173	Monocytes	FALSE
CGTGTCTAGCTCAACT-1_1_1_1_1_1_1_1_1	7.64082	3.2433	other	FALSE
CGTGTCTCAAGCTGTT-1_1_1_1_1_1_1_1_1	0.301904	-3.89524	Monocytes	FALSE
CGTGTCTCACTCAGGC-1_1_1_1_1_1_1_1_1	-3.19924	-2.65708	Monocytes	FALSE
CGTGTCTGTTTAAGCC-1_1_1_1_1_1_1_1_1	-1.16015	1.32355	Monocytes	FALSE
CGTTAGAAGAGTACCG-1_1_1_1_1_1_1_1_1	-1.47332	1.53537	Monocytes	FALSE
CGTTAGACAAACGCGA-1_1_1_1_1_1_1_1_1	-2.73622	1.70678	Neutrophils	FALSE
CGTTAGACAAGACACG-1_1_1_1_1_1_1_1_1	-0.2716	1.1036	Neutrophils	FALSE
CGTTAGACACCATCCT-1_1_1_1_1_1_1_1_1	-0.784453	-6.70726	Macrophages	FALSE
CGTTAGACACGCATCG-1_1_1_1_1_1_1_1_1	-3.2454	1.52125	Neutrophils	FALSE
CGTTAGACAGTAGAGC-1_1_1_1_1_1_1_1_1	5.91342	4.89121	other	FALSE
CGTTAGACATCGTCGG-1_1_1_1_1_1_1_1_1	0.665121	-5.18416	Macrophages	FALSE
CGTTAGAGTATGAATG-1_1_1_1_1_1_1_1_1	-2.72904	-3.49864	Macrophages	FALSE
CGTTAGAGTCTTGATG-1_1_1_1_1_1_1_1_1	-0.268227	-7.51558	Macrophages	FALSE
CGTTAGATCCTTTCGG-1_1_1_1_1_1_1_1_1	-1.55357	1.11909	Neutrophils	FALSE
CGTTCTGAGACTCGGA-1_1_1_1_1_1_1_1_1	-2.07111	2.00373	Neutrophils	FALSE
CGTTCTGCAATGGAGC-1_1_1_1_1_1_1_1_1	-0.0212645	0.627936	Monocytes	FALSE
CGTTCTGCACGGCCAT-1_1_1_1_1_1_1_1_1	0.0875795	-3.128	Monocytes	FALSE
CGTTCTGGTCCCTACT-1_1_1_1_1_1_1_1_1	-3.2895	-7.31497	DC	FALSE
CGTTCTGGTGTATGGG-1_1_1_1_1_1_1_1_1	-2.52805	1.98733	Neutrophils	FALSE
CGTTCTGTCGACCAGC-1_1_1_1_1_1_1_1_1	0.485716	-4.45143	Monocytes	FALSE
CGTTGGGAGACTTGAA-1_1_1_1_1_1_1_1_1	-1.58871	1.70905	Neutrophils	FALSE
CGTTGGGAGCACAGGT-1_1_1_1_1_1_1_1_1	-1.12062	-4.69535	Macrophages	FALSE
CGTTGGGAGTAATCCC-1_1_1_1_1_1_1_1_1	-0.0511137	-5.63472	Macrophages	FALSE
CGTTGGGTCCGAAGAG-1_1_1_1_1_1_1_1_1	-0.263636	0.0834656	Neutrophils	FALSE
CGTTGGGTCGGCGCAT-1_1_1_1_1_1_1_1_1	0.561592	4.7416	CD8 T	FALSE
CTAACTTAGAGTAAGG-1_1_1_1_1_1_1_1_1	-1.03035	7.15088	CD8 T	FALSE
CTAACTTCAATAGCAA-1_1_1_1_1_1_1_1_1	2.38927	-1.47028	Neutrophils	FALSE
CTAACTTCAGTAACGG-1_1_1_1_1_1_1_1_1	0.415579	6.52787	CD8 T	FALSE
CTAACTTGTAACGCGA-1_1_1_1_1_1_1_1_1	-1.92258	0.932902	Neutrophils	FALSE
CTAACTTGTTACGCGC-1_1_1_1_1_1_1_1_1	-2.04826	1.37989	Neutrophils	FALSE
CTAAGACCAATGTAAG-1_1_1_1_1_1_1_1_1	-2.3719	6.48718	CD8 T	FALSE
CTAAGACCAGATGGCA-1_1_1_1_1_1_1_1_1	1.37086	5.48117	Monocytes	FALSE
CTAATGGAGACTTTCG-1_1_1_1_1_1_1_1_1	7.04699	3.80901	other	FALSE
CTAATGGAGATAGGAG-1_1_1_1_1_1_1_1_1	0.0915046	1.26751	Monocytes	FALSE
CTAATGGAGCGATCCC-1_1_1_1_1_1_1_1_1	-1.98399	1.45732	Neutrophils	FALSE
CTAATGGAGTCCAGGA-1_1_1_1_1_1_1_1_1	-0.843538	0.986445	Neutrophils	FALSE
CTAATGGGTACCAGTT-1_1_1_1_1_1_1_1_1	-3.76831	1.56744	Neutrophils	FALSE
CTACACCAGCGAAGGG-1_1_1_1_1_1_1_1_1	-1.07014	-2.94415	Macrophages	FALSE
CTACACCAGGGATGGG-1_1_1_1_1_1_1_1_1	3.65569	3.83233	other	FALSE
CTACACCAGTAAGTAC-1_1_1_1_1_1_1_1_1	-0.0607152	-5.1263	Macrophages	FALSE
CTACACCAGTAGATGT-1_1_1_1_1_1_1_1_1	1.59592	-3.08403	Macrophages	FALSE
CTACACCAGTCCATAC-1_1_1_1_1_1_1_1_1	-1.83746	-4.25702	Monocytes	FALSE
CTACACCAGTGGGATC-1_1_1_1_1_1_1_1_1	-0.118466	4.74893	Monocytes	FALSE
CTACACCCAGATGGGT-1_1_1_1_1_1_1_1_1	-2.66759	1.63666	Neutrophils	FALSE
CTACACCCATCCGGGT-1_1_1_1_1_1_1_1_1	6.22434	4.88327	other	FALSE
CTACACCCATCGATTG-1_1_1_1_1_1_1_1_1	-1.2387	0.403458	Neutrophils	FALSE
CTACACCGTATATCCG-1_1_1_1_1_1_1_1_1	-1.25321	-2.96467	Monocytes	FALSE
CTACACCGTGCCTGCA-1_1_1_1_1_1_1_1_1	5.55871	4.58035	other	FALSE
CTACATTAGAGATGAG-1_1_1_1_1_1_1_1_1	-2.83685	-2.26556	Monocytes	FALSE
CTACATTCAGCCTTGG-1_1_1_1_1_1_1_1_1	-2.52171	-5.64016	Monocytes	FALSE
CTACATTGTCAGCTAT-1_1_1_1_1_1_1_1_1	-1.13543	-2.96866	Monocytes	FALSE
CTACATTGTCTAAAGA-1_1_1_1_1_1_1_1_1	-1.37068	-2.88795	Monocytes	FALSE
CTACATTTCAACACTG-1_1_1_1_1_1_1_1_1	-2.04694	1.31357	Monocytes	FALSE
CTACATTTCCCTAACC-1_1_1_1_1_1_1_1_1	-2.33873	1.20228	Neutrophils	FALSE
CTACATTTCTGCTTGC-1_1_1_1_1_1_1_1_1	-2.10422	1.26938	Neutrophils	FALSE
CTACCCAAGTTGTCGT-1_1_1_1_1_1_1_1_1	-0.0686174	5.99536	CD8 T	FALSE
CTACCCACAACTTGAC-1_1_1_1_1_1_1_1_1	-1.74618	1.53798	Neutrophils	FALSE
CTACCCAGTCAGTGGA-1_1_1_1_1_1_1_1_1	-1.14127	-4.84969	Monocytes	FALSE
CTACCCAGTTAGATGA-1_1_1_1_1_1_1_1_1	-2.5504	1.20091	Neutrophils	FALSE
CTACCCAGTTGTACAC-1_1_1_1_1_1_1_1_1	-0.369451	1.1506	Neutrophils	FALSE
CTACCCATCGCTGATA-1_1_1_1_1_1_1_1_1	-3.20812	-3.47501	Monocytes	FALSE
CTACCCATCTCAAACG-1_1_1_1_1_1_1_1_1	8.87698	1.25363	other	FALSE
CTACGTCAGCAAATCA-1_1_1_1_1_1_1_1_1	-1.31649	-6.57049	Macrophages	FALSE
CTACGTCAGGAATTAC-1_1_1_1_1_1_1_1_1	-0.299295	0.55653	Neutrophils	FALSE
CTACGTCCAACGCACC-1_1_1_1_1_1_1_1_1	7.98844	2.61702	other	FALSE
CTACGTCCAACTGGCC-1_1_1_1_1_1_1_1_1	-3.37149	1.51294	Neutrophils	FALSE
CTACGTCTCTACTATC-1_1_1_1_1_1_1_1_1	1.6827	-5.56877	Monocytes	FALSE
CTAGAGTAGAACTGTA-1_1_1_1_1_1_1_1_1	-1.06189	6.57596	Monocytes	FALSE
CTAGAGTAGCCACGTC-1_1_1_1_1_1_1_1_1	-0.255656	0.905625	Monocytes	FALSE
CTAGAGTAGTCATGCT-1_1_1_1_1_1_1_1_1	-0.232305	-6.98005	Macrophages	FALSE
CTAGAGTCATGCCCGA-1_1_1_1_1_1_1_1_1	-0.411136	0.950235	Neutrophils	FALSE
CTAGAGTGTCAGAAGC-1_1_1_1_1_1_1_1_1	-2.33766	1.88791	Neutrophils	FALSE
CTAGAGTGTCATATGC-1_1_1_1_1_1_1_1_1	-1.78485	-2.52038	Monocytes	FALSE
CTAGAGTGTCTACCTC-1_1_1_1_1_1_1_1_1	8.93493	1.25991	other	FALSE
CTAGAGTTCACCGTAA-1_1_1_1_1_1_1_1_1	2.54993	-2.85536	Monocytes	FALSE
CTAGAGTTCAGTTAGC-1_1_1_1_1_1_1_1_1	-1.02115	-3.34737	Monocytes	FALSE
CTAGAGTTCCTTGACC-1_1_1_1_1_1_1_1_1	1.80828	-5.01803	DC	FALSE
CTAGAGTTCTTAGCCC-1_1_1_1_1_1_1_1_1	0.0400305	0.599434	Neutrophils	FALSE
CTAGCCTAGACGCAAC-1_1_1_1_1_1_1_1_1	-1.81874	1.64416	Neutrophils	FALSE
CTAGCCTAGGGCACTA-1_1_1_1_1_1_1_1_1	-2.81442	-4.04443	Monocytes	FALSE
CTAGCCTGTCATATGC-1_1_1_1_1_1_1_1_1	1.81817	-5.044	DC	FALSE
CTAGCCTGTTGCGCAC-1_1_1_1_1_1_1_1_1	2.0731	4.71507	CD4 T	FALSE
CTAGCCTTCCAATGGT-1_1_1_1_1_1_1_1_1	-0.0297517	-7.72591	Macrophages	FALSE
CTAGTGAAGACAGAGA-1_1_1_1_1_1_1_1_1	-0.708329	0.244456	Monocytes	FALSE
CTAGTGAAGCTAGCCC-1_1_1_1_1_1_1_1_1	-1.16627	7.05329	CD8 T	FALSE
CTAGTGACAATGTAAG-1_1_1_1_1_1_1_1_1	-1.25146	-2.51629	Monocytes	FALSE
CTAGTGACAATTGCTG-1_1_1_1_1_1_1_1_1	-3.39781	1.2251	Neutrophils	FALSE
CTAGTGACAGAGTGTG-1_1_1_1_1_1_1_1_1	2.59366	-2.85485	Macrophages	FALSE
CTAGTGACATTCACTT-1_1_1_1_1_1_1_1_1	-0.26987	1.35186	Neutrophils	FALSE
CTAGTGATCTCGAGTA-1_1_1_1_1_1_1_1_1	-1.32236	-6.24133	Macrophages	FALSE
CTAGTGATCTGACCTC-1_1_1_1_1_1_1_1_1	-0.760007	7.05861	CD8 T	FALSE
CTCACACAGTGCCAGA-1_1_1_1_1_1_1_1_1	-0.322132	-4.06483	Monocytes	FALSE
CTCACACCAGGGTATG-1_1_1_1_1_1_1_1_1	-0.0659259	-4.28705	Monocytes	FALSE
CTCACACTCAGTTCGA-1_1_1_1_1_1_1_1_1	-0.835864	-5.70621	Macrophages	FALSE
CTCACACTCCGTCAAA-1_1_1_1_1_1_1_1_1	-0.25155	7.16372	CD8 T	FALSE
CTCACACTCCTCATTA-1_1_1_1_1_1_1_1_1	1.98489	-2.47981	Monocytes	FALSE
CTCACACTCTTCCTTC-1_1_1_1_1_1_1_1_1	-1.73413	1.61685	Neutrophils	FALSE
CTCAGAAAGACCTTTG-1_1_1_1_1_1_1_1_1	-1.60304	-4.72029	Monocytes	FALSE
CTCAGAAAGTTATCGC-1_1_1_1_1_1_1_1_1	1.29454	-0.311934	Neutrophils	FALSE
CTCAGAACAATAGCAA-1_1_1_1_1_1_1_1_1	-2.99544	1.60153	Neutrophils	FALSE
CTCAGAACACACCGCA-1_1_1_1_1_1_1_1_1	-0.478886	-4.85544	Monocytes	FALSE
CTCAGAACAGCTTCGG-1_1_1_1_1_1_1_1_1	8.10556	2.21506	other	FALSE
CTCAGAAGTCCGCTGA-1_1_1_1_1_1_1_1_1	-1.8585	-5.18461	Macrophages	FALSE
CTCAGAAGTCCTCTTG-1_1_1_1_1_1_1_1_1	-0.308279	0.988111	Neutrophils	FALSE
CTCAGAAGTGCACCAC-1_1_1_1_1_1_1_1_1	-1.04451	-3.17873	Monocytes	FALSE
CTCAGAAGTGTTCGAT-1_1_1_1_1_1_1_1_1	-2.01605	-4.27657	Macrophages	FALSE
CTCATTAAGGGAGTAA-1_1_1_1_1_1_1_1_1	-2.96659	1.32875	Neutrophils	FALSE
CTCATTACATCCCATC-1_1_1_1_1_1_1_1_1	-4.40844	-1.9814	Macrophages	FALSE
CTCATTACATCCTAGA-1_1_1_1_1_1_1_1_1	0.581232	0.839191	Monocytes	FALSE
CTCATTAGTGTGAAAT-1_1_1_1_1_1_1_1_1	-3.17198	-3.08528	Monocytes	FALSE
CTCATTAGTTCGTTGA-1_1_1_1_1_1_1_1_1	5.35524	4.71612	other	FALSE
CTCATTATCAGAGACG-1_1_1_1_1_1_1_1_1	-0.658731	0.778344	Neutrophils	FALSE
CTCATTATCAGATAAG-1_1_1_1_1_1_1_1_1	-0.794653	1.20922	Neutrophils	FALSE
CTCATTATCATCGGAT-1_1_1_1_1_1_1_1_1	-3.22629	-3.63455	Monocytes	FALSE
CTCATTATCCCTAATT-1_1_1_1_1_1_1_1_1	-0.353604	0.605647	Neutrophils	FALSE
CTCATTATCGATCCCT-1_1_1_1_1_1_1_1_1	-0.112732	-4.10401	Monocytes	FALSE
CTCCTAGAGAGGGATA-1_1_1_1_1_1_1_1_1	-0.790947	5.85371	CD8 T	FALSE
CTCCTAGAGAGGTTAT-1_1_1_1_1_1_1_1_1	5.84277	4.21558	other	FALSE
CTCCTAGAGCCACGCT-1_1_1_1_1_1_1_1_1	2.93224	5.91318	Tregs	FALSE
CTCCTAGAGTGTGAAT-1_1_1_1_1_1_1_1_1	2.87351	-2.21622	Monocytes	FALSE
CTCCTAGCATCGGGTC-1_1_1_1_1_1_1_1_1	-2.08186	-4.93162	Monocytes	FALSE
CTCCTAGGTATTCTCT-1_1_1_1_1_1_1_1_1	-0.431151	0.71509	Neutrophils	FALSE
CTCCTAGGTCAGAGGT-1_1_1_1_1_1_1_1_1	-2.38453	1.56595	Neutrophils	FALSE
CTCCTAGTCGCTTAGA-1_1_1_1_1_1_1_1_1	-0.58819	0.233604	Monocytes	FALSE
CTCGAAAAGACTAGAT-1_1_1_1_1_1_1_1_1	-1.39077	-2.29288	Monocytes	FALSE
CTCGAAAAGAGTCTGG-1_1_1_1_1_1_1_1_1	-0.229082	-6.91076	Macrophages	FALSE
CTCGAAACAAAGGTGC-1_1_1_1_1_1_1_1_1	-2.28987	1.68476	Neutrophils	FALSE
CTCGAAACACACCGAC-1_1_1_1_1_1_1_1_1	-1.47713	1.22196	Neutrophils	FALSE
CTCGAAACATCACAAC-1_1_1_1_1_1_1_1_1	-1.46142	-3.65065	Monocytes	FALSE
CTCGAAAGTACATGTC-1_1_1_1_1_1_1_1_1	-0.480587	0.996432	Neutrophils	FALSE
CTCGAAATCCGCGCAA-1_1_1_1_1_1_1_1_1	6.52538	4.9235	other	FALSE
CTCGAAATCTGCCAGG-1_1_1_1_1_1_1_1_1	-1.84619	0.984382	Monocytes	FALSE
CTCGAGGAGAAACCTA-1_1_1_1_1_1_1_1_1	-2.76428	1.49886	Monocytes	FALSE
CTCGAGGAGAATTCCC-1_1_1_1_1_1_1_1_1	-0.00825533	1.00027	Monocytes	FALSE
CTCGAGGAGACTACAA-1_1_1_1_1_1_1_1_1	-2.1646	1.13869	Neutrophils	FALSE
CTCGAGGAGCGGATCA-1_1_1_1_1_1_1_1_1	-2.07626	1.3605	Neutrophils	FALSE
CTCGAGGAGTACGTTC-1_1_1_1_1_1_1_1_1	-1.08354	0.695216	Neutrophils	FALSE
CTCGAGGCAGCGATCC-1_1_1_1_1_1_1_1_1	7.35392	3.36207	other	FALSE
CTCGAGGGTAAATGTG-1_1_1_1_1_1_1_1_1	-0.423855	5.13338	other	FALSE
CTCGAGGTCAGCTTAG-1_1_1_1_1_1_1_1_1	-2.86841	-3.56056	Monocytes	FALSE
CTCGAGGTCATCGCTC-1_1_1_1_1_1_1_1_1	6.97259	3.19317	other	FALSE
CTCGAGGTCCTAAGTG-1_1_1_1_1_1_1_1_1	-1.63084	1.03935	Neutrophils	FALSE
CTCGAGGTCTAACCGA-1_1_1_1_1_1_1_1_1	7.1194	4.06028	other	FALSE
CTCGGAGAGAGGTAGA-1_1_1_1_1_1_1_1_1	-3.13453	1.35963	Neutrophils	FALSE
CTCGGAGAGCTAGCCC-1_1_1_1_1_1_1_1_1	-0.707143	0.445703	Neutrophils	FALSE
CTCGGAGCATTCACTT-1_1_1_1_1_1_1_1_1	-0.343609	1.18887	Neutrophils	FALSE
CTCGGAGGTCGAGATG-1_1_1_1_1_1_1_1_1	-1.56527	-3.31863	Monocytes	FALSE
CTCGGAGGTCTCACCT-1_1_1_1_1_1_1_1_1	0.200454	0.366501	Monocytes	FALSE
CTCGGAGGTTCTGAAC-1_1_1_1_1_1_1_1_1	-2.7465	1.43996	Neutrophils	FALSE
CTCGGAGGTTTCCACC-1_1_1_1_1_1_1_1_1	-1.48336	1.61728	Neutrophils	FALSE
CTCGGGACACAACTGT-1_1_1_1_1_1_1_1_1	-0.695223	0.244851	Monocytes	FALSE
CTCGGGACAGGGCATA-1_1_1_1_1_1_1_1_1	-2.38351	-3.19341	Macrophages	FALSE
CTCGGGACATGCTAGT-1_1_1_1_1_1_1_1_1	-2.19019	1.45456	Monocytes	FALSE
CTCGGGAGTAAGGGAA-1_1_1_1_1_1_1_1_1	-1.9703	1.35969	Neutrophils	FALSE
CTCGGGAGTCATGCCG-1_1_1_1_1_1_1_1_1	1.25198	-5.09925	Monocytes	FALSE
CTCGGGATCCTGTAGA-1_1_1_1_1_1_1_1_1	-1.85034	-3.53467	Monocytes	FALSE
CTCGTACCAGTCACTA-1_1_1_1_1_1_1_1_1	-1.14578	1.64626	Monocytes	FALSE
CTCGTACTCGACGGAA-1_1_1_1_1_1_1_1_1	-2.87506	1.82538	Neutrophils	FALSE
CTCGTACTCGTTGACA-1_1_1_1_1_1_1_1_1	-0.254588	0.661845	Neutrophils	FALSE
CTCGTCAAGATCCCGC-1_1_1_1_1_1_1_1_1	-2.85804	1.44749	Neutrophils	FALSE
CTCGTCACAAGAGGCT-1_1_1_1_1_1_1_1_1	-2.0025	1.08464	Neutrophils	FALSE
CTCGTCACAGACAAGC-1_1_1_1_1_1_1_1_1	-2.27537	1.10271	Neutrophils	FALSE
CTCGTCAGTACAGTGG-1_1_1_1_1_1_1_1_1	-0.234305	6.66009	CD8 T	FALSE
CTCGTCAGTATATCCG-1_1_1_1_1_1_1_1_1	-0.208657	7.20457	CD8 T	FALSE
CTCGTCATCCATGCTC-1_1_1_1_1_1_1_1_1	-1.33761	0.998126	Neutrophils	FALSE
CTCGTCATCCTACAGA-1_1_1_1_1_1_1_1_1	-3.19802	1.94414	Neutrophils	FALSE
CTCGTCATCGAATGGG-1_1_1_1_1_1_1_1_1	-2.00276	0.842052	CD8 T	FALSE
CTCGTCATCGCAAACT-1_1_1_1_1_1_1_1_1	-2.70808	-4.78039	Monocytes	FALSE
CTCTAATAGAAGGCCT-1_1_1_1_1_1_1_1_1	-1.73886	1.51616	Neutrophils	FALSE
CTCTAATCACAGATTC-1_1_1_1_1_1_1_1_1	-2.65658	2.02193	Neutrophils	FALSE
CTCTAATCATTAACCG-1_1_1_1_1_1_1_1_1	0.0919443	-4.04534	Monocytes	FALSE
CTCTAATGTACCATCA-1_1_1_1_1_1_1_1_1	-0.212918	-4.45487	Macrophages	FALSE
CTCTAATGTCTGATCA-1_1_1_1_1_1_1_1_1	-0.47651	0.932954	Neutrophils	FALSE
CTCTAATTCATGGTCA-1_1_1_1_1_1_1_1_1	0.197412	-4.5421	Monocytes	FALSE
CTCTACGAGAGGTTGC-1_1_1_1_1_1_1_1_1	-0.529077	2.01683	Neutrophils	FALSE
CTCTACGAGAGTGAGA-1_1_1_1_1_1_1_1_1	-0.528166	1.07071	Neutrophils	FALSE
CTCTACGCAGAGTGTG-1_1_1_1_1_1_1_1_1	-0.309336	0.73987	Neutrophils	FALSE
CTCTACGCAGATCCAT-1_1_1_1_1_1_1_1_1	-1.10482	-3.612	Macrophages	FALSE
CTCTACGGTAGAAGGA-1_1_1_1_1_1_1_1_1	2.4733	-2.58795	Monocytes	FALSE
CTCTACGGTCCCGACA-1_1_1_1_1_1_1_1_1	-0.548511	0.523039	Neutrophils	FALSE
CTCTACGTCAGGTTCA-1_1_1_1_1_1_1_1_1	-1.19055	-5.40132	Monocytes	FALSE
CTCTACGTCATTTGGG-1_1_1_1_1_1_1_1_1	-2.03183	-2.00577	Monocytes	FALSE
CTCTGGTAGCCTTGAT-1_1_1_1_1_1_1_1_1	-1.97797	1.38256	Neutrophils	FALSE
CTCTGGTAGTTAAGTG-1_1_1_1_1_1_1_1_1	-1.02313	0.54055	Neutrophils	FALSE
CTCTGGTTCCTCCTAG-1_1_1_1_1_1_1_1_1	-2.39907	1.49652	Neutrophils	FALSE
CTGAAACAGCCACGTC-1_1_1_1_1_1_1_1_1	-1.69882	1.99602	Neutrophils	FALSE
CTGAAACCATAGGATA-1_1_1_1_1_1_1_1_1	-2.34445	-3.37341	Monocytes	FALSE
CTGAAACCATCACAAC-1_1_1_1_1_1_1_1_1	0.106701	1.05684	Monocytes	FALSE
CTGAAACGTCGCGTGT-1_1_1_1_1_1_1_1_1	-2.62224	-3.02732	Monocytes	FALSE
CTGAAACGTTGGACCC-1_1_1_1_1_1_1_1_1	-2.17771	1.86497	Neutrophils	FALSE
CTGAAACTCGAGGTAG-1_1_1_1_1_1_1_1_1	-0.682508	-0.00691705	Neutrophils	FALSE
CTGAAACTCTTGGGTA-1_1_1_1_1_1_1_1_1	-1.19434	-3.1792	Macrophages	FALSE
CTGAAGTAGCCTATGT-1_1_1_1_1_1_1_1_1	-0.854577	-2.89171	Monocytes	FALSE
CTGAAGTAGTGGGATC-1_1_1_1_1_1_1_1_1	0.265806	0.984042	Neutrophils	FALSE
CTGAAGTCAACTTGAC-1_1_1_1_1_1_1_1_1	-1.72656	1.52097	Neutrophils	FALSE
CTGAAGTCAAGGACAC-1_1_1_1_1_1_1_1_1	-3.54087	1.59257	Neutrophils	FALSE
CTGAAGTCAGTCTTCC-1_1_1_1_1_1_1_1_1	-1.63543	-2.6812	Monocytes	FALSE
CTGAAGTCATCTGGTA-1_1_1_1_1_1_1_1_1	5.48849	4.69339	other	FALSE
CTGAAGTGTCACAAGG-1_1_1_1_1_1_1_1_1	0.403815	0.458709	Monocytes	FALSE
CTGAAGTTCAACACCA-1_1_1_1_1_1_1_1_1	-2.21264	-3.02481	Monocytes	FALSE
CTGAAGTTCAGAGCTT-1_1_1_1_1_1_1_1_1	0.166317	0.969869	Monocytes	FALSE
CTGATAGAGCAACGGT-1_1_1_1_1_1_1_1_1	-1.63739	1.49987	Neutrophils	FALSE
CTGATAGAGGCCCGTT-1_1_1_1_1_1_1_1_1	-0.764853	-2.94621	Monocytes	FALSE
CTGATAGAGTGTGAAT-1_1_1_1_1_1_1_1_1	-0.604765	7.16075	CD8 T	FALSE
CTGATAGCAAGGGTCA-1_1_1_1_1_1_1_1_1	7.87555	2.40278	other	FALSE
CTGATAGCACGAAGCA-1_1_1_1_1_1_1_1_1	-2.26957	1.47411	Neutrophils	FALSE
CTGATAGGTCAAAGAT-1_1_1_1_1_1_1_1_1	-0.820223	0.591067	Neutrophils	FALSE
CTGATAGGTCATATCG-1_1_1_1_1_1_1_1_1	6.03228	4.34226	other	FALSE
CTGATAGGTGTATGGG-1_1_1_1_1_1_1_1_1	0.0582328	-4.97241	Monocytes	FALSE
CTGATAGTCAGCATGT-1_1_1_1_1_1_1_1_1	0.0103917	-3.36525	Monocytes	FALSE
CTGATAGTCTCTTATG-1_1_1_1_1_1_1_1_1	0.39664	-5.3026	Macrophages	FALSE
CTGATAGTCTGTACGA-1_1_1_1_1_1_1_1_1	-0.101277	-2.16399	Macrophages	FALSE
CTGATCCCAAGTAATG-1_1_1_1_1_1_1_1_1	-0.620159	0.351899	Monocytes	FALSE
CTGATCCCAGGCTGAA-1_1_1_1_1_1_1_1_1	-0.71888	0.968707	Neutrophils	FALSE
CTGATCCTCTATGTGG-1_1_1_1_1_1_1_1_1	2.79276	-2.59808	Macrophages	FALSE
CTGCCTAAGACAATAC-1_1_1_1_1_1_1_1_1	0.527339	0.721308	Neutrophils	FALSE
CTGCCTAAGATCCCGC-1_1_1_1_1_1_1_1_1	0.283981	-3.70993	Monocytes	FALSE
CTGCCTAAGGGCTCTC-1_1_1_1_1_1_1_1_1	-0.104091	-3.43878	Monocytes	FALSE
CTGCCTAAGTCCGGTC-1_1_1_1_1_1_1_1_1	0.206364	-4.38525	Monocytes	FALSE
CTGCCTAAGTCTCGGC-1_1_1_1_1_1_1_1_1	-1.63947	-3.31217	Monocytes	FALSE
CTGCCTAAGTTACGGG-1_1_1_1_1_1_1_1_1	-2.78077	1.46517	Neutrophils	FALSE
CTGCCTACACAGGCCT-1_1_1_1_1_1_1_1_1	-1.27288	1.03883	Neutrophils	FALSE
CTGCCTACACCATCCT-1_1_1_1_1_1_1_1_1	-2.19491	-4.62012	Monocytes	FALSE
CTGCCTACACTTGGAT-1_1_1_1_1_1_1_1_1	-0.630619	0.175256	Monocytes	FALSE
CTGCCTACAGGACCCT-1_1_1_1_1_1_1_1_1	6.30164	4.86118	other	FALSE
CTGCCTAGTCAGAGGT-1_1_1_1_1_1_1_1_1	-0.396315	-0.052203	Macrophages	FALSE
CTGCCTAGTGATAAGT-1_1_1_1_1_1_1_1_1	-3.49528	1.54075	Neutrophils	FALSE
CTGCCTAGTTTGGCGC-1_1_1_1_1_1_1_1_1	-3.13494	1.51518	Neutrophils	FALSE
CTGCGGAAGAAGGTGA-1_1_1_1_1_1_1_1_1	6.90318	3.58591	other	FALSE
CTGCGGAAGACGCACA-1_1_1_1_1_1_1_1_1	-0.21157	-3.47227	Monocytes	FALSE
CTGCGGAAGGAATTAC-1_1_1_1_1_1_1_1_1	-3.38939	-2.22043	Macrophages	FALSE
CTGCGGATCACAGTAC-1_1_1_1_1_1_1_1_1	-0.811797	1.11158	Neutrophils	FALSE
CTGCGGATCACTCCTG-1_1_1_1_1_1_1_1_1	-0.925775	0.621898	Neutrophils	FALSE
CTGCGGATCAGTTAGC-1_1_1_1_1_1_1_1_1	0.0632548	0.466375	Neutrophils	FALSE
CTGCGGATCTCCAGGG-1_1_1_1_1_1_1_1_1	-2.95489	1.26614	Neutrophils	FALSE
CTGCGGATCTGTGCAA-1_1_1_1_1_1_1_1_1	-0.348522	0.849957	Monocytes	FALSE
CTGCTGTAGGCCCTCA-1_1_1_1_1_1_1_1_1	-1.03735	1.62258	Monocytes	FALSE
CTGCTGTAGTATCTCG-1_1_1_1_1_1_1_1_1	-3.17948	1.58271	Neutrophils	FALSE
CTGCTGTAGTGTTAGA-1_1_1_1_1_1_1_1_1	-0.13792	1.02797	Monocytes	FALSE
CTGCTGTGTCCAAGTT-1_1_1_1_1_1_1_1_1	-1.16043	-6.29561	Macrophages	FALSE
CTGCTGTGTCTAGAGG-1_1_1_1_1_1_1_1_1	-2.04626	-5.22297	Macrophages	FALSE
CTGCTGTTCGATCCCT-1_1_1_1_1_1_1_1_1	2.32559	-1.1391	Neutrophils	FALSE
CTGCTGTTCGCACTCT-1_1_1_1_1_1_1_1_1	0.550571	0.81187	Neutrophils	FALSE
CTGCTGTTCTGGTTCC-1_1_1_1_1_1_1_1_1	-0.361908	-2.44734	Monocytes	FALSE
CTGGTCTAGCGGCTTC-1_1_1_1_1_1_1_1_1	0.457364	-4.77169	Monocytes	FALSE
CTGGTCTAGGCTCTTA-1_1_1_1_1_1_1_1_1	-1.90284	-2.63211	Monocytes	FALSE
CTGGTCTAGGTGCACA-1_1_1_1_1_1_1_1_1	3.0236	-2.09623	Monocytes	FALSE
CTGGTCTAGTGGAGAA-1_1_1_1_1_1_1_1_1	-0.734313	0.979022	Neutrophils	FALSE
CTGGTCTTCCAACCAA-1_1_1_1_1_1_1_1_1	-0.370658	0.205377	Monocytes	FALSE
CTGTGCTCACCTCGGA-1_1_1_1_1_1_1_1_1	-2.75186	1.81309	Neutrophils	FALSE
CTGTGCTGTGCCTGTG-1_1_1_1_1_1_1_1_1	1.45614	5.62065	CD8 T	FALSE
CTGTGCTTCAATACCG-1_1_1_1_1_1_1_1_1	0.519668	-3.99062	Monocytes	FALSE
CTGTGCTTCTCATTCA-1_1_1_1_1_1_1_1_1	0.061158	0.803	Monocytes	FALSE
CTGTGCTTCTTAACCT-1_1_1_1_1_1_1_1_1	-1.88388	-3.35028	Monocytes	FALSE
CTGTTTAAGTGGCACA-1_1_1_1_1_1_1_1_1	-0.258474	0.646308	Neutrophils	FALSE
CTGTTTACACCATCCT-1_1_1_1_1_1_1_1_1	-0.902141	1.03012	Neutrophils	FALSE
CTGTTTAGTGTGAAAT-1_1_1_1_1_1_1_1_1	5.68996	4.85153	other	FALSE
CTGTTTAGTTCCCGAG-1_1_1_1_1_1_1_1_1	-3.46327	-7.2156	DC	FALSE
CTGTTTATCATGTCCC-1_1_1_1_1_1_1_1_1	1.74377	3.31107	other	FALSE
CTGTTTATCTTCTGGC-1_1_1_1_1_1_1_1_1	-0.686336	-3.40639	Monocytes	FALSE
CTTAACTAGAATAGGG-1_1_1_1_1_1_1_1_1	-2.15146	-4.24103	Monocytes	FALSE
CTTAACTAGTCTCAAC-1_1_1_1_1_1_1_1_1	0.163939	-5.24759	Macrophages	FALSE
CTTAACTCAAGGGTCA-1_1_1_1_1_1_1_1_1	-0.539148	-3.61834	Monocytes	FALSE
CTTAACTCAATGAATG-1_1_1_1_1_1_1_1_1	-0.254053	0.653076	Monocytes	FALSE
CTTAACTCACAGACAG-1_1_1_1_1_1_1_1_1	-0.0975341	1.13723	Monocytes	FALSE
CTTAACTCAGTCTTCC-1_1_1_1_1_1_1_1_1	-2.84463	1.91228	Neutrophils	FALSE
CTTAACTGTCATCGGC-1_1_1_1_1_1_1_1_1	-2.33091	1.16207	Neutrophils	FALSE
CTTAACTGTGCGGTAA-1_1_1_1_1_1_1_1_1	-1.66753	-0.417052	Monocytes	FALSE
CTTAACTGTTCACCTC-1_1_1_1_1_1_1_1_1	8.3783	1.03554	other	FALSE
CTTAACTTCCAAGCCG-1_1_1_1_1_1_1_1_1	-2.3099	-0.570878	Monocytes	FALSE
CTTACCGAGATGCCAG-1_1_1_1_1_1_1_1_1	-0.514246	0.461733	Neutrophils	FALSE
CTTACCGAGGTGCAAC-1_1_1_1_1_1_1_1_1	-3.62192	-7.42001	B	FALSE
CTTACCGCATTGGCGC-1_1_1_1_1_1_1_1_1	6.52342	4.46659	other	FALSE
CTTACCGGTAAGAGGA-1_1_1_1_1_1_1_1_1	-1.22761	1.0301	Neutrophils	FALSE
CTTACCGGTTTAAGCC-1_1_1_1_1_1_1_1_1	-1.11297	1.58539	Neutrophils	FALSE
CTTACCGTCAATCACG-1_1_1_1_1_1_1_1_1	-1.25936	-2.21718	Monocytes	FALSE
CTTAGGAAGCATCATC-1_1_1_1_1_1_1_1_1	-0.350825	0.82882	Neutrophils	FALSE
CTTAGGAAGGTACTCT-1_1_1_1_1_1_1_1_1	-0.074813	0.542291	Neutrophils	FALSE
CTTAGGAAGGTGACCA-1_1_1_1_1_1_1_1_1	-1.07468	0.96729	Neutrophils	FALSE
CTTAGGAAGTCGATAA-1_1_1_1_1_1_1_1_1	-2.26998	1.60581	Neutrophils	FALSE
CTTAGGAAGTTCGCGC-1_1_1_1_1_1_1_1_1	0.369856	-5.51406	Macrophages	FALSE
CTTAGGACAATAGAGT-1_1_1_1_1_1_1_1_1	-0.225189	1.03507	Neutrophils	FALSE
CTTAGGACAATCACAC-1_1_1_1_1_1_1_1_1	-0.587661	1.25991	Neutrophils	FALSE
CTTAGGATCCGCAAGC-1_1_1_1_1_1_1_1_1	-0.254985	-3.06828	Monocytes	FALSE
CTTAGGATCCGCAGTG-1_1_1_1_1_1_1_1_1	1.043	5.3359	CD4 T	FALSE
CTTAGGATCGGAGCAA-1_1_1_1_1_1_1_1_1	-1.30435	-2.73724	Monocytes	FALSE
CTTAGGATCGGATGGA-1_1_1_1_1_1_1_1_1	-1.93912	1.39224	Neutrophils	FALSE
CTTAGGATCGTCGTTC-1_1_1_1_1_1_1_1_1	-3.53842	-2.98171	Monocytes	FALSE
CTTAGGATCTGCTGTC-1_1_1_1_1_1_1_1_1	-0.838915	0.995244	Neutrophils	FALSE
CTTCTCTCAACTGCTA-1_1_1_1_1_1_1_1_1	-1.84827	-3.35667	Monocytes	FALSE
CTTCTCTCACATTAGC-1_1_1_1_1_1_1_1_1	-0.959234	0.914669	Neutrophils	FALSE
CTTCTCTCACCGAAAG-1_1_1_1_1_1_1_1_1	-0.614204	0.794058	Neutrophils	FALSE
CTTCTCTCAGCGAACA-1_1_1_1_1_1_1_1_1	-0.773218	6.56353	CD8 T	FALSE
CTTCTCTCATCAGTAC-1_1_1_1_1_1_1_1_1	-0.341591	-2.45712	Macrophages	FALSE
CTTCTCTGTAAGTGTA-1_1_1_1_1_1_1_1_1	5.3579	4.70543	other	FALSE
CTTCTCTGTACAGACG-1_1_1_1_1_1_1_1_1	-1.30109	-3.29841	Monocytes	FALSE
CTTCTCTGTATTACCG-1_1_1_1_1_1_1_1_1	-2.10259	-2.46221	Monocytes	FALSE
CTTCTCTGTCCAGTAT-1_1_1_1_1_1_1_1_1	-1.63819	-4.34957	Macrophages	FALSE
CTTCTCTGTCGACTGC-1_1_1_1_1_1_1_1_1	-2.30984	1.46182	Neutrophils	FALSE
CTTCTCTGTTCCCGAG-1_1_1_1_1_1_1_1_1	-2.45453	1.54714	Monocytes	FALSE
CTTCTCTTCTGCTTGC-1_1_1_1_1_1_1_1_1	-1.68778	-2.68354	Macrophages	FALSE
CTTGGCTAGCACAGGT-1_1_1_1_1_1_1_1_1	-0.529727	1.31588	Monocytes	FALSE
CTTGGCTAGCAGATCG-1_1_1_1_1_1_1_1_1	0.192966	0.588411	Neutrophils	FALSE
CTTGGCTAGCGCCTTG-1_1_1_1_1_1_1_1_1	-1.47051	1.31907	Neutrophils	FALSE
CTTGGCTCAAAGGAAG-1_1_1_1_1_1_1_1_1	0.0891418	-4.69361	Monocytes	FALSE
CTTGGCTCAAGGTGTG-1_1_1_1_1_1_1_1_1	-0.702288	-3.67834	Monocytes	FALSE
CTTGGCTCACGAAACG-1_1_1_1_1_1_1_1_1	8.41635	1.58806	other	FALSE
CTTGGCTCAGACGCTC-1_1_1_1_1_1_1_1_1	-4.48139	-1.55081	Macrophages	FALSE
CTTGGCTCATGCGCAC-1_1_1_1_1_1_1_1_1	-0.219435	1.45298	Neutrophils	FALSE
CTTGGCTGTAAACACA-1_1_1_1_1_1_1_1_1	0.145888	0.473453	Neutrophils	FALSE
CTTGGCTGTGTGAAAT-1_1_1_1_1_1_1_1_1	-2.11862	-1.36383	Monocytes	FALSE
CTTGGCTTCCTCTAGC-1_1_1_1_1_1_1_1_1	-1.00138	0.73445	Neutrophils	FALSE
CTTTGCGCAAGCCTAT-1_1_1_1_1_1_1_1_1	-0.45069	-7.35344	Macrophages	FALSE
CTTTGCGCAATGAAAC-1_1_1_1_1_1_1_1_1	-0.832192	-0.110654	Monocytes	FALSE
CTTTGCGTCACTTACT-1_1_1_1_1_1_1_1_1	1.69827	-3.22197	Macrophages	FALSE
GAAACTCAGAATTCCC-1_1_1_1_1_1_1_1_1	1.486	4.87974	Tregs	FALSE
GAAACTCAGACTAGGC-1_1_1_1_1_1_1_1_1	-0.559742	0.424175	Neutrophils	FALSE
GAAACTCAGCGTCAAG-1_1_1_1_1_1_1_1_1	-0.0948597	0.957424	Neutrophils	FALSE
GAAACTCAGCTAAACA-1_1_1_1_1_1_1_1_1	-2.75028	1.61296	Neutrophils	FALSE
GAAACTCAGTTGAGAT-1_1_1_1_1_1_1_1_1	-2.23063	-3.98909	Monocytes	FALSE
GAAACTCCACACATGT-1_1_1_1_1_1_1_1_1	2.33628	-2.78204	Monocytes	FALSE
GAAACTCGTAAGCACG-1_1_1_1_1_1_1_1_1	-0.401845	0.668414	Neutrophils	FALSE
GAAACTCGTAGAGTGC-1_1_1_1_1_1_1_1_1	7.44416	3.22562	other	FALSE
GAAACTCGTCCATCCT-1_1_1_1_1_1_1_1_1	-1.94917	-3.51041	Monocytes	FALSE
GAAACTCGTGTGTGCC-1_1_1_1_1_1_1_1_1	-1.86635	-3.75108	Monocytes	FALSE
GAAATGAAGAGTTGGC-1_1_1_1_1_1_1_1_1	6.907	4.41652	other	FALSE
GAAATGAAGGCATTGG-1_1_1_1_1_1_1_1_1	-0.99491	7.25572	CD8 T	FALSE
GAAATGAAGTACGCGA-1_1_1_1_1_1_1_1_1	6.89236	4.50744	other	FALSE
GAAATGACAAGGTTCT-1_1_1_1_1_1_1_1_1	-1.79381	-1.15455	Monocytes	FALSE
GAAATGACACAACGCC-1_1_1_1_1_1_1_1_1	-1.24241	1.0068	Neutrophils	FALSE
GAAATGACAGCATGAG-1_1_1_1_1_1_1_1_1	0.178998	1.02508	Neutrophils	FALSE
GAAATGAGTAACGCGA-1_1_1_1_1_1_1_1_1	-2.75469	2.02916	Neutrophils	FALSE
GAAATGAGTAAGAGAG-1_1_1_1_1_1_1_1_1	-2.02937	-4.04502	Monocytes	FALSE
GAAATGAGTAAGTAGT-1_1_1_1_1_1_1_1_1	-1.22499	1.06175	Neutrophils	FALSE
GAAATGAGTACCCAAT-1_1_1_1_1_1_1_1_1	-0.263378	-7.55052	Macrophages	FALSE
GAAATGAGTAGGGTAC-1_1_1_1_1_1_1_1_1	-2.35912	-3.58941	Monocytes	FALSE
GAAATGATCTTTAGTC-1_1_1_1_1_1_1_1_1	-1.33607	-5.56223	Macrophages	FALSE
GAACATCAGAGCAATT-1_1_1_1_1_1_1_1_1	-0.441139	-3.45619	Monocytes	FALSE
GAACATCCAATGACCT-1_1_1_1_1_1_1_1_1	-1.2038	-4.03257	Monocytes	FALSE
GAACATCCAGGATTGG-1_1_1_1_1_1_1_1_1	-0.0527017	1.25094	Neutrophils	FALSE
GAACATCCATCCAACA-1_1_1_1_1_1_1_1_1	-0.712782	0.407793	Monocytes	FALSE
GAACATCTCAGAAATG-1_1_1_1_1_1_1_1_1	-3.09465	1.70092	Neutrophils	FALSE
GAACATCTCCGTACAA-1_1_1_1_1_1_1_1_1	-2.31047	1.49955	Neutrophils	FALSE
GAACATCTCCTAAGTG-1_1_1_1_1_1_1_1_1	-1.35443	-3.26632	DC	FALSE
GAACATCTCCTTCAAT-1_1_1_1_1_1_1_1_1	-2.04776	-3.55818	Monocytes	FALSE
GAACATCTCGTCTGCT-1_1_1_1_1_1_1_1_1	-0.196508	0.843855	Neutrophils	FALSE
GAACATCTCGTTTAGG-1_1_1_1_1_1_1_1_1	-1.10996	0.301787	Neutrophils	FALSE
GAACATCTCTCGTATT-1_1_1_1_1_1_1_1_1	-1.6396	-3.05717	Macrophages	FALSE
GAACATCTCTCTGAGA-1_1_1_1_1_1_1_1_1	-4.92942	-1.02149	Macrophages	FALSE
GAACCTAAGTTTAGGA-1_1_1_1_1_1_1_1_1	-0.892981	-5.35119	Macrophages	FALSE
GAACCTACACAGGAGT-1_1_1_1_1_1_1_1_1	-0.880706	-2.8022	Monocytes	FALSE
GAACCTACACTTGGAT-1_1_1_1_1_1_1_1_1	-0.591095	-4.76938	Macrophages	FALSE
GAACCTAGTAAGTTCC-1_1_1_1_1_1_1_1_1	-1.97007	-5.29018	Macrophages	FALSE
GAACCTAGTCATTAGC-1_1_1_1_1_1_1_1_1	-2.07982	1.0859	Neutrophils	FALSE
GAACCTAGTCTCAACA-1_1_1_1_1_1_1_1_1	-0.905042	-0.412659	Neutrophils	FALSE
GAACCTAGTGATGATA-1_1_1_1_1_1_1_1_1	-1.52096	-3.31879	Monocytes	FALSE
GAACCTAGTGCACGAA-1_1_1_1_1_1_1_1_1	-1.17272	-6.29771	Macrophages	FALSE
GAACCTAGTTACGACT-1_1_1_1_1_1_1_1_1	-2.88585	1.80345	Neutrophils	FALSE
GAACCTATCCGTTGCT-1_1_1_1_1_1_1_1_1	-1.87368	-7.30139	Macrophages	FALSE
GAACGGAAGATCTGCT-1_1_1_1_1_1_1_1_1	-2.44647	1.94457	Neutrophils	FALSE
GAACGGACAAGAGGCT-1_1_1_1_1_1_1_1_1	-1.95459	1.61379	Neutrophils	FALSE
GAACGGACACGTGAGA-1_1_1_1_1_1_1_1_1	-2.15106	1.55288	Monocytes	FALSE
GAACGGACATTAGGCT-1_1_1_1_1_1_1_1_1	0.370163	-4.33524	Monocytes	FALSE
GAACGGATCCTTTCGG-1_1_1_1_1_1_1_1_1	0.831226	1.36551	Monocytes	FALSE
GAAGCAGAGAGTACCG-1_1_1_1_1_1_1_1_1	-0.887623	1.37129	Neutrophils	FALSE
GAAGCAGAGGAGCGAG-1_1_1_1_1_1_1_1_1	-0.0507118	-1.17005	Monocytes	FALSE
GAAGCAGAGGATGCGT-1_1_1_1_1_1_1_1_1	-1.8322	0.734664	Neutrophils	FALSE
GAAGCAGAGTTAGCGG-1_1_1_1_1_1_1_1_1	-0.111428	0.896941	Neutrophils	FALSE
GAAGCAGCAATGAAAC-1_1_1_1_1_1_1_1_1	-1.34053	-3.11121	Monocytes	FALSE
GAAGCAGCACTATCTT-1_1_1_1_1_1_1_1_1	0.962109	-4.67831	DC	FALSE
GAAGCAGCAGTAAGCG-1_1_1_1_1_1_1_1_1	-1.52173	1.5768	Neutrophils	FALSE
GAAGCAGGTCAGATAA-1_1_1_1_1_1_1_1_1	-0.307046	1.33369	Neutrophils	FALSE
GAAGCAGGTCTAGTGT-1_1_1_1_1_1_1_1_1	0.318217	0.933354	Neutrophils	FALSE
GAAGCAGTCTTGGGTA-1_1_1_1_1_1_1_1_1	-0.327034	-7.36956	Macrophages	FALSE
GAATAAGAGCCACCTG-1_1_1_1_1_1_1_1_1	-0.86553	1.01678	Neutrophils	FALSE
GAATAAGAGCTAGGCA-1_1_1_1_1_1_1_1_1	-0.0680586	0.453256	Monocytes	FALSE
GAATAAGCAAAGTCAA-1_1_1_1_1_1_1_1_1	-1.69838	1.17301	Monocytes	FALSE
GAATAAGCACACCGCA-1_1_1_1_1_1_1_1_1	-1.29043	6.79541	CD8 T	FALSE
GAATAAGCACCGTTGG-1_1_1_1_1_1_1_1_1	-0.280026	-3.43359	Monocytes	FALSE
GAATAAGCAGGACCCT-1_1_1_1_1_1_1_1_1	-0.315128	1.1824	Neutrophils	FALSE
GAATAAGCATTAGCCA-1_1_1_1_1_1_1_1_1	-0.698365	1.83503	Monocytes	FALSE
GAATAAGGTACCGCTG-1_1_1_1_1_1_1_1_1	-1.37071	-5.96212	Macrophages	FALSE
GAATAAGGTCTTCAAG-1_1_1_1_1_1_1_1_1	0.624346	-5.33782	Macrophages	FALSE
GAATAAGGTTCAGCGC-1_1_1_1_1_1_1_1_1	-1.91554	-4.26932	Macrophages	FALSE
GAATAAGTCACTTCAT-1_1_1_1_1_1_1_1_1	6.83217	4.34099	other	FALSE
GAATAAGTCCTAGAAC-1_1_1_1_1_1_1_1_1	5.65313	4.74992	other	FALSE
GAATAAGTCGTTACAG-1_1_1_1_1_1_1_1_1	-2.35507	1.74542	Neutrophils	FALSE
GAATGAAAGAAACGCC-1_1_1_1_1_1_1_1_1	-2.17757	-3.72577	Monocytes	FALSE
GAATGAAAGACTCGGA-1_1_1_1_1_1_1_1_1	-1.60415	1.18093	Neutrophils	FALSE
GAATGAAAGAGGTTGC-1_1_1_1_1_1_1_1_1	2.99669	-2.76665	Macrophages	FALSE
GAATGAAAGGGATGGG-1_1_1_1_1_1_1_1_1	-1.54873	1.06324	Neutrophils	FALSE
GAATGAACAAGCTGGA-1_1_1_1_1_1_1_1_1	0.350314	4.9411	CD4 T	FALSE
GAATGAACACTGTGTA-1_1_1_1_1_1_1_1_1	-2.26902	-4.58302	Monocytes	FALSE
GAATGAAGTACAGACG-1_1_1_1_1_1_1_1_1	-3.02012	-2.83884	Monocytes	FALSE
GAATGAAGTGACGCCT-1_1_1_1_1_1_1_1_1	7.00212	4.24188	other	FALSE
GAATGAAGTGCTGTAT-1_1_1_1_1_1_1_1_1	0.103938	0.952214	Neutrophils	FALSE
GAATGAATCCTAGGGC-1_1_1_1_1_1_1_1_1	-1.56407	6.33985	CD8 T	FALSE
GAATGAATCGGATGTT-1_1_1_1_1_1_1_1_1	-0.253724	-4.7169	Macrophages	FALSE
GAATGAATCTAACTGG-1_1_1_1_1_1_1_1_1	0.210754	1.00152	Neutrophils	FALSE
GAATGAATCTAACTTC-1_1_1_1_1_1_1_1_1	1.61984	5.26466	CD4 T	FALSE
GACACGCAGACTACAA-1_1_1_1_1_1_1_1_1	-2.70209	-2.20903	Monocytes	FALSE
GACACGCAGTTAACGA-1_1_1_1_1_1_1_1_1	-0.110832	4.81578	CD8 T	FALSE
GACACGCAGTTCCACA-1_1_1_1_1_1_1_1_1	-0.642985	-3.64096	Monocytes	FALSE
GACACGCCAATGCCAT-1_1_1_1_1_1_1_1_1	-1.93105	1.79435	Neutrophils	FALSE
GACACGCCACCGGAAA-1_1_1_1_1_1_1_1_1	8.90098	1.35916	other	FALSE
GACACGCCATCAGTAC-1_1_1_1_1_1_1_1_1	-0.948116	0.498908	Monocytes	FALSE
GACACGCGTCATATGC-1_1_1_1_1_1_1_1_1	-0.699131	1.25763	Neutrophils	FALSE
GACACGCGTCTAAAGA-1_1_1_1_1_1_1_1_1	-2.71342	-2.82842	Monocytes	FALSE
GACACGCTCGAGCCCA-1_1_1_1_1_1_1_1_1	1.27309	5.54962	CD4 T	FALSE
GACACGCTCTACGAGT-1_1_1_1_1_1_1_1_1	-0.721223	0.454555	Neutrophils	FALSE
GACAGAGCACACCGCA-1_1_1_1_1_1_1_1_1	-2.01724	0.692616	Neutrophils	FALSE
GACAGAGGTACAGACG-1_1_1_1_1_1_1_1_1	-2.17259	1.33222	Neutrophils	FALSE
GACAGAGGTCCATCCT-1_1_1_1_1_1_1_1_1	-3.01377	-3.69406	Macrophages	FALSE
GACAGAGGTCCGAACC-1_1_1_1_1_1_1_1_1	-0.57567	0.0418273	Neutrophils	FALSE
GACAGAGTCCACGACG-1_1_1_1_1_1_1_1_1	1.55283	3.86321	CD4 T	FALSE
GACAGAGTCTCTGAGA-1_1_1_1_1_1_1_1_1	-2.5295	1.34077	Neutrophils	FALSE
GACCAATAGATACACA-1_1_1_1_1_1_1_1_1	-2.42758	1.39471	Neutrophils	FALSE
GACCAATAGCCCAACC-1_1_1_1_1_1_1_1_1	-0.832193	-5.97907	Macrophages	FALSE
GACCAATAGGTGTGGT-1_1_1_1_1_1_1_1_1	-0.918601	0.842757	Neutrophils	FALSE
GACCAATAGTGCCAGA-1_1_1_1_1_1_1_1_1	-0.619556	0.759975	Neutrophils	FALSE
GACCAATCACCGAAAG-1_1_1_1_1_1_1_1_1	-2.51664	-3.10512	Macrophages	FALSE
GACCAATCACGAAGCA-1_1_1_1_1_1_1_1_1	-0.637504	-2.8393	Monocytes	FALSE
GACCAATCAGTCGATT-1_1_1_1_1_1_1_1_1	-0.692063	1.03785	Monocytes	FALSE
GACCAATGTTCCATGA-1_1_1_1_1_1_1_1_1	0.323443	0.928755	Monocytes	FALSE
GACCAATGTTCGCTAA-1_1_1_1_1_1_1_1_1	-0.657878	0.455991	Neutrophils	FALSE
GACCAATGTTGATTGC-1_1_1_1_1_1_1_1_1	-1.60614	1.58515	Monocytes	FALSE
GACCAATTCCACGTTC-1_1_1_1_1_1_1_1_1	5.48708	4.72183	other	FALSE
GACCTGGAGACTAGAT-1_1_1_1_1_1_1_1_1	-1.52927	-3.37585	Macrophages	FALSE
GACCTGGCAATGTAAG-1_1_1_1_1_1_1_1_1	0.160969	0.728472	Neutrophils	FALSE
GACCTGGCACATCCAA-1_1_1_1_1_1_1_1_1	-3.19325	-3.78116	Monocytes	FALSE
GACCTGGCAGGGCATA-1_1_1_1_1_1_1_1_1	-1.88326	1.04465	Neutrophils	FALSE
GACCTGGCATCCAACA-1_1_1_1_1_1_1_1_1	-1.52034	-5.62473	Macrophages	FALSE
GACCTGGGTCAGATAA-1_1_1_1_1_1_1_1_1	-0.223132	0.339758	Neutrophils	FALSE
GACCTGGGTGCACGAA-1_1_1_1_1_1_1_1_1	-0.775776	0.851109	Neutrophils	FALSE
GACCTGGGTTGAGGTG-1_1_1_1_1_1_1_1_1	2.18883	-1.0783	Neutrophils	FALSE
GACCTGGTCAGTGCAT-1_1_1_1_1_1_1_1_1	-2.36317	-4.03209	Macrophages	FALSE
GACGCGTAGACACGAC-1_1_1_1_1_1_1_1_1	-0.486589	6.26532	Monocytes	FALSE
GACGCGTAGCAATATG-1_1_1_1_1_1_1_1_1	-3.5456	1.64144	Neutrophils	FALSE
GACGCGTCACCAGATT-1_1_1_1_1_1_1_1_1	6.62873	3.08273	other	FALSE
GACGCGTCACCGAAAG-1_1_1_1_1_1_1_1_1	-2.23528	1.71007	Neutrophils	FALSE
GACGCGTGTACAGCAG-1_1_1_1_1_1_1_1_1	-0.922118	-1.52912	Monocytes	FALSE
GACGGCTAGCATCATC-1_1_1_1_1_1_1_1_1	-1.37327	-6.69142	Monocytes	FALSE
GACGGCTAGGACAGAA-1_1_1_1_1_1_1_1_1	-2.53316	-4.32674	Macrophages	FALSE
GACGGCTCAACACCTA-1_1_1_1_1_1_1_1_1	-2.16909	-3.9631	Macrophages	FALSE
GACGGCTCACGAAACG-1_1_1_1_1_1_1_1_1	8.36055	1.34558	other	FALSE
GACGGCTGTAGAGGAA-1_1_1_1_1_1_1_1_1	-3.18302	1.3629	Neutrophils	FALSE
GACGGCTGTCAAAGAT-1_1_1_1_1_1_1_1_1	-0.949514	0.974692	Neutrophils	FALSE
GACGGCTTCCGATATG-1_1_1_1_1_1_1_1_1	6.18665	4.90811	other	FALSE
GACGGCTTCTGCTGCT-1_1_1_1_1_1_1_1_1	7.2682	3.39747	other	FALSE
GACGGCTTCTTGCCGT-1_1_1_1_1_1_1_1_1	0.0140118	6.98854	CD8 T	FALSE
GACGTGCAGACGCAAC-1_1_1_1_1_1_1_1_1	-1.58179	-4.13205	Monocytes	FALSE
GACGTGCAGCGAAGGG-1_1_1_1_1_1_1_1_1	-0.671846	-6.86885	Macrophages	FALSE
GACGTGCCAGAGTGTG-1_1_1_1_1_1_1_1_1	-1.18751	-3.59553	Monocytes	FALSE
GACGTGCGTTCAGGCC-1_1_1_1_1_1_1_1_1	-1.86053	-5.80074	Macrophages	FALSE
GACGTGCTCGTGGGAA-1_1_1_1_1_1_1_1_1	-2.30993	1.64792	Neutrophils	FALSE
GACGTGCTCTACGAGT-1_1_1_1_1_1_1_1_1	-2.20446	1.04789	Neutrophils	FALSE
GACGTGCTCTTTACGT-1_1_1_1_1_1_1_1_1	0.226272	0.633468	Neutrophils	FALSE
GACGTTAAGATGCCTT-1_1_1_1_1_1_1_1_1	2.20131	-2.98278	Monocytes	FALSE
GACGTTAAGTATCTCG-1_1_1_1_1_1_1_1_1	0.361902	-5.06417	Macrophages	FALSE
GACGTTACAAGAGTCG-1_1_1_1_1_1_1_1_1	2.09518	-0.956388	Monocytes	FALSE
GACGTTACAATGACCT-1_1_1_1_1_1_1_1_1	1.50665	4.46153	CD4 T	FALSE
GACGTTACAGATAATG-1_1_1_1_1_1_1_1_1	-2.83892	1.53833	Neutrophils	FALSE
GACGTTATCTCCAGGG-1_1_1_1_1_1_1_1_1	0.396584	6.05094	CD8 T	FALSE
GACTAACAGTTTCCTT-1_1_1_1_1_1_1_1_1	-0.578599	-3.06122	Monocytes	FALSE
GACTAACCATGAAGTA-1_1_1_1_1_1_1_1_1	-2.10327	-2.68669	Monocytes	FALSE
GACTAACGTCTCTCTG-1_1_1_1_1_1_1_1_1	-0.169834	7.23709	CD8 T	FALSE
GACTAACTCAGGTAAA-1_1_1_1_1_1_1_1_1	0.153115	0.986435	Neutrophils	FALSE
GACTAACTCAGTTGAC-1_1_1_1_1_1_1_1_1	6.09145	4.8799	other	FALSE
GACTACACAATAGCAA-1_1_1_1_1_1_1_1_1	-3.86789	1.56012	Neutrophils	FALSE
GACTACACATCCGCGA-1_1_1_1_1_1_1_1_1	-2.26552	1.73715	Neutrophils	FALSE
GACTACACATGTCGAT-1_1_1_1_1_1_1_1_1	1.81086	-5.33965	DC	FALSE
GACTACAGTGCAACTT-1_1_1_1_1_1_1_1_1	8.42998	1.25011	other	FALSE
GACTACAGTTTGACAC-1_1_1_1_1_1_1_1_1	-1.54932	-5.64872	Macrophages	FALSE
GACTACATCAACACCA-1_1_1_1_1_1_1_1_1	-1.8809	-2.9932	Macrophages	FALSE
GACTACATCGACCAGC-1_1_1_1_1_1_1_1_1	1.2662	5.48453	CD4 T	FALSE
GACTACATCGTTGACA-1_1_1_1_1_1_1_1_1	-1.59442	-2.32693	Monocytes	FALSE
GACTGCGAGAATCTCC-1_1_1_1_1_1_1_1_1	-2.78126	1.72536	Neutrophils	FALSE
GACTGCGCACGCCAGT-1_1_1_1_1_1_1_1_1	-0.995167	-1.9141	Monocytes	FALSE
GACTGCGCAGGGAGAG-1_1_1_1_1_1_1_1_1	-2.94409	1.58478	Neutrophils	FALSE
GACTGCGGTCGAAAGC-1_1_1_1_1_1_1_1_1	-0.429561	-3.31978	Macrophages	FALSE
GACTGCGGTGTCAATC-1_1_1_1_1_1_1_1_1	-1.62591	-6.00447	Macrophages	FALSE
GACTGCGTCACCTTAT-1_1_1_1_1_1_1_1_1	5.7513	4.90261	other	FALSE
GACTGCGTCAGGCCCA-1_1_1_1_1_1_1_1_1	2.20875	-2.948	Macrophages	FALSE
GACTGCGTCCCTGACT-1_1_1_1_1_1_1_1_1	-0.34065	0.766542	Neutrophils	FALSE
GAGCAGAAGAATTGTG-1_1_1_1_1_1_1_1_1	-2.86644	-3.45442	Monocytes	FALSE
GAGCAGAAGAGCCCAA-1_1_1_1_1_1_1_1_1	2.19015	-3.18466	Monocytes	FALSE
GAGCAGAAGCCTTGAT-1_1_1_1_1_1_1_1_1	-1.06007	-5.56809	Macrophages	FALSE
GAGCAGAAGGCTAGGT-1_1_1_1_1_1_1_1_1	-1.18323	1.3376	Neutrophils	FALSE
GAGCAGAAGTCAATAG-1_1_1_1_1_1_1_1_1	-0.0653969	1.08752	Neutrophils	FALSE
GAGCAGACACCGAAAG-1_1_1_1_1_1_1_1_1	-0.58043	5.45542	other	FALSE
GAGCAGACATCAGTAC-1_1_1_1_1_1_1_1_1	-2.26632	-6.73465	Macrophages	FALSE
GAGGTGAAGGGATCTG-1_1_1_1_1_1_1_1_1	-2.34951	1.95367	Neutrophils	FALSE
GAGGTGAAGGTGCAAC-1_1_1_1_1_1_1_1_1	-1.7176	1.05215	Neutrophils	FALSE
GAGGTGACAATGACCT-1_1_1_1_1_1_1_1_1	-1.91681	-4.57011	Macrophages	FALSE
[truncated: 100,052 more rows]

[truncated: 15 more sheets: Figure 3G, Figure 3H, Figure 4A, Figure 4B, Figure 5A, Figure 5D, Figure 5E, Figure S2A, Figure S2B, Figure S3, Figure S4, Figure S5, Figure S6A, Figure S6B, Figure S8]
